# Supplementary material for: Stretchable glove for accurate and robust hand pose reconstruction based on comprehensive motion data
Source: Nat Commun. 2024 Jul 11;15:5821. doi: 10.1038/s41467-024-50101-w (PMC11237015; doi:10.1038/s41467-024-50101-w)
Supplement: Supplementary file 11 — Source Data [file 41467_2024_50101_MOESM11_ESM.xlsx]

## Sheet: Table 1
Table 1
	Absolute error in initial bone lengths estimation (mm)
	Participant No.	I DP	I MP	I PP	M DP	M MP	M PP	T DP	T PP	T MB	Average
	1	2.7469	0.0911	3.6298	3.4768	1.1686	4.957	1.9858	0.5466	0.8104	2.157
	2	2.5508	1.4037	1.7419	2.6643	1.2368	7.3694	1.4617	2.125	0.3106	2.31824
	3	3.6575	3.8763	4.9998	3.3532	3.0184	8.1938	4.5512	1.0576	0.0683	3.64179
	4	2.5586	1.5127	5.4606	2.6877	0.5722	2.2686	1.8565	3.2651	1.6457	2.4253
	5	0.5191	3.2455	1.2428	2.4603	0.7853	0.2757	2.3818	3.0704	3.6587	1.95996
	6	2.5296	0.9654	5.4683	0.6681	0.6948	0.4644	1.2182	7.8708	1.0756	2.32836
	7	2.1206	0.8432	0.5917	3.6287	0.873	1.7797	1.2024	3.393	4.2244	2.07297
	8	0.1991	1.3484	0.3009	1.9609	0.7768	0.766	0.1822	0.1111	0.3385	0.664878
	9	0.1292	0.0543	2.9253	0.848	1.356	0.3543	1.683	1.4212	3.3996	1.35232
	10	0.2841	3.421	2.5285	0.7289	4.7696	3.2867	2.3834	2.4244	0.8796	2.30069
	11	2.2279	1.7305	2.8885	1.4341	3.1081	2.64	1.2753	0.5644	0.4891	1.81754
	12	0.4311	0.894	3.9589	0.8906	1.8558	3.2542	0.0309	1.3725	3.6837	1.81908
	13	2.1555	2.4184	0.4985	3.2089	0.807	0.3812	2.501	1.104	4.4545	1.94767
	Mean	1.70077	1.67727	2.78735	2.15465	1.61711	2.76854	1.74718	2.17893	1.92605	2.06198
	Standard Deviation	1.20657	1.22691	1.8513	1.12586	1.26314	2.64891	1.13969	2.02265	1.67645	1.5735
	Normalized absolute error in initial bone lengths estimation (%)
	Participant No.	I DP	I MP	I PP	M DP	M MP	M PP	T DP	T PP	T MB	Average
	1	0.1394	0.0044	0.1046	0.1705	0.0452	0.1268	0.0781	0.0165	0.0199	0.0783778
	2	0.1119	0.0626	0.0476	0.1069	0.0455	0.1538	0.0516	0.0635	0.0079	0.0723667
	3	0.1984	0.2186	0.1546	0.1663	0.1357	0.236	0.2002	0.033	0.0018	0.1494
	4	0.1151	0.0655	0.1525	0.11	0.0198	0.0477	0.0639	0.0858	0.0412	0.0779444
	5	0.0231	0.1253	0.0305	0.0942	0.0294	0.0059	0.0764	0.0857	0.0961	0.0629556
	6	0.1029	0.0429	0.126	0.0267	0.0254	0.0097	0.0398	0.1736	0.0261	0.0636778
	7	0.0875	0.0364	0.0159	0.1316	0.0312	0.0381	0.041	0.0856	0.0956	0.0625444
	8	0.009	0.0616	0.0082	0.0778	0.0303	0.0178	0.0068	0.0032	0.0085	0.0248
	9	0.0062	0.0027	0.0768	0.04	0.0571	0.0088	0.0697	0.0443	0.0935	0.0443444
	10	0.0126	0.1446	0.0629	0.0303	0.1641	0.0719	0.0812	0.0671	0.0216	0.0729222
	11	0.095	0.0863	0.0726	0.0592	0.1327	0.0592	0.0454	0.0168	0.0121	0.0643667
	12	0.021	0.0426	0.1198	0.0418	0.0719	0.0861	0.0012	0.044	0.105	0.0592667
	13	0.102	0.103	0.012	0.1406	0.029	0.0079	0.0867	0.0284	0.1046	0.0682444
	Mean	7.87769	7.66538	7.56923	9.19923	6.28692	6.69	6.47692	5.75	4.87615	6.93239
	Standard Deviation	5.97324	5.99143	5.21463	5.06098	4.89447	6.93095	4.87929	4.47983	4.25231	5.29746

## Sheet: Figure 3b
Figure 3b
	Raw sensor signals (a. u.)	Median	Standard Deviation	Estimated Median	Normalized sensor signals (a. u.)
	5006	5011	282.414	5043.2	5.06
	5004				5.04
	5010				5.1
	5013				5.13
	5009				5.09
	5002				5.02
	5007				5.07
	5015				5.15
	5016				5.16
	5007				5.07
	5006				5.06
	5010				5.1
	5011				5.11
	5017				5.17
	5016				5.16
	5013				5.13
	5011				5.11
	5005				5.05
	5011				5.11
	5006				5.06
	5009				5.09
	5005				5.05
	5006				5.06
	5006				5.06
	5007				5.07
	5005				5.05
	4999				4.99
	5004				5.04
	5004				5.04
	5006				5.06
	5006				5.06
	5005				5.05
	5012				5.12
	5002				5.02
	4997				4.97
	4997				4.97
	4998				4.98
	5016				5.16
	5001				5.01
	5008				5.08
	5016				5.16
	5030				5.3
	5038				5.38
	5037				5.37
	5039				5.39
	5046				5.46
	5056				5.56
	5063				5.63
	5066				5.66
	5065				5.65
	5062				5.62
	5050				5.5
	5058				5.58
	5051				5.51
	5060				5.6
	5061				5.61
	5064				5.64
	5063				5.63
	5051				5.51
	5069				5.69
	5056				5.56
	5056				5.56
	5062				5.62
	5057				5.57
	5053				5.53
	5057				5.57
	5060				5.6
	5063				5.63
	5063				5.63
	5055				5.55
	5055				5.55
	5062				5.62
	5052				5.52
	5055				5.55
	5071				5.71
	5094				5.94
	5121				6.21
	5148				6.48
	5168				6.68
	5178				6.78
	5171				6.71
	5162				6.62
	5162				6.62
	5152				6.52
	5135				6.35
	5116				6.16
	5085				5.85
	5070				5.7
	5044				5.44
	5056				5.56
	5054				5.54
	5060				5.6
	5063				5.63
	5066				5.66
	5062				5.62
	5069				5.69
	5066				5.66
	5076				5.76
	5081				5.81
	5076				5.76
	5096				5.96
	5106				6.06
	5109				6.09
	5119				6.19
	5123				6.23
	5121				6.21
	5118				6.18
	5118				6.18
	5116				6.16
	5115				6.15
	5116				6.16
	5117				6.17
	5119				6.19
	5123				6.23
	5113				6.13
	5097				5.97
	5077				5.77
	5069				5.69
	5070				5.7
	5074				5.74
	5076				5.76
	5087				5.87
	5069				5.69
	5095				5.95
	5086				5.86
	5085				5.85
	5077				5.77
	5086				5.86
	5096				5.96
	5088				5.88
	5111				6.11
	5131				6.31
	5138				6.38
	5143				6.43
	5144				6.44
	5138				6.38
	5135				6.35
	5132				6.32
	5131				6.31
	5131				6.31
	5128				6.28
	5132				6.32
	5128				6.28
	5128				6.28
	5129				6.29
	5129				6.29
	5116				6.16
	5118				6.18
	5106				6.06
	5088				5.88
	5080				5.8
	5078				5.78
	5084				5.84
	5079				5.79
	5087				5.87
	5080				5.8
	5086				5.86
	5080				5.8
	5062				5.62
	5046				5.46
	5035				5.35
	5013				5.13
	5018				5.18
	5019				5.19
	5021				5.21
	5020				5.2
	5022				5.22
	5020				5.2
	5021				5.21
	5024				5.24
	5031				5.31
	5058				5.58
	5077				5.77
	5106				6.06
	5124				6.24
	5123				6.23
	5128				6.28
	5119				6.19
	5121				6.21
	5129				6.29
	5104				6.04
	5089				5.89
	5059				5.59
	5026				5.26
	5003				5.03
	5010				5.1
	5004				5.04
	4998				4.98
	4990				4.9
	4986				4.86
	4992				4.92
	4995				4.95
	4989				4.89
	4997				4.97
	5005				5.05
	5041				5.41
	5072				5.72
	5092				5.92
	5099				5.99
	5117				6.17
	5117				6.17
	5115				6.15
	5120				6.2
	5112				6.12
	5113				6.13
	5119				6.19
	5124				6.24
	5134				6.34
	5148				6.48
	5150				6.5
	5149				6.49
	5138				6.38
	5128				6.28
	5125				6.25
	5120				6.2
	5121				6.21
	5122				6.22
	5115				6.15
	5096				5.96
	5095				5.95
	5083				5.83
	5067				5.67
	5074				5.74
	5088				5.88
	5078				5.78
	5079				5.79
	5086				5.86
	5075				5.75
	5075				5.75
	5072				5.72
	5082				5.82
	5077				5.77
	5075				5.75
	5082				5.82
	5087				5.87
	5071				5.71
	5075				5.75
	5084				5.84
	5063				5.63
	5061				5.61
	5072				5.72
	5059				5.59
	5062				5.62
	5080				5.8
	5097				5.97
	5157				6.57
	5203				7.03
	5256				7.56
	5277				7.77
	5249				7.49
	5186				6.86
	5245				7.45
	5259				7.59
	5253				7.53
	5258				7.58
	5157				6.57
	5083				5.83
	5085				5.85
	5048				5.48
	5029				5.29
	5037				5.37
	5016				5.16
	5022				5.22
	5038				5.38
	5035				5.35
	5022				5.22
	5048				5.48
	5099				5.99
	5202				7.02
	5221				7.21
	5235				7.35
	5263				7.63
	5273				7.73
	5249				7.49
	5273				7.73
	5248				7.48
	5114				6.14
	5089				5.89
	5131				6.31
	5160				6.6
	5140				6.4
	5130				6.3
	5099				5.99
	5112				6.12
	5116				6.16
	5116				6.16
	5119				6.19
	5098				5.98
	5118				6.18
	5143				6.43
	5170				6.7
	5195				6.95
	5229				7.29
	5249				7.49
	5242				7.42
	5285				7.85
	5299				7.99
	5315				8.15
	5319				8.19
	5305				8.05
	5290				7.9
	5290				7.9
	5304				8.04
	5304				8.04
	5306				8.06
	5307				8.07
	5301				8.01
	5287				7.87
	5272				7.72
	5258				7.58
	5154				6.54
	5167				6.67
	5139				6.39
	5093				5.93
	5074				5.74
	5091				5.91
	5053				5.53
	5064				5.64
	5035				5.35
	5050				5.5
	5053				5.53
	5064				5.64
	5069				5.69
	5052				5.52
	5052				5.52
	5067				5.67
	5145				6.45
	5227				7.27
	5362				8.62
	5493				9.93
	5641				11.41
	5696				11.96
	5777				12.77
	5761				12.61
	5765				12.65
	5770				12.7
	5722				12.22
	5693				11.93
	5576				10.76
	5232				7.32
	5123				6.23
	5067				5.67
	5099				5.99
	5069				5.69
	5092				5.92
	5053				5.53
	5003				5.03
	4988				4.88
	5001				5.01
	5003				5.03
	4996				4.96
	4990				4.9
	4992				4.92
	5015				5.15
	5050				5.5
	5087				5.87
	5219				7.19
	5314				8.14
	5343				8.43
	5336				8.36
	5299				7.99
	5299				7.99
	5328				8.28
	5376				8.76
	5406				9.06
	5427				9.27
	5467				9.67
	5457				9.57
	5437				9.37
	5458				9.58
	5318				8.18
	5291				7.91
	5211				7.11
	5202				7.02
	5248				7.48
	5241				7.41
	5233				7.33
	5222				7.22
	5219				7.19
	5210				7.1
	5171				6.71
	5175				6.75
	5169				6.69
	5166				6.66
	5142				6.42
	5100				6
	5125				6.25
	5131				6.31
	5199				6.99
	5249				7.49
	5353				8.53
	5435				9.35
	5494				9.94
	5537				10.37
	5572				10.72
	5567				10.67
	5582				10.82
	5553				10.53
	5541				10.41
	5539				10.39
	5545				10.45
	5507				10.07
	5494				9.94
	5463				9.63
	5437				9.37
	5302				8.02
	5179				6.79
	5200				7
	5211				7.11
	5182				6.82
	5158				6.58
	5139				6.39
	5117				6.17
	5128				6.28
	5112				6.12
	5098				5.98
	5082				5.82
	5094				5.94
	5089				5.89
	5087				5.87
	5093				5.93
	5108				6.08
	5116				6.16
	5135				6.35
	5177				6.77
	5234				7.34
	5371				8.71
	5410				9.1
	5388				8.88
	5393				8.93
	5364				8.64
	5372				8.72
	5367				8.67
	5387				8.87
	5367				8.67
	5385				8.85
	5252				7.52
	5214				7.14
	5082				5.82
	5079				5.79
	5035				5.35
	5007				5.07
	4986				4.86
	4996				4.96
	5001				5.01
	5007				5.07
	5001				5.01
	5002				5.02
	5005				5.05
	5068				5.68
	5091				5.91
	5141				6.41
	5216				7.16
	5322				8.22
	5322				8.22
	5312				8.12
	5342				8.42
	5343				8.43
	5350				8.5
	5343				8.43
	5338				8.38
	5343				8.43
	5335				8.35
	5302				8.02
	5239				7.39
	5152				6.52
	5069				5.69
	5045				5.45
	5007				5.07
	4986				4.86
	4992				4.92
	5001				5.01
	5002				5.02
	5003				5.03
	4997				4.97
	5007				5.07
	4997				4.97
	4981				4.81
	4993				4.93
	5002				5.02
	5064				5.64
	5130				6.3
	5156				6.56
	5263				7.63
	5326				8.26
	5336				8.36
	5365				8.65
	5351				8.51
	5365				8.65
	5369				8.69
	5373				8.73
	5370				8.7
	5350				8.5
	5309				8.09
	5220				7.2
	5104				6.04
	5022				5.22
	5002				5.02
	5017				5.17
	5009				5.09
	5001				5.01
	5022				5.22
	5022				5.22
	5011				5.11
	5017				5.17
	5013				5.13
	4999				4.99
	5001				5.01
	5003				5.03
	5043				5.43
	5157				6.57
	5215				7.15
	5277				7.77
	5269				7.69
	5359				8.59
	5347				8.47
	5276				7.76
	5215				7.15
	5230				7.3
	5212				7.12
	5201				7.01
	5267				7.67
	5265				7.65
	5239				7.39
	5164				6.64
	5096				5.96
	5084				5.84
	5025				5.25
	5013				5.13
	4993				4.93
	5006				5.06
	5007				5.07
	5002				5.02
	4991				4.91
	5001				5.01
	4997				4.97
	5014				5.14
	5090				5.9
	5157				6.57
	5223				7.23
	5322				8.22
	5379				8.79
	5388				8.88
	5375				8.75
	5413				9.13
	5398				8.98
	5357				8.57
	5377				8.77
	5415				9.15
	5379				8.79
	5379				8.79
	5324				8.24
	5176				6.76
	5084				5.84
	5076				5.76
	5043				5.43
	5026				5.26
	5013				5.13
	5013				5.13
	5044				5.44
	5046				5.46
	5058				5.58
	5102				6.02
	5198				6.98
	5248				7.48
	5295				7.95
	5316				8.16
	5290				7.9
	5311				8.11
	5353				8.53
	5325				8.25
	5259				7.59
	5207				7.07
	5250				7.5
	5242				7.42
	5249				7.49
	5267				7.67
	5251				7.51
	5282				7.82
	5297				7.97
	5288				7.88
	5283				7.83
	5273				7.73
	5284				7.84
	5273				7.73
	5283				7.83
	5282				7.82
	5271				7.71
	5250				7.5
	5256				7.56
	5205				7.05
	5160				6.6
	5180				6.8
	5106				6.06
	5089				5.89
	5042				5.42
	5061				5.61
	5064				5.64
	5032				5.32
	5027				5.27
	5011				5.11
	5010				5.1
	4983				4.83
	4962				4.62
	4961				4.61
	4957				4.57
	4937				4.37
	4940				4.4
	4927				4.27
	4938				4.38
	4968				4.68
	4955				4.55
	4954				4.54
	4980				4.8
	4979				4.79
	4981				4.81
	4978				4.78
	5035				5.35
	5008				5.08
	5056				5.56
	5140				6.4
	5164				6.64
	5221				7.21
	5269				7.69
	5254				7.54
	5278				7.78
	5300				8
	5242				7.42
	5233				7.33
	5183				6.83
	5001				5.01
	5036				5.36
	4973				4.73
	4921				4.21
	4925				4.25
	4932				4.32
	4943				4.43
	4940				4.4
	4947				4.47
	4962				4.62
	4964				4.64
	5026				5.26
	5089				5.89
	5098				5.98
	5166				6.66
	5162				6.62
	5160				6.6
	5194				6.94
	5201				7.01
	5228				7.28
	5191				6.91
	5216				7.16
	5199				6.99
	5204				7.04
	5129				6.29
	5131				6.31
	5114				6.14
	5022				5.22
	5008				5.08
	4946				4.46
	4916				4.16
	4887				3.87
	4890				3.9
	4922				4.22
	4900				4
	4901				4.01
	4905				4.05
	4961				4.61
	4997				4.97
	5018				5.18
	5073				5.73
	5087				5.87
	5182				6.82
	5297				7.97
	5332				8.32
	5318				8.18
	5337				8.37
	5319				8.19
	5321				8.21
	5349				8.49
	5337				8.37
	5367				8.67
	5407				9.07
	5349				8.49
	5339				8.39
	5274				7.74
	5186				6.86
	5143				6.43
	5070				5.7
	5018				5.18
	4970				4.7
	4924				4.24
	4889				3.89
	4887				3.87
	4889				3.89
	4885				3.85
	4884				3.84
	4895				3.95
	4909				4.09
	4920				4.2
	4916				4.16
	4927				4.27
	4934				4.34
	4963				4.63
	5010				5.1
	4955				4.55
	4948				4.48
	4975				4.75
	5097				5.97
	5172				6.72
	5273				7.73
	5304				8.04
	5361				8.61
	5381				8.81
	5322				8.22
	5297				7.97
	5253				7.53
	5217				7.17
	5166				6.66
	5036				5.36
	5009				5.09
	5010				5.1
	4990				4.9
	4936				4.36
	4941				4.41
	4948				4.48
	4939				4.39
	4961				4.61
	4952				4.52
	4936				4.36
	4932				4.32
	4941				4.41
	4890				3.9
	4959				4.59
	4928				4.28
	4936				4.36
	4974				4.74
	5081				5.81
	5195				6.95
	5366				8.66
	5522				10.22
	5589				10.89
	5588				10.88
	5569				10.69
	5559				10.59
	5506				10.06
	5483				9.83
	5328				8.28
	5201				7.01
	5037				5.37
	5018				5.18
	5046				5.46
	4988				4.88
	4987				4.87
	4858				3.58
	4795				2.95
	4781				2.81
	4805				3.05
	4828				3.28
	4808				3.08
	4816				3.16
	4816				3.16
	4809				3.09
	4823				3.23
	4873				3.73
	4871				3.71
	4941				4.41
	5020				5.2
	4998				4.98
	4973				4.73
	4975				4.75
	5024				5.24
	5114				6.14
	5201				7.01
	5259				7.59
	5396				8.96
	5446				9.46
	5487				9.87
	5474				9.74
	5384				8.84
	5417				9.17
	5395				8.95
	5408				9.08
	5280				7.8
	5069				5.69
	5048				5.48
	4950				4.5
	4945				4.45
	4921				4.21
	4909				4.09
	4875				3.75
	4829				3.29
	4774				2.74
	4746				2.46
	4714				2.14
	4726				2.26
	4730				2.3
	4721				2.21
	4716				2.16
	4726				2.26
	4745				2.45
	4735				2.35
	4769				2.69
	4770				2.7
	4771				2.71
	4780				2.8
	4772				2.72
	4785				2.85
	4787				2.87
	4779				2.79
	4798				2.98
	4827				3.27
	4827				3.27
	4844				3.44
	4858				3.58
	4867				3.67
	4888				3.88
	4915				4.15
	4936				4.36
	4955				4.55
	4965				4.65
	4970				4.7
	4961				4.61
	4956				4.56
	4952				4.52
	4944				4.44
	4941				4.41
	4937				4.37
	4925				4.25
	4908				4.08
	4869				3.69
	4854				3.54
	4840				3.4
	4825				3.25
	4814				3.14
	4812				3.12
	4830				3.3
	4821				3.21
	4819				3.19
	4848				3.48
	4864				3.64
	4858				3.58
	4870				3.7
	4878				3.78
	4893				3.93
	4907				4.07
	4928				4.28
	4938				4.38
	4943				4.43
	4940				4.4
	4947				4.47
	4948				4.48
	4958				4.58
	4963				4.63
	4969				4.69
	4970				4.7
	4975				4.75
	4967				4.67
	4972				4.72
	4962				4.62
	4927				4.27
	4884				3.84
	4878				3.78
	4879				3.79
	4856				3.56
	4855				3.55
	4858				3.58
	4869				3.69
	4869				3.69
	4863				3.63
	4867				3.67
	4868				3.68
	4854				3.54
	4856				3.56
	4867				3.67
	4875				3.75
	4859				3.59
	4869				3.69
	4876				3.76
	4888				3.88
	4909				4.09
	4915				4.15
	4945				4.45
	4969				4.69
	4985				4.85
	4994				4.94
	4993				4.93
	4993				4.93
	4987				4.87
	4981				4.81
	4982				4.82
	4979				4.79
	4982				4.82
	4976				4.76
	4974				4.74
	4972				4.72
	4975				4.75
	4965				4.65
	4937				4.37
	4908				4.08
	4874				3.74
	4862				3.62
	4860				3.6
	4852				3.52
	4858				3.58
	4860				3.6
	4866				3.66
	4863				3.63
	4856				3.56
	4861				3.61
	4852				3.52
	4860				3.6
	4860				3.6
	4866				3.66
	4867				3.67
	4871				3.71
	4888				3.88
	4877				3.77
	4842				3.42
	4852				3.52
	4825				3.25
	4827				3.27
	4814				3.14
	4801				3.01
	4823				3.23
	4834				3.34
	4827				3.27
	4857				3.57
	4913				4.13
	4935				4.35
	4927				4.27
	4910				4.1
	4930				4.3
	4907				4.07
	4899				3.99
	4910				4.1
	4906				4.06
	4906				4.06
	4913				4.13
	4916				4.16
	4915				4.15
	4908				4.08
	4926				4.26
	4947				4.47
	4940				4.4
	4941				4.41
	4919				4.19
	4946				4.46
	4959				4.59
	4965				4.65
	4949				4.49
	4959				4.59
	4964				4.64
	4946				4.46
	4959				4.59
	4939				4.39
	4946				4.46
	4930				4.3
	4930				4.3
	4916				4.16
	4912				4.12
	4903				4.03
	4901				4.01
	4902				4.02
	4905				4.05
	4904				4.04
	4909				4.09
	4906				4.06
	4907				4.07
	4914				4.14
	4909				4.09
	4907				4.07
	4910				4.1
	4918				4.18
	4922				4.22
	4938				4.38
	4940				4.4
	4934				4.34
	4907				4.07
	4883				3.83
	4887				3.87
	4893				3.93
	4915				4.15
	4898				3.98
	4923				4.23
	4904				4.04
	4923				4.23
	4909				4.09
	4941				4.41
	4928				4.28
	4923				4.23
	4925				4.25
	4913				4.13
	4908				4.08
	4910				4.1
	4914				4.14
	4908				4.08
	4920				4.2
	4921				4.21
	4915				4.15
	4928				4.28
	4918				4.18
	4929				4.29
	4920				4.2
	4922				4.22
	4934				4.34
	4932				4.32
	4927				4.27
	4923				4.23
	4935				4.35
	4923				4.23
	4930				4.3
	4926				4.26
	4929				4.29
	4921				4.21
	4930				4.3
	4928				4.28
	4929				4.29
	4933				4.33
	4938				4.38
	4951				4.51
	4969				4.69
	4989				4.89
	5231				7.31
	5623				11.23
	5914				14.14
	5948				14.48
	5956				14.56
	5987				14.87
	5988				14.88
	5957				14.57
	5854				13.54
	5459				9.59
	5279				7.79
	4989				4.89
	4918				4.18
	4952				4.52
	5113				6.13
	5189				6.89
	5088				5.88
	5038				5.38
	4956				4.56
	4967				4.67
	5015				5.15
	5262				7.62
	5646				11.46
	5837				13.37
	5945				14.45
	6010				15.1
	6178				16.78
	6099				15.99
	6071				15.71
	6045				15.45
	6014				15.14
	5936				14.36
	5653				11.53
	5264				7.64
	5055				5.55
	4977				4.77
	4959				4.59
	4969				4.69
	4998				4.98
	4978				4.78
	4963				4.63
	4977				4.77
	4994				4.94
	4972				4.72
	5004				5.04
	5006				5.06
	5006				5.06
	5008				5.08
	5004				5.04
	5004				5.04
	5042				5.42
	5032				5.32
	5112				6.12
	5295				7.95
	5456				9.56
	5485				9.85
	5696				11.96
	5841				13.41
	5879				13.79
	6026				15.26
	6078				15.78
	6102				16.02
	6025				15.25
	6035				15.35
	6016				15.16
	5895				13.95
	5615				11.15
	5158				6.58
	5035				5.35
	4909				4.09
	4888				3.88
	4906				4.06
	4901				4.01
	4904				4.04
	4912				4.12
	4905				4.05
	4928				4.28
	4908				4.08
	4914				4.14
	4916				4.16
	4915				4.15
	4929				4.29
	4917				4.17
	4927				4.27
	4918				4.18
	4917				4.17
	4915				4.15
	4925				4.25
	4927				4.27
	4932				4.32
	4968				4.68
	4983				4.83
	5036				5.36
	5084				5.84
	5070				5.7
	5049				5.49
	5153				6.53
	5352				8.52
	5594				10.94
	5678				11.78
	5596				10.96
	5575				10.75
	5584				10.84
	5470				9.7
	5319				8.19
	5215				7.15
	5058				5.58
	4977				4.77
	4954				4.54
	4949				4.49
	4947				4.47
	4938				4.38
	4932				4.32
	4931				4.31
	4930				4.3
	4940				4.4
	4940				4.4
	4950				4.5
	5009				5.09
	5068				5.68
	5019				5.19
	4972				4.72
	5002				5.02
	5053				5.53
	5325				8.25
	5238				7.38
	5222				7.22
	5269				7.69
	5345				8.45
	5251				7.51
	5344				8.44
	5312				8.12
	5224				7.24
	5183				6.83
	5087				5.87
	4975				4.75
	4947				4.47
	4950				4.5
	4929				4.29
	4926				4.26
	4917				4.17
	4918				4.18
	4911				4.11
	4910				4.1
	4907				4.07
	4907				4.07
	4900				4
	4917				4.17
	4923				4.23
	4924				4.24
	4923				4.23
	4936				4.36
	4947				4.47
	5080				5.8
	5331				8.31
	5421				9.21
	5473				9.73
	5730				12.3
	5841				13.41
	5833				13.33
	5777				12.77
	5749				12.49
	5567				10.67
	5422				9.22
	5319				8.19
	5341				8.41
	5364				8.64
	5287				7.87
	5328				8.28
	5287				7.87
	5326				8.26
	5276				7.76
	5285				7.85
	5197				6.97
	5170				6.7
	4991				4.91
	4924				4.24
	4900				4
	4888				3.88
	4882				3.82
	4887				3.87
	4883				3.83
	4892				3.92
	4889				3.89
	4903				4.03
	4904				4.04
	4913				4.13
	4912				4.12
	4911				4.11
	4907				4.07
	4915				4.15
	4904				4.04
	4913				4.13
	4900				4
	4920				4.2
	4907				4.07
	4927				4.27
	4911				4.11
	4912				4.12
	4909				4.09
	4912				4.12
	4918				4.18
	4924				4.24
	4925				4.25
	4938				4.38
	4923				4.23
	4931				4.31
	4937				4.37
	4959				4.59
	4976				4.76
	4987				4.87
	4993				4.93
	5027				5.27
	5034				5.34
	5054				5.54
	5052				5.52
	5046				5.46
	5030				5.3
	5031				5.31
	5039				5.39
	5024				5.24
	5019				5.19
	5023				5.23
	5043				5.43
	5032				5.32
	5036				5.36
	5037				5.37
	5034				5.34
	5042				5.42
	5054				5.54
	5029				5.29
	4983				4.83
	4915				4.15
	4866				3.66
	4834				3.34
	4832				3.32
	4825				3.25
	4835				3.35
	4824				3.24
	4830				3.3
	4828				3.28
	4820				3.2
	4840				3.4
	4837				3.37
	4867				3.67
	4906				4.06
	4931				4.31
	4922				4.22
	4952				4.52
	4948				4.48
	4992				4.92
	5027				5.27
	5044				5.44
	5115				6.15
	5085				5.85
	5107				6.07
	5100				6
	5118				6.18
	5104				6.04
	5104				6.04
	5097				5.97
	5107				6.07
	5116				6.16
	5140				6.4
	5143				6.43
	5134				6.34
	5137				6.37
	5151				6.51
	5103				6.03
	5108				6.08
	5002				5.02
	4902				4.02
	4805				3.05
	4786				2.86
	4784				2.84
	4776				2.76
	4767				2.67
	4771				2.71
	4783				2.83
	4803				3.03
	4824				3.24
	4850				3.5
	4875				3.75
	4871				3.71
	4876				3.76
	4876				3.76
	4900				4
	4944				4.44
	5000				5
	5059				5.59
	5092				5.92
	5041				5.41
	4952				4.52
	5060				5.6
	5059				5.59
	5027				5.27
	5020				5.2
	5023				5.23
	5016				5.16
	5012				5.12
	5011				5.11
	5018				5.18
	5015				5.15
	5017				5.17
	5018				5.18
	5021				5.21
	5024				5.24
	5035				5.35
	5240				7.4
	5149				6.49
	5091				5.91
	5046				5.46
	4954				4.54
	4912				4.12
	4880				3.8
	4889				3.89
	4871				3.71
	4856				3.56
	4849				3.49
	4851				3.51
	4853				3.53
	4876				3.76
	4873				3.73
	4882				3.82
	4876				3.76
	4873				3.73
	4872				3.72
	4927				4.27
	4941				4.41
	4988				4.88
	5005				5.05
	5101				6.01
	5210				7.1
	5279				7.79
	5342				8.42
	5392				8.92
	5407				9.07
	5455				9.55
	5510				10.1
	5534				10.34
	5535				10.35
	5543				10.43
	5534				10.34
	5534				10.34
	5531				10.31
	5524				10.24
	5389				8.89
	5186				6.86
	5022				5.22
	4920				4.2
	4859				3.59
	4854				3.54
	4869				3.69
	4856				3.56
	4857				3.57
	4857				3.57
	4859				3.59
	4865				3.65
	4883				3.83
	4921				4.21
	4939				4.39
	4985				4.85
	4994				4.94
	5038				5.38
	5174				6.74
	5281				7.81
	5331				8.31
	5341				8.41
	5365				8.65
	5428				9.28
	5455				9.55
	5470				9.7
	5488				9.88
	5480				9.8
	5485				9.85
	5488				9.88
	5498				9.98
	5484				9.84
	5492				9.92
	5510				10.1
	5493				9.93
	5385				8.85
	5144				6.44
	5044				5.44
	4922				4.22
	4835				3.35
	4826				3.26
	4840				3.4
	4845				3.45
	4861				3.61
	4907				4.07
	4892				3.92
	4917				4.17
	4920				4.2
	4922				4.22
	4927				4.27
	4955				4.55
	5006				5.06
	5166				6.66
	5299				7.99
	5362				8.62
	5341				8.41
	5314				8.14
	5342				8.42
	5352				8.52
	5442				9.42
	5458				9.58
	5439				9.39
	5424				9.24
	5436				9.36
	5425				9.25
	5422				9.22
	5422				9.22
	5417				9.17
	5420				9.2
	5418				9.18
	5419				9.19
	5429				9.29
	5450				9.5
	5450				9.5
	5425				9.25
	5387				8.87
	5170				6.7
	5019				5.19
	4897				3.97
	4831				3.31
	4843				3.43
	4823				3.23
	4832				3.32
	4847				3.47
	4840				3.4
	4835				3.35
	4847				3.47
	4861				3.61
	4848				3.48
	4856				3.56
	4862				3.62
	4867				3.67
	4871				3.71
	4875				3.75
	4894				3.94
	4915				4.15
	4968				4.68
	4999				4.99
	5035				5.35
	5183				6.83
	5197				6.97
	5237				7.37
	5259				7.59
	5270				7.7
	5272				7.72
	5108				6.08
	5101				6.01
	5195				6.95
	5204				7.04
	5210				7.1
	5229				7.29
	5218				7.18
	5221				7.21
	5123				6.23
	5054				5.54
	5033				5.33
	4930				4.3
	4833				3.33
	4841				3.41
	4857				3.57
	4872				3.72
	4891				3.91
	4883				3.83
	4881				3.81
	4905				4.05
	4905				4.05
	4931				4.31
	4944				4.44
	4987				4.87
	4980				4.8
	5045				5.45
	5150				6.5
	5229				7.29
	5211				7.11
	5202				7.02
	5218				7.18
	5260				7.6
	5303				8.03
	5351				8.51
	5388				8.88
	5449				9.49
	5387				8.87
	5323				8.23
	5323				8.23
	5353				8.53
	5328				8.28
	5286				7.86
	5291				7.91
	5302				8.02
	5290				7.9
	5257				7.57
	5196				6.96
	5113				6.13
	5026				5.26
	4960				4.6
	4891				3.91
	4853				3.53
	4825				3.25
	4813				3.13
	4817				3.17
	4826				3.26
	4826				3.26
	4841				3.41
	4850				3.5
	4848				3.48
	4860				3.6
	4869				3.69
	4867				3.67
	4870				3.7
	4877				3.77
	4870				3.7
	4874				3.74
	4882				3.82
	4932				4.32
	5025				5.25
	5108				6.08
	5143				6.43
	5154				6.54
	5117				6.17
	5135				6.35
	5150				6.5
	5156				6.56
	5160				6.6
	5166				6.66
	5164				6.64
	5146				6.46
	5138				6.38
	5130				6.3
	5122				6.22
	5116				6.16
	5105				6.05
	5116				6.16
	5122				6.22
	5112				6.12
	5047				5.47
	4987				4.87
	4925				4.25
	4839				3.39
	4808				3.08
	4787				2.87
	4778				2.78
	4806				3.06
	4800				3
	4797				2.97
	4803				3.03
	4805				3.05
	4807				3.07
	4822				3.22
	4835				3.35
	4854				3.54
	4917				4.17
	4978				4.78
	5048				5.48
	5139				6.39
	5146				6.46
	5132				6.32
	5163				6.63
	5226				7.26
	5412				9.12
	5489				9.89
	5515				10.15
	5521				10.21
	5495				9.95
	5451				9.51
	5423				9.23
	5415				9.15
	5356				8.56
	5286				7.86
	5152				6.52
	4991				4.91
	4867				3.67
	4794				2.94
	4775				2.75
	4778				2.78
	4790				2.9
	4803				3.03
	4802				3.02
	4801				3.01
	4814				3.14
	4825				3.25
	4854				3.54
	4917				4.17
	5037				5.37
	5140				6.4
	5187				6.87
	5175				6.75
	5073				5.73
	5033				5.33
	5036				5.36
	5028				5.28
	5013				5.13
	5012				5.12
	5016				5.16
	4998				4.98
	4994				4.94
	4999				4.99
	5003				5.03
	5013				5.13
	5016				5.16
	5012				5.12
	4991				4.91
	4957				4.57
	4937				4.37
	4927				4.27
	4897				3.97
	4846				3.46
	4800				3
	4759				2.59
	4756				2.56
	4735				2.35
	4745				2.45
	4744				2.44
	4749				2.49
	4763				2.63
	4792				2.92
	4871				3.71
	4844				3.44
	4857				3.57
	4879				3.79
	4959				4.59
	4994				4.94
	5014				5.14
	5029				5.29
	5045				5.45
	4996				4.96
	5030				5.3
	5083				5.83
	5091				5.91
	5109				6.09
	5117				6.17
	5107				6.07
	5091				5.91
	5102				6.02
	5082				5.82
	5085				5.85
	5071				5.71
	5061				5.61
	5056				5.56
	5044				5.44
	4994				4.94
	4965				4.65
	4919				4.19
	4834				3.34
	4764				2.64
	4759				2.59
	4750				2.5
	4735				2.35
	4742				2.42
	4754				2.54
	4747				2.47
	4755				2.55
	4763				2.63
	4767				2.67
	4764				2.64
	4770				2.7
	4787				2.87
	4853				3.53
	4885				3.85
	4963				4.63
	4900				4
	5286				7.86
	5311				8.11
	5345				8.45
	5378				8.78
	5405				9.05
	5420				9.2
	5430				9.3
	5418				9.18
	5408				9.08
	5405				9.05
	5383				8.83
	5388				8.88
	5382				8.82
	5351				8.51
	4933				4.33
	4907				4.07
	4845				3.45
	4822				3.22
	4814				3.14
	4813				3.13
	4815				3.15
	4810				3.1
	4819				3.19
	4824				3.24
	4826				3.26
	4852				3.52
	4847				3.47
	4864				3.64
	4895				3.95
	4903				4.03
	4921				4.21
	4978				4.78
	5034				5.34
	4930				4.3
	5268				7.68
	5313				8.13
	5354				8.54
	5379				8.79
	5394				8.94
	5404				9.04
	5404				9.04
	5402				9.02
	5401				9.01
	5397				8.97
	5394				8.94
	5388				8.88
	5384				8.84
	5375				8.75
	5354				8.54
	5200				7
	4870				3.7
	4949				4.49
	4883				3.83
	4831				3.31
	4805				3.05
	4775				2.75
	4759				2.59
	4757				2.57
	4770				2.7
	4788				2.88
	4785				2.85
	4784				2.84
	4803				3.03
	4818				3.18
	4816				3.16
	4809				3.09
	4806				3.06
	4824				3.24
	4825				3.25
	4849				3.49
	4872				3.72
	4967				4.67
	4916				4.16
	5080				5.8
	5280				7.8
	5309				8.09
	5331				8.31
	5357				8.57
	5372				8.72
	5364				8.64
	5372				8.72
	5366				8.66
	5382				8.82
	5366				8.66
	5379				8.79
	5360				8.6
	5309				8.09
	5220				7.2
	5018				5.18
	4959				4.59
	4926				4.26
	4916				4.16
	4851				3.51
	4840				3.4
	4794				2.94
	4787				2.87
	4743				2.43
	4750				2.5
	4743				2.43
	4757				2.57
	4741				2.41
	4746				2.46
	4749				2.49
	4750				2.5
	4753				2.53
	4766				2.66
	4766				2.66
	4793				2.93
	4790				2.9
	4787				2.87
	4788				2.88
	4808				3.08
	4811				3.11
	4811				3.11
	4820				3.2
	4812				3.12
	4806				3.06
	4921				4.21
	4934				4.34
	4914				4.14
	4903				4.03
	4907				4.07
	4924				4.24
	4910				4.1
	4923				4.23
	4906				4.06
	4936				4.36
	4917				4.17
	4926				4.26
	4911				4.11
	4898				3.98
	4906				4.06
	4904				4.04
	4916				4.16
	4913				4.13
	4921				4.21
	4914				4.14
	4920				4.2
	4896				3.96
	4912				4.12
	4905				4.05
	4924				4.24
	4918				4.18
	4905				4.05
	4915				4.15
	4894				3.94
	4927				4.27
	4949				4.49
	5003				5.03
	5026				5.26
	5036				5.36
	5031				5.31
	5040				5.4
	5038				5.38
	5034				5.34
	5030				5.3
	5059				5.59
	5050				5.5
	5041				5.41
	5028				5.28
	4966				4.66
	4856				3.56
	4911				4.11
	5111				6.11
	5118				6.18
	5117				6.17
	5108				6.08
	5110				6.1
	5104				6.04
	5102				6.02
	5100				6
	5096				5.96
	5093				5.93
	4960				4.6
	5060				5.6
	5020				5.2
	4916				4.16
	4910				4.1
	4900				4
	4920				4.2
	4936				4.36
	4926				4.26
	4951				4.51
	4914				4.14
	4940				4.4
	4953				4.53
	4953				4.53
	4936				4.36
	5005				5.05
	4917				4.17
	4947				4.47
	5019				5.19
	5076				5.76
	5086				5.86
	5079				5.79
	5077				5.77
	5072				5.72
	5077				5.77
	5081				5.81
	5080				5.8
	5078				5.78
	5076				5.76
	5079				5.79
	5087				5.87
	4906				4.06
	4898				3.98
	4990				4.9
	4970				4.7
	4974				4.74
	4949				4.49
	4947				4.47
	4931				4.31
	4961				4.61
	4981				4.81
	4982				4.82
	4964				4.64
	4959				4.59
	4974				4.74
	4908				4.08
	4901				4.01
	5016				5.16
	5042				5.42
	5056				5.56
	5055				5.55
	5062				5.62
	5065				5.65
	5067				5.67
	5072				5.72
	5071				5.71
	5065				5.65
	5040				5.4
	5041				5.41
	5046				5.46
	4936				4.36
	4991				4.91
	4978				4.78
	4986				4.86
	4982				4.82
	4996				4.96
	4981				4.81
	4990				4.9
	4997				4.97
	4981				4.81
	4980				4.8
	4874				3.74
	4933				4.33
	4951				4.51
	4945				4.45
	4940				4.4
	4942				4.42
	4943				4.43
	4940				4.4
	4945				4.45
	4946				4.46
	4947				4.47
	4947				4.47
	4942				4.42
	4935				4.35
	4785				2.85
	4915				4.15
	4958				4.58
	4981				4.81
	4967				4.67
	4964				4.64
	4987				4.87
	4968				4.68
	4967				4.67
	4958				4.58
	4906				4.06
	4929				4.29
	4941				4.41
	4940				4.4
	4948				4.48
	4963				4.63
	4974				4.74
	4970				4.7
	4961				4.61
	4965				4.65
	4968				4.68
	4973				4.73
	4969				4.69
	4945				4.45
	4890				3.9
	4952				4.52
	4997				4.97
	4999				4.99
	5007				5.07
	5007				5.07
	5017				5.17
	5007				5.07
	4999				4.99
	5005				5.05
	4992				4.92
	4846				3.46
	4962				4.62
	4948				4.48
	4920				4.2
	4910				4.1
	4896				3.96
	4886				3.86
	4884				3.84
	4885				3.85
	4898				3.98
	4899				3.99
	4893				3.93
	4884				3.84
	4805				3.05
	4896				3.96
	4939				4.39
[truncated: 3,370 more rows]

## Sheet: Figure 3c
	Time (sec)	P1	P2	P3
	0.1	3.6401	1.8179	1.9456
	0.2	3.6403	1.8184	1.9436
	0.3	3.6405	1.8189	1.9417
	0.4	3.6406	1.8193	1.9399
	0.5	3.6408	1.8196	1.938
	0.6	3.641	1.8201	1.9362
	0.7	3.6411	1.8205	1.9344
	0.8	3.6413	1.8208	1.9327
	0.9	3.6414	1.8212	1.931
	1	3.6415	1.8216	1.9292
	1.1	3.6417	1.822	1.9276
	1.2	3.6418	1.8223	1.926
	1.3	3.6419	1.8227	1.9243
	1.4	3.6421	1.823	1.9228
	1.5	3.6422	1.8234	1.9211
	1.6	3.6423	1.8236	1.9193
	1.7	3.6423	1.8239	1.9177
	1.8	3.6424	1.8241	1.9161
	1.9	3.6425	1.8245	1.9145
	2	3.6426	1.8247	1.9129
	2.1	3.6428	1.8251	1.9112
	2.2	3.6429	1.8254	1.9098
	2.3	3.6431	1.8257	1.9083
	2.4	3.6431	1.8261	1.9067
	2.5	3.6432	1.8264	1.9052
	2.6	3.6433	1.8267	1.9035
	2.7	3.6434	1.827	1.9019
	2.8	3.6436	1.8272	1.9004
	2.9	3.6439	1.8275	1.8988
	3	3.644	1.8278	1.8973
	3.1	3.6439	1.828	1.8959
	3.2	3.6439	1.8283	1.8944
	3.3	3.6437	1.8286	1.8929
	3.4	3.6436	1.829	1.8913
	3.5	3.6435	1.8292	1.8899
	3.6	3.6433	1.8294	1.8883
	3.7	3.6432	1.8297	1.8869
	3.8	3.6431	1.8299	1.8854
	3.9	3.643	1.83	1.8839
	4	3.643	1.8301	1.8826
	4.1	3.6431	1.8302	1.8814
	4.2	3.643	1.8302	1.8801
	4.3	3.6431	1.8302	1.8787
	4.4	3.6432	1.8302	1.8773
	4.5	3.6433	1.8301	1.8759
	4.6	3.6434	1.83	1.8746
	4.7	3.6435	1.8298	1.8733
	4.8	3.6436	1.8296	1.8719
	4.9	3.6437	1.8294	1.8706
	5	3.6438	1.829	1.8693
	5.1	3.6438	1.8288	1.8681
	5.2	3.6439	1.8286	1.8668
	5.3	3.644	1.8284	1.8656
	5.4	3.6441	1.8281	1.8642
	5.5	3.6443	1.8279	1.8625
	5.6	3.6446	1.8277	1.8609
	5.7	3.6447	1.8275	1.8596
	5.8	3.6447	1.8272	1.8581
	5.9	3.6446	1.8271	1.8567
	6	3.6445	1.8269	1.8551
	6.1	3.6444	1.8267	1.8537
	6.2	3.6443	1.8265	1.8523
	6.3	3.6442	1.8262	1.8509
	6.4	3.6441	1.826	1.8496
	6.5	3.644	1.8258	1.8484
	6.6	3.6439	1.8256	1.8472
	6.7	3.6438	1.8254	1.8461
	6.8	3.6437	1.8252	1.845
	6.9	3.6436	1.825	1.8437
	7	3.6435	1.8249	1.8424
	7.1	3.6435	1.8246	1.8412
	7.2	3.6436	1.8245	1.8403
	7.3	3.6436	1.8243	1.8394
	7.4	3.6436	1.8243	1.8384
	7.5	3.6436	1.8241	1.8374
	7.6	3.6436	1.824	1.8363
	7.7	3.6436	1.8236	1.8353
	7.8	3.6437	1.823	1.8344
	7.9	3.6437	1.8224	1.8335
	8	3.6437	1.8217	1.8326
	8.1	3.6437	1.8211	1.8317
	8.2	3.6437	1.8205	1.8308
	8.3	3.6438	1.8199	1.8299
	8.4	3.6438	1.8194	1.8291
	8.5	3.644	1.8189	1.8282
	8.6	3.6442	1.8187	1.8273
	8.7	3.6443	1.8186	1.826
	8.8	3.6444	1.8185	1.8247
	8.9	3.6444	1.8183	1.8234
	9	3.6443	1.8181	1.8221
	9.1	3.6442	1.8179	1.8209
	9.2	3.6441	1.8177	1.8196
	9.3	3.644	1.8176	1.8184
	9.4	3.6438	1.8174	1.8171
	9.5	3.6437	1.8173	1.8159
	9.6	3.6436	1.8171	1.8147
	9.7	3.6435	1.817	1.8133
	9.8	3.6433	1.8168	1.8121
	9.9	3.6432	1.8166	1.8108
	10	3.6431	1.8165	1.8095
	10.1	3.6431	1.8163	1.8082
	10.2	3.6431	1.816	1.8072
	10.3	3.643	1.8156	1.8065
	10.4	3.643	1.8151	1.8058
	10.5	3.643	1.8147	1.8051
	10.6	3.643	1.8142	1.8045
	10.7	3.6431	1.8139	1.8039
	10.8	3.6431	1.8135	1.8032
	10.9	3.6431	1.8132	1.8025
	11	3.6431	1.8128	1.8018
	11.1	3.6431	1.8125	1.801
	11.2	3.6431	1.8122	1.8003
	11.3	3.6431	1.8119	1.7995
	11.4	3.6429	1.8117	1.7983
	11.5	3.6427	1.8116	1.7973
	11.6	3.6424	1.8116	1.7962
	11.7	3.642	1.8116	1.795
	11.8	3.6414	1.8114	1.7939
	11.9	3.641	1.8113	1.7929
	12	3.6403	1.8111	1.7917
	12.1	3.6397	1.811	1.7906
	12.2	3.639	1.8109	1.7895
	12.3	3.6385	1.8108	1.7884
	12.4	3.6378	1.8107	1.7873
	12.5	3.6371	1.8106	1.7863
	12.6	3.6363	1.8105	1.7852
	12.7	3.6355	1.8104	1.7841
	12.8	3.635	1.8103	1.783
	12.9	3.6348	1.8101	1.7817
	13	3.6348	1.81	1.7802
	13.1	3.6348	1.8098	1.7784
	13.2	3.6349	1.8095	1.7759
	13.3	3.6349	1.809	1.7734
	13.4	3.635	1.8086	1.7705
	13.5	3.635	1.8081	1.7675
	13.6	3.6351	1.8076	1.7646
	13.7	3.635	1.8071	1.7616
	13.8	3.6347	1.8067	1.7588
	13.9	3.6341	1.8062	1.756
	14	3.6335	1.8058	1.7533
	14.1	3.6328	1.8053	1.7505
	14.2	3.6321	1.8049	1.7483
	14.3	3.6314	1.8045	1.7467
	14.4	3.6308	1.8041	1.7457
	14.5	3.6301	1.8037	1.7449
	14.6	3.6295	1.8034	1.7441
	14.7	3.6291	1.8033	1.7432
	14.8	3.6288	1.8033	1.7424
	14.9	3.6287	1.8033	1.7415
	15	3.6287	1.8032	1.7406
	15.1	3.6287	1.8031	1.7397
	15.2	3.6287	1.803	1.7387
	15.3	3.6287	1.8028	1.7378
	15.4	3.6286	1.8026	1.7368
	15.5	3.6286	1.8024	1.7359
	15.6	3.6286	1.8022	1.7349
	15.7	3.6286	1.8021	1.7336
	15.8	3.6286	1.8019	1.7321
	15.9	3.6284	1.8018	1.7302
	16	3.6281	1.8018	1.728
	16.1	3.6276	1.8019	1.7257
	16.2	3.6271	1.8019	1.724
	16.3	3.6265	1.8019	1.7217
	16.4	3.6259	1.802	1.7195
	16.5	3.6253	1.802	1.7173
	16.6	3.6248	1.802	1.7153
	16.7	3.6242	1.802	1.7134
	16.8	3.6237	1.8021	1.7122
	16.9	3.6231	1.8021	1.7113
	17	3.6226	1.802	1.7105
	17.1	3.622	1.802	1.7097
	17.2	3.6214	1.8018	1.7089
	17.3	3.6209	1.8015	1.7081
	17.4	3.6205	1.8012	1.7072
	17.5	3.6202	1.8009	1.7062
	17.6	3.62	1.8006	1.7049
	17.7	3.62	1.8003	1.7031
	17.8	3.6199	1.8	1.7012
	17.9	3.6199	1.7996	1.6989
	18	3.6199	1.7994	1.6965
	18.1	3.6198	1.7991	1.6946
	18.2	3.6198	1.7989	1.6925
	18.3	3.6198	1.7989	1.6906
	18.4	3.6198	1.7989	1.6887
	18.5	3.6197	1.799	1.6869
	18.6	3.6197	1.7989	1.6851
	18.7	3.6197	1.799	1.6833
	18.8	3.6197	1.7991	1.6815
	18.9	3.6196	1.7992	1.6795
	19	3.6196	1.7993	1.6784
	19.1	3.6196	1.7994	1.6775
	19.2	3.6195	1.7995	1.6768
	19.3	3.6195	1.7996	1.6761
	19.4	3.6195	1.7997	1.6754
	19.5	3.6195	1.7998	1.6747
	19.6	3.6195	1.7998	1.674
	19.7	3.6195	1.7996	1.6732
	19.8	3.6195	1.7992	1.6724
	19.9	3.6195	1.7989	1.6716
	20	3.6195	1.7986	1.6708
	20.1	3.6195	1.7983	1.67
	20.2	3.6195	1.7979	1.6692
	20.3	3.6195	1.7976	1.6684
	20.4	3.6195	1.7973	1.6676
	20.5	3.6194	1.7969	1.6669
	20.6	3.6194	1.7966	1.6661
	20.7	3.6194	1.7964	1.6652
	20.8	3.6194	1.7963	1.6644
	20.9	3.6193	1.7962	1.6636
	21	3.6193	1.796	1.6627
	21.1	3.6193	1.7959	1.662
	21.2	3.6193	1.7958	1.6612
	21.3	3.6193	1.7958	1.6604
	21.4	3.6193	1.7957	1.6596
	21.5	3.6193	1.7956	1.6588
	21.6	3.6192	1.7956	1.658
	21.7	3.6192	1.7955	1.6571
	21.8	3.6191	1.7955	1.6563
	21.9	3.6191	1.7953	1.6555
	22	3.619	1.7951	1.6547
	22.1	3.619	1.7949	1.6539
	22.2	3.619	1.7947	1.6532
	22.3	3.6189	1.7945	1.6525
	22.4	3.6189	1.7943	1.6519
	22.5	3.6188	1.7941	1.6511
	22.6	3.6188	1.7939	1.6504
	22.7	3.6187	1.7937	1.6497
	22.8	3.6187	1.7935	1.649
	22.9	3.6186	1.7933	1.6482
	23	3.6185	1.7931	1.6475
	23.1	3.6185	1.7929	1.6467
	23.2	3.6184	1.7927	1.646
	23.3	3.6184	1.7925	1.6453
	23.4	3.6184	1.7923	1.6445
	23.5	3.6184	1.7921	1.6437
	23.6	3.6184	1.7919	1.6429
	23.7	3.6184	1.7917	1.6421
	23.8	3.6184	1.7915	1.6413
	23.9	3.6184	1.7914	1.6405
	24	3.6184	1.7912	1.6397
	24.1	3.6183	1.791	1.6389
	24.2	3.6183	1.7908	1.638
	24.3	3.6184	1.7906	1.6371
	24.4	3.6184	1.7905	1.6363
	24.5	3.6183	1.7904	1.6354
	24.6	3.6183	1.7903	1.6346
	24.7	3.6183	1.7902	1.6339
	24.8	3.6182	1.79	1.6332
	24.9	3.6182	1.7899	1.6324
	25	3.6181	1.7897	1.6317
	25.1	3.618	1.7896	1.631
	25.2	3.6179	1.7894	1.6303
	25.3	3.6179	1.7893	1.6295
	25.4	3.6178	1.7891	1.6288
	25.5	3.6177	1.789	1.628
	25.6	3.6176	1.7889	1.6273
	25.7	3.6176	1.7887	1.6266
	25.8	3.6175	1.7885	1.6258
	25.9	3.6174	1.7882	1.6251
	26	3.6173	1.7879	1.6243
	26.1	3.6173	1.7876	1.6236
	26.2	3.6172	1.7873	1.6229
	26.3	3.6171	1.7871	1.6221
	26.4	3.6171	1.7868	1.6214
	26.5	3.617	1.7866	1.6206
	26.6	3.617	1.7863	1.6197
	26.7	3.6169	1.7862	1.6189
	26.8	3.6169	1.7861	1.618
	26.9	3.6169	1.786	1.6171
	27	3.6169	1.7859	1.6163
	27.1	3.6168	1.7859	1.6154
	27.2	3.6168	1.7857	1.6145
	27.3	3.6168	1.7855	1.6136
	27.4	3.6167	1.7854	1.6127
	27.5	3.6167	1.7853	1.6118
	27.6	3.6166	1.7852	1.6109
	27.7	3.6166	1.7851	1.61
	27.8	3.6166	1.7849	1.6091
	27.9	3.6165	1.7848	1.6082
	28	3.6165	1.7846	1.6074
	28.1	3.6164	1.7844	1.6066
	28.2	3.6164	1.7842	1.6058
	28.3	3.6163	1.784	1.6051
	28.4	3.6163	1.7839	1.6044
	28.5	3.6163	1.7837	1.6036
	28.6	3.6163	1.7836	1.6028
	28.7	3.6163	1.7834	1.6021
	28.8	3.6163	1.7833	1.6013
	28.9	3.6163	1.7832	1.6005
	29	3.6162	1.7831	1.5998
	29.1	3.6162	1.783	1.5991
	29.2	3.6162	1.7829	1.5983
	29.3	3.6162	1.7829	1.5976
	29.4	3.6162	1.7828	1.5969
	29.5	3.6162	1.7827	1.5962
	29.6	3.6162	1.7826	1.5954
	29.7	3.6162	1.7825	1.5947
	29.8	3.6161	1.7823	1.5941
	29.9	3.6161	1.7822	1.5935
	30	3.6161	1.7821	1.593
	30.1	3.6161	1.782	1.5924
	30.2	3.6161	1.7818	1.5918
	30.3	3.6161	1.7817	1.5912
	30.4	3.616	1.7816	1.5906
	30.5	3.616	1.7816	1.59
	30.6	3.616	1.7815	1.5894
	30.7	3.6159	1.7813	1.5887
	30.8	3.6159	1.7813	1.5879
	30.9	3.6158	1.7812	1.5872
	31	3.6157	1.781	1.5866
	31.1	3.6156	1.7809	1.586
	31.2	3.6155	1.7807	1.5854
	31.3	3.6154	1.7805	1.5848
	31.4	3.6154	1.7802	1.5841
	31.5	3.6154	1.78	1.5835
	31.6	3.6153	1.7798	1.5828
	31.7	3.6153	1.7796	1.5822
	31.8	3.6153	1.7794	1.5815
	31.9	3.6153	1.7792	1.5808
	32	3.6153	1.779	1.5802
	32.1	3.6152	1.7788	1.5795
	32.2	3.6152	1.7786	1.5789
	32.3	3.6152	1.7784	1.5782
	32.4	3.6152	1.7782	1.5774
	32.5	3.6152	1.778	1.5766
	32.6	3.6151	1.7779	1.5759
	32.7	3.6151	1.7778	1.5753
	32.8	3.6151	1.7778	1.5747
	32.9	3.6151	1.7777	1.5741
	33	3.615	1.7777	1.5734
	33.1	3.615	1.7776	1.5728
	33.2	3.6149	1.7774	1.5722
	33.3	3.6149	1.7773	1.5716
	33.4	3.6148	1.7772	1.571
	33.5	3.6148	1.7771	1.5703
	33.6	3.6148	1.7769	1.5697
	33.7	3.6147	1.7768	1.569
	33.8	3.6147	1.7767	1.5683
	33.9	3.6146	1.7765	1.5676
	34	3.6146	1.7763	1.5668
	34.1	3.6145	1.7762	1.566
	34.2	3.6145	1.776	1.5654
	34.3	3.6144	1.7757	1.5647
	34.4	3.6143	1.7755	1.5641
	34.5	3.6143	1.7753	1.5634
	34.6	3.6142	1.7751	1.5628
	34.7	3.6142	1.7748	1.5621
	34.8	3.6142	1.7746	1.5614
	34.9	3.6141	1.7744	1.5607
	35	3.6141	1.7741	1.5601
	35.1	3.614	1.7739	1.5594
	35.2	3.614	1.7737	1.5587
	35.3	3.614	1.7735	1.5581
	35.4	3.614	1.7733	1.5574
	35.5	3.6139	1.7731	1.5567
	35.6	3.6139	1.773	1.556
	35.7	3.6139	1.7728	1.5553
	35.8	3.6138	1.7727	1.5545
	35.9	3.6137	1.7725	1.5538
	36	3.6137	1.7723	1.5533
	36.1	3.6136	1.7721	1.5528
	36.2	3.6136	1.7719	1.5523
	36.3	3.6135	1.7718	1.5519
	36.4	3.6134	1.7716	1.5515
	36.5	3.6134	1.7714	1.551
	36.6	3.6133	1.7712	1.5505
	36.7	3.6132	1.771	1.55
	36.8	3.6132	1.7708	1.5496
	36.9	3.6131	1.7706	1.5491
	37	3.613	1.7704	1.5486
	37.1	3.6129	1.7703	1.5481
	37.2	3.6129	1.7701	1.5475
	37.3	3.6128	1.7699	1.5468
	37.4	3.6127	1.7697	1.5462
	37.5	3.6126	1.7694	1.5456
	37.6	3.6125	1.7692	1.5449
	37.7	3.6124	1.7689	1.5443
	37.8	3.6123	1.7687	1.5437
	37.9	3.6122	1.7684	1.5431
	38	3.612	1.7682	1.5424
	38.1	3.6118	1.7679	1.5418
	38.2	3.6117	1.7677	1.5412
	38.3	3.6115	1.7675	1.5406
	38.4	3.6113	1.7672	1.5399
	38.5	3.6111	1.767	1.5393
	38.6	3.611	1.7667	1.5387
	38.7	3.6109	1.7665	1.538
	38.8	3.6107	1.7663	1.5374
	38.9	3.6106	1.7661	1.5368
	39	3.6105	1.766	1.5361
	39.1	3.6104	1.7659	1.5353
	39.2	3.6103	1.7658	1.5344
	39.3	3.6102	1.7657	1.5335
	39.4	3.6101	1.7656	1.5325
	39.5	3.61	1.7655	1.5316
	39.6	3.61	1.7653	1.5306
	39.7	3.6099	1.7652	1.5296
	39.8	3.6098	1.7651	1.5287
	39.9	3.6096	1.765	1.5277
	40	3.6095	1.7649	1.5267
	40.1	3.6094	1.7648	1.5257
	40.2	3.6094	1.7647	1.525
	40.3	3.6092	1.7646	1.5245
	40.4	3.6091	1.7644	1.5239
	40.5	3.6089	1.7643	1.5233
	40.6	3.6087	1.7642	1.5227
	40.7	3.6086	1.764	1.5222
	40.8	3.6084	1.7638	1.5216
	40.9	3.6082	1.7636	1.521
	41	3.608	1.7633	1.5204
	41.1	3.6079	1.7631	1.5198
	41.2	3.6077	1.7629	1.5193
	41.3	3.6075	1.7627	1.5187
	41.4	3.6074	1.7625	1.5181
	41.5	3.6072	1.7623	1.5175
	41.6	3.6071	1.7621	1.5169
	41.7	3.6069	1.7619	1.5162
	41.8	3.6067	1.7617	1.5153
	41.9	3.6066	1.7616	1.5144
	42	3.6065	1.7614	1.5132
	42.1	3.6064	1.7612	1.5121
	42.2	3.6063	1.761	1.511
	42.3	3.6062	1.7608	1.5099
	42.4	3.6061	1.7607	1.5088
	42.5	3.606	1.7606	1.5078
	42.6	3.6059	1.7606	1.5067
	42.7	3.6057	1.7607	1.5057
	42.8	3.6057	1.7608	1.5047
	42.9	3.6055	1.761	1.5036
	43	3.6054	1.7611	1.5026
	43.1	3.6053	1.7613	1.5018
	43.2	3.6052	1.7614	1.5012
	43.3	3.6051	1.7615	1.5007
	43.4	3.605	1.7616	1.5002
	43.5	3.6049	1.7618	1.4997
	43.6	3.6047	1.7619	1.4992
	43.7	3.6045	1.762	1.4987
	43.8	3.6043	1.762	1.4982
	43.9	3.6041	1.7619	1.4977
	44	3.604	1.7617	1.4972
	44.1	3.6038	1.7616	1.4967
	44.2	3.6036	1.7614	1.4962
	44.3	3.6034	1.7612	1.4956
	44.4	3.6033	1.7611	1.4951
	44.5	3.6031	1.7609	1.4946
	44.6	3.6029	1.7608	1.494
	44.7	3.6028	1.7606	1.4934
	44.8	3.6026	1.7605	1.4927
	44.9	3.6025	1.7603	1.492
	45	3.6023	1.7602	1.4912
	45.1	3.6022	1.7601	1.4903
	45.2	3.6021	1.7601	1.4894
	45.3	3.602	1.7601	1.4885
	45.4	3.6019	1.7602	1.4875
	45.5	3.6018	1.7603	1.4866
	45.6	3.6017	1.7604	1.4857
	45.7	3.6016	1.7606	1.4847
	45.8	3.6014	1.7607	1.4838
	45.9	3.6013	1.7609	1.4829
	46	3.6012	1.761	1.482
	46.1	3.6011	1.7612	1.4811
	46.2	3.601	1.7613	1.4801
	46.3	3.6009	1.7615	1.4792
	46.4	3.6008	1.7616	1.4783
	46.5	3.6007	1.7616	1.4774
	46.6	3.6007	1.7616	1.4766
	46.7	3.6007	1.7615	1.4758
	46.8	3.6007	1.7614	1.4752
	46.9	3.6007	1.7612	1.4746
	47	3.6008	1.7611	1.4739
	47.1	3.6008	1.7609	1.4733
	47.2	3.6009	1.7608	1.4727
	47.3	3.601	1.7607	1.4721
	47.4	3.601	1.7606	1.4715
	47.5	3.601	1.7604	1.4709
	47.6	3.6011	1.7603	1.4703
	47.7	3.6011	1.7601	1.4697
	47.8	3.6011	1.76	1.4692
	47.9	3.6012	1.7599	1.4688
	48	3.6012	1.7598	1.4686
	48.1	3.6011	1.7597	1.4686
	48.2	3.601	1.7596	1.4686
	48.3	3.6009	1.7595	1.4687
	48.4	3.6008	1.7596	1.4687
	48.5	3.6007	1.7597	1.4688
	48.6	3.6006	1.7598	1.4688
	48.7	3.6004	1.76	1.4688
	48.8	3.6003	1.7601	1.4688
	48.9	3.6002	1.7603	1.4689
	49	3.6	1.7604	1.4689
	49.1	3.5999	1.7606	1.4688
	49.2	3.5998	1.7607	1.4688
	49.3	3.5997	1.7609	1.4687
	49.4	3.5996	1.761	1.4686
	49.5	3.5995	1.761	1.4684
	49.6	3.5994	1.7609	1.4681
	49.7	3.5994	1.7608	1.4677
	49.8	3.5994	1.7607	1.4673
	49.9	3.5995	1.7606	1.4669
	50	3.5995	1.7604	1.4665
	50.1	3.5995	1.7603	1.4661
	50.2	3.5996	1.7602	1.4658
	50.3	3.5996	1.7601	1.4655
	50.4	3.5997	1.7599	1.4652
	50.5	3.5997	1.7598	1.4648
	50.6	3.5997	1.7597	1.4645
	50.7	3.5998	1.7596	1.4642
	50.8	3.5998	1.7595	1.4642
	50.9	3.5998	1.7593	1.4642
	51	3.5999	1.7592	1.4643
	51.1	3.5999	1.7591	1.4644
	51.2	3.5999	1.759	1.4645
	51.3	3.5999	1.7589	1.4647
	51.4	3.5998	1.7588	1.4648
	51.5	3.5997	1.7589	1.4649
	51.6	3.5996	1.7589	1.4649
	51.7	3.5994	1.7588	1.465
	51.8	3.5993	1.7588	1.4651
	51.9	3.5992	1.7587	1.4651
	52	3.5991	1.7586	1.4652
	52.1	3.5989	1.7585	1.4653
	52.2	3.5988	1.7584	1.4653
	52.3	3.5987	1.7583	1.4653
	52.4	3.5985	1.7581	1.4653
	52.5	3.5984	1.758	1.4651
	52.6	3.5982	1.7578	1.4648
	52.7	3.5981	1.7577	1.4643
	52.8	3.598	1.7576	1.4638
	52.9	3.5979	1.7575	1.4632
	53	3.5979	1.7573	1.4625
	53.1	3.5979	1.7572	1.4619
	53.2	3.5979	1.7571	1.4614
	53.3	3.5979	1.757	1.4609
	53.4	3.5979	1.7569	1.4603
	53.5	3.598	1.7568	1.4598
	53.6	3.598	1.7567	1.4593
	53.7	3.5981	1.7566	1.4588
	53.8	3.5981	1.7565	1.4583
	53.9	3.5981	1.7563	1.4578
	54	3.5982	1.7562	1.4572
	54.1	3.5982	1.7561	1.4567
	54.2	3.5982	1.756	1.4562
	54.3	3.5983	1.756	1.4558
	54.4	3.5983	1.7559	1.4556
	54.5	3.5983	1.7559	1.4556
	54.6	3.5984	1.7559	1.4556
	54.7	3.5984	1.7559	1.4558
	54.8	3.5985	1.7558	1.4559
	54.9	3.5985	1.7558	1.4561
	55	3.5984	1.7558	1.4562
	55.1	3.5984	1.7558	1.4563
	55.2	3.5983	1.7556	1.4564
	55.3	3.5982	1.7555	1.4565
	55.4	3.598	1.7554	1.4565
	55.5	3.5979	1.7553	1.4566
	55.6	3.5977	1.7552	1.4566
	55.7	3.5976	1.7551	1.4566
	55.8	3.5975	1.755	1.4565
	55.9	3.5973	1.7549	1.4565
	56	3.5972	1.7548	1.4562
	56.1	3.597	1.7547	1.4558
	56.2	3.5969	1.7546	1.4554
	56.3	3.5968	1.7545	1.4549
	56.4	3.5966	1.7544	1.4544
	56.5	3.5965	1.7543	1.4538
	56.6	3.5963	1.7542	1.4533
	56.7	3.5961	1.7541	1.4527
	56.8	3.596	1.754	1.4522
	56.9	3.5959	1.7541	1.4517
	57	3.5957	1.7541	1.4511
	57.1	3.5956	1.754	1.4506
	57.2	3.5954	1.754	1.4501
	57.3	3.5952	1.754	1.4496
	57.4	3.595	1.754	1.449
	57.5	3.5948	1.754	1.4485
	57.6	3.5946	1.754	1.448
	57.7	3.5943	1.754	1.4474
	57.8	3.5941	1.754	1.4469
	57.9	3.5939	1.754	1.4463
	58	3.5938	1.754	1.4458
	58.1	3.5937	1.754	1.4452
	58.2	3.5936	1.7541	1.4444
	58.3	3.5934	1.7541	1.4436
	58.4	3.5933	1.7541	1.4426
	58.5	3.5932	1.7541	1.4416
	58.6	3.593	1.7542	1.4406
	58.7	3.5929	1.7542	1.4396
	58.8	3.5927	1.7541	1.4386
	58.9	3.5926	1.754	1.4376
	59	3.5924	1.7539	1.4366
	59.1	3.5922	1.7538	1.4355
	59.2	3.592	1.7536	1.4345
	59.3	3.5918	1.7535	1.4335
	59.4	3.5916	1.7534	1.4326
	59.5	3.5914	1.7532	1.4316
	59.6	3.5912	1.7532	1.4308
	59.7	3.5909	1.7531	1.4302
	59.8	3.5907	1.753	1.4296
	59.9	3.5905	1.7529	1.4291
	60	3.5903	1.7529	1.4285
	60.1	3.5901	1.7528	1.428
	60.2	3.59	1.7527	1.4274
	60.3	3.5898	1.7526	1.4269
	60.4	3.5896	1.7526	1.4263
	60.5	3.5894	1.7525	1.4258
	60.6	3.5893	1.7524	1.4253
	60.7	3.5892	1.7523	1.4247
	60.8	3.5891	1.7522	1.4241
	60.9	3.5889	1.7521	1.4235
	61	3.5888	1.7521	1.4227
	61.1	3.5887	1.752	1.4219
	61.2	3.5885	1.7519	1.4209
	61.3	3.5884	1.7518	1.42
	61.4	3.5883	1.7518	1.4191
	61.5	3.5882	1.7517	1.4181
	61.6	3.588	1.7517	1.4172
	61.7	3.5879	1.7516	1.4163
	61.8	3.5877	1.7516	1.4154
	61.9	3.5876	1.7516	1.4145
	62	3.5875	1.7516	1.4136
	62.1	3.5873	1.7516	1.4126
	62.2	3.5872	1.7517	1.4117
	62.3	3.587	1.7518	1.4108
	62.4	3.5869	1.7519	1.4102
	62.5	3.5868	1.752	1.4096
	62.6	3.5866	1.7521	1.4091
	62.7	3.5865	1.7521	1.4086
	62.8	3.5863	1.7522	1.4081
	62.9	3.5861	1.7523	1.4075
	63	3.5859	1.7523	1.407
	63.1	3.5857	1.7523	1.4065
	63.2	3.5855	1.7522	1.406
	63.3	3.5853	1.7521	1.4055
	63.4	3.5851	1.752	1.405
	63.5	3.5849	1.7519	1.4044
	63.6	3.5847	1.7518	1.4039
	63.7	3.5845	1.7517	1.4034
	63.8	3.5843	1.7516	1.4029
	63.9	3.5841	1.7516	1.4024
	64	3.5839	1.7515	1.4018
	64.1	3.5837	1.7514	1.4013
	64.2	3.5835	1.7515	1.4006
	64.3	3.5834	1.7516	1.3999
	64.4	3.5832	1.7517	1.3991
	64.5	3.5831	1.7518	1.3982
	64.6	3.583	1.752	1.3974
	64.7	3.5828	1.7522	1.3966
	64.8	3.5827	1.7524	1.3957
	64.9	3.5826	1.7526	1.3948
	65	3.5824	1.7528	1.3939
	65.1	3.5823	1.753	1.3931
	65.2	3.5822	1.7533	1.3921
	65.3	3.582	1.7535	1.3913
	65.4	3.5819	1.7537	1.3904
	65.5	3.5818	1.7539	1.3895
	65.6	3.5816	1.754	1.3886
	65.7	3.5815	1.7541	1.3876
	65.8	3.5814	1.7541	1.3868
	65.9	3.5812	1.7541	1.386
	66	3.5811	1.754	1.3852
	66.1	3.581	1.7539	1.3845
	66.2	3.5809	1.7538	1.384
	66.3	3.5809	1.7537	1.3835
	66.4	3.5809	1.7536	1.383
	66.5	3.581	1.7536	1.3825
	66.6	3.581	1.7535	1.382
	66.7	3.5811	1.7534	1.3815
	66.8	3.5811	1.7533	1.381
	66.9	3.5812	1.7533	1.3805
	67	3.5812	1.7533	1.38
	67.1	3.5813	1.7533	1.3795
	67.2	3.5813	1.7534	1.379
	67.3	3.5814	1.7536	1.3786
	67.4	3.5814	1.7538	1.3784
	67.5	3.5813	1.7541	1.3782
	67.6	3.5812	1.7543	1.378
	67.7	3.581	1.7546	1.3777
	67.8	3.5809	1.7549	1.3774
	67.9	3.5808	1.7551	1.3772
	68	3.5806	1.7554	1.3769
	68.1	3.5805	1.7556	1.3766
	68.2	3.5804	1.7559	1.3764
	68.3	3.5802	1.7562	1.3761
	68.4	3.5801	1.7564	1.3758
	68.5	3.58	1.7567	1.3755
	68.6	3.5798	1.7569	1.3752
	68.7	3.5798	1.7571	1.3749
	68.8	3.5797	1.7572	1.3746
	68.9	3.5797	1.7573	1.3743
	69	3.5797	1.7572	1.3741
	69.1	3.5797	1.7572	1.3737
	69.2	3.5798	1.7571	1.3733
	69.3	3.5798	1.757	1.373
	69.4	3.5798	1.7569	1.3727
	69.5	3.5799	1.7568	1.3723
	69.6	3.5799	1.7567	1.372
	69.7	3.58	1.7567	1.3716
	69.8	3.58	1.7566	1.3713
	69.9	3.5801	1.7565	1.3709
	70	3.5801	1.7564	1.3705
	70.1	3.5802	1.7563	1.3701
	70.2	3.5802	1.7563	1.3697
	70.3	3.5802	1.7562	1.3694
	70.4	3.5801	1.7561	1.3692
	70.5	3.5801	1.756	1.369
	70.6	3.58	1.7559	1.3688
	70.7	3.5798	1.7558	1.3685
	70.8	3.5797	1.7557	1.3682
	70.9	3.5796	1.7557	1.368
	71	3.5794	1.7556	1.3677
	71.1	3.5793	1.7556	1.3675
	71.2	3.5791	1.7557	1.3672
	71.3	3.579	1.7557	1.3669
	71.4	3.5789	1.7557	1.3666
	71.5	3.5787	1.7557	1.3664
	71.6	3.5786	1.7557	1.3661
	71.7	3.5784	1.7557	1.3659
	71.8	3.5783	1.7556	1.3659
	71.9	3.5782	1.7556	1.3656
	72	3.5781	1.7555	1.3652
	72.1	3.578	1.7554	1.3648
	72.2	3.578	1.7554	1.3644
	72.3	3.578	1.7553	1.364
	72.4	3.5781	1.7552	1.3636
	72.5	3.5781	1.7551	1.3633
	72.6	3.5781	1.755	1.3629
	72.7	3.5782	1.7549	1.3625
	72.8	3.5782	1.7548	1.3621
	72.9	3.5782	1.7547	1.3617
	73	3.5782	1.7546	1.3613
	73.1	3.5783	1.7545	1.3609
	73.2	3.5783	1.7544	1.3605
	73.3	3.5783	1.7543	1.3602
	73.4	3.5783	1.7542	1.3597
	73.5	3.5784	1.7541	1.3593
	73.6	3.5784	1.754	1.3589
	73.7	3.5784	1.7539	1.3586
	73.8	3.5784	1.7538	1.3585
	73.9	3.5785	1.7538	1.3584
	74	3.5785	1.7538	1.3582
	74.1	3.5785	1.7539	1.3579
	74.2	3.5786	1.754	1.3577
	74.3	3.5786	1.754	1.3576
	74.4	3.5786	1.7541	1.3574
	74.5	3.5785	1.7542	1.3572
	74.6	3.5784	1.7542	1.357
	74.7	3.5783	1.7543	1.3568
	74.8	3.5782	1.7543	1.3566
	74.9	3.578	1.7542	1.3564
	75	3.5779	1.7542	1.3562
	75.1	3.5777	1.7541	1.356
	75.2	3.5776	1.754	1.3558
	75.3	3.5774	1.754	1.3557
	75.4	3.5773	1.7539	1.3557
	75.5	3.5771	1.7538	1.3557
	75.6	3.577	1.7537	1.3555
	75.7	3.5768	1.7536	1.3551
	75.8	3.5767	1.7535	1.3546
	75.9	3.5766	1.7534	1.3542
	76	3.5764	1.7532	1.3538
	76.1	3.5762	1.7531	1.3533
	76.2	3.5761	1.753	1.3529
	76.3	3.5758	1.7529	1.3525
	76.4	3.5755	1.7528	1.3521
	76.5	3.5752	1.7527	1.3517
	76.6	3.5748	1.7526	1.3512
	76.7	3.5743	1.7525	1.3508
	76.8	3.5738	1.7524	1.3504
	76.9	3.5733	1.7523	1.35
	77	3.5728	1.7522	1.3496
	77.1	3.5723	1.7521	1.3492
	77.2	3.5718	1.752	1.3488
	77.3	3.5713	1.752	1.3483
	77.4	3.5708	1.752	1.3479
	77.5	3.5702	1.752	1.3475
	77.6	3.5697	1.752	1.3471
	77.7	3.5693	1.752	1.3466
	77.8	3.5689	1.752	1.346
	77.9	3.5686	1.752	1.3454
	78	3.5683	1.752	1.3449
	78.1	3.568	1.752	1.3443
	78.2	3.5678	1.752	1.3436
	78.3	3.5675	1.752	1.3428
	78.4	3.5673	1.7519	1.3419
	78.5	3.567	1.7519	1.341
	78.6	3.5668	1.7518	1.3401
	78.7	3.5665	1.7518	1.3393
	78.8	3.5662	1.7517	1.3384
	78.9	3.566	1.7516	1.3376
	79	3.5657	1.7515	1.3368
	79.1	3.5654	1.7514	1.336
	79.2	3.565	1.7513	1.3352
	79.3	3.5646	1.7512	1.3344
	79.4	3.5641	1.7511	1.3338
	79.5	3.5635	1.751	1.3333
	79.6	3.563	1.7509	1.3328
	79.7	3.5625	1.7508	1.3323
	79.8	3.5621	1.7507	1.3317
	79.9	3.5616	1.7506	1.3312
	80	3.5611	1.7505	1.3306
	80.1	3.5606	1.7504	1.3301
	80.2	3.5602	1.7503	1.3296
	80.3	3.5597	1.7502	1.329
	80.4	3.5592	1.7501	1.3285
	80.5	3.5587	1.7499	1.3279
	80.6	3.5582	1.7498	1.3274
	80.7	3.5578	1.7497	1.3268
	80.8	3.5573	1.7496	1.3263
	80.9	3.5568	1.7495	1.3257
	81	3.5563	1.7494	1.3252
	81.1	3.5558	1.7493	1.3247
	81.2	3.5554	1.7492	1.3241
	81.3	3.5551	1.7491	1.3235
	81.4	3.5548	1.749	1.3228
	81.5	3.5545	1.749	1.322
	81.6	3.5543	1.749	1.3212
	81.7	3.554	1.749	1.3204
	81.8	3.5538	1.7489	1.3196
	81.9	3.5536	1.7489	1.3188
	82	3.5533	1.7488	1.318
	82.1	3.5531	1.7488	1.3172
	82.2	3.5528	1.7488	1.3164
	82.3	3.5526	1.7487	1.3157
	82.4	3.5524	1.7487	1.3149
	82.5	3.5521	1.7487	1.3142
	82.6	3.5519	1.7487	1.3136
	82.7	3.5517	1.7487	1.313
	82.8	3.5514	1.7487	1.3125
	82.9	3.5512	1.7487	1.312
	83	3.5509	1.7486	1.3115
	83.1	3.5506	1.7485	1.311
	83.2	3.5503	1.7484	1.3105
	83.3	3.55	1.7483	1.3099
	83.4	3.5496	1.7482	1.3094
	83.5	3.5493	1.7482	1.3089
	83.6	3.5488	1.748	1.3083
	83.7	3.5484	1.748	1.3078
	83.8	3.548	1.7479	1.3073
	83.9	3.5475	1.7478	1.3067
	84	3.5471	1.7477	1.3062
	84.1	3.5466	1.7476	1.3057
	84.2	3.5462	1.7475	1.3051
	84.3	3.5457	1.7474	1.3046
	84.4	3.5453	1.7474	1.3041
	84.5	3.5448	1.7474	1.3035
	84.6	3.5444	1.7473	1.303
	84.7	3.5439	1.7473	1.3024
	84.8	3.5435	1.7473	1.3018
	84.9	3.543	1.7473	1.3011
	85	3.5426	1.7472	1.3004
	85.1	3.5422	1.7471	1.2996
	85.2	3.5417	1.7471	1.2987
	85.3	3.5413	1.747	1.2979
	85.4	3.5409	1.747	1.2971
	85.5	3.5406	1.7469	1.2963
	85.6	3.5403	1.7469	1.2955
	85.7	3.54	1.7469	1.2947
	85.8	3.5398	1.7468	1.2938
	85.9	3.5396	1.7468	1.293
	86	3.5394	1.7467	1.2922
	86.1	3.5392	1.7467	1.2914
	86.2	3.539	1.7466	1.2906
	86.3	3.5388	1.7465	1.2898
	86.4	3.5386	1.7464	1.2891
	86.5	3.5383	1.7463	1.2883
	86.6	3.5381	1.7462	1.2876
	86.7	3.5379	1.7461	1.2871
	86.8	3.5377	1.7461	1.2865
	86.9	3.5375	1.746	1.286
	87	3.5373	1.7459	1.2855
	87.1	3.537	1.7458	1.285
	87.2	3.5369	1.7457	1.2844
	87.3	3.5367	1.7456	1.2839
	87.4	3.5365	1.7455	1.2834
	87.5	3.5364	1.7454	1.2829
	87.6	3.5363	1.7453	1.2823
	87.7	3.5363	1.7452	1.2818
	87.8	3.5362	1.7451	1.2813
	87.9	3.5362	1.745	1.2807
	88	3.5361	1.7449	1.2802
	88.1	3.5361	1.7449	1.2797
	88.2	3.536	1.7448	1.2792
	88.3	3.5359	1.7448	1.2786
	88.4	3.5359	1.7447	1.2781
	88.5	3.5358	1.7446	1.2777
	88.6	3.5356	1.7445	1.2773
	88.7	3.5354	1.7444	1.2769
	88.8	3.5351	1.7443	1.2765
	88.9	3.5348	1.7443	1.2761
	89	3.5345	1.7442	1.2758
	89.1	3.5342	1.7441	1.2754
	89.2	3.5339	1.7441	1.275
	89.3	3.5336	1.744	1.2746
	89.4	3.5333	1.7439	1.2742
	89.5	3.533	1.7439	1.2738
	89.6	3.5328	1.7438	1.2733
	89.7	3.5326	1.7437	1.2728
	89.8	3.5325	1.7437	1.2723
	89.9	3.5324	1.7436	1.2718
	90	3.5324	1.7435	1.2713
	90.1	3.5323	1.7434	1.2707
	90.2	3.5323	1.7433	1.2702
	90.3	3.5323	1.7432	1.2697
	90.4	3.5323	1.7432	1.2692
	90.5	3.5323	1.7431	1.2686
	90.6	3.5323	1.7431	1.2681
	90.7	3.5323	1.743	1.2676
	90.8	3.5322	1.7429	1.2671
	90.9	3.5322	1.7428	1.2666
	91	3.5322	1.7428	1.2661
	91.1	3.5322	1.7427	1.2656
	91.2	3.5322	1.7426	1.2651
	91.3	3.5321	1.7426	1.2647
	91.4	3.532	1.7425	1.2643
	91.5	3.5318	1.7424	1.264
	91.6	3.5316	1.7423	1.2636
	91.7	3.5313	1.7422	1.2633
	91.8	3.5311	1.7421	1.2629
	91.9	3.5308	1.7418	1.2625
	92	3.5305	1.7415	1.2621
	92.1	3.5302	1.7412	1.2618
	92.2	3.5299	1.741	1.2614
	92.3	3.5297	1.7407	1.261
	92.4	3.5294	1.7404	1.2606
	92.5	3.529	1.7401	1.2603
	92.6	3.5288	1.7399	1.2599
	92.7	3.5285	1.7396	1.2594
	92.8	3.5282	1.7393	1.2589
	92.9	3.5279	1.7391	1.2584
	93	3.5276	1.7389	1.2579
	93.1	3.5275	1.7388	1.2574
	93.2	3.5274	1.7388	1.2569
	93.3	3.5274	1.7387	1.2564
	93.4	3.5273	1.7387	1.2559
	93.5	3.5273	1.7387	1.2554
	93.6	3.5273	1.7387	1.2549
	93.7	3.5273	1.7387	1.2544
	93.8	3.5273	1.7387	1.2539
	93.9	3.5273	1.7386	1.2534
	94	3.5273	1.7386	1.2529
	94.1	3.5272	1.7386	1.2524
	94.2	3.5272	1.7385	1.2519
	94.3	3.5272	1.7385	1.2514
	94.4	3.5272	1.7384	1.251
	94.5	3.5271	1.7382	1.2506
	94.6	3.5269	1.738	1.2502
	94.7	3.5268	1.7377	1.2499
	94.8	3.5266	1.7374	1.2495
	94.9	3.5264	1.7372	1.2492
	95	3.5261	1.7369	1.2488
	95.1	3.5258	1.7367	1.2484
	95.2	3.5256	1.7364	1.2481
	95.3	3.5253	1.7362	1.2477
	95.4	3.525	1.736	1.2473
	95.5	3.5247	1.7357	1.2469
	95.6	3.5244	1.7356	1.2465
	95.7	3.5241	1.7355	1.2462
	95.8	3.5239	1.7354	1.2458
	95.9	3.5236	1.7354	1.2454
	96	3.5233	1.7355	1.245
	96.1	3.523	1.7355	1.2446
	96.2	3.5227	1.7356	1.2442
	96.3	3.5224	1.7356	1.2437
	96.4	3.5222	1.7357	1.2432
	96.5	3.5219	1.7357	1.2427
	96.6	3.5216	1.7358	1.2422
	96.7	3.5213	1.7358	1.2417
	96.8	3.5211	1.7358	1.2412
	96.9	3.5208	1.7359	1.2408
	97	3.5205	1.7359	1.2403
	97.1	3.5203	1.7359	1.2398
	97.2	3.5201	1.736	1.2393
	97.3	3.52	1.736	1.2388
	97.4	3.5199	1.736	1.2384
	97.5	3.5197	1.736	1.2379
	97.6	3.5196	1.7358	1.2374
	97.7	3.5195	1.7356	1.237
	97.8	3.5193	1.7354	1.2365
	97.9	3.5191	1.7351	1.236
	98	3.5189	1.7349	1.2356
	98.1	3.5187	1.7346	1.2351
	98.2	3.5184	1.7343	1.2347
	98.3	3.5182	1.734	1.2342
	98.4	3.5179	1.7337	1.2337
	98.5	3.5177	1.7335	1.2333
	98.6	3.5174	1.7332	1.2329
	98.7	3.5171	1.733	1.2327
	98.8	3.5169	1.7328	1.2325
	98.9	3.5166	1.7327	1.2325
	99	3.5163	1.7326	1.2324
	99.1	3.516	1.7326	1.2323
	99.2	3.5158	1.7325	1.2322
	99.3	3.5155	1.7325	1.2321
	99.4	3.5152	1.7325	1.2319
	99.5	3.515	1.7325	1.2317
	99.6	3.5147	1.7325	1.2316
	99.7	3.5145	1.7326	1.2313
	99.8	3.5143	1.7326	1.2311
	99.9	3.5142	1.7326	1.2306
	100	3.514	1.7327	1.2302
	100.1	3.5139	1.7327	1.2297
	100.2	3.5137	1.7328	1.2293
	100.3	3.5136	1.7328	1.2289
	100.4	3.5134	1.7328	1.2284
	100.5	3.5133	1.7329	1.228
	100.6	3.5131	1.7329	1.2275
	100.7	3.513	1.7329	1.2271
	100.8	3.5128	1.7329	1.2266
	100.9	3.5126	1.733	1.2262
	101	3.5123	1.733	1.2258
	101.1	3.512	1.733	1.2254
	101.2	3.5117	1.7331	1.225
	101.3	3.5113	1.7331	1.2247
	101.4	3.511	1.7331	1.2247
	101.5	3.5107	1.7331	1.2247
	101.6	3.5104	1.7332	1.2248
	101.7	3.5101	1.7332	1.2248
	101.8	3.5098	1.7332	1.2248
	101.9	3.5095	1.7332	1.2248
	102	3.5092	1.7332	1.2248
	102.1	3.5088	1.7333	1.2247
	102.2	3.5085	1.7332	1.2247
	102.3	3.5082	1.7332	1.2247
	102.4	3.5079	1.7331	1.2246
	102.5	3.5076	1.733	1.2245
	102.6	3.5073	1.733	1.2245
	102.7	3.507	1.7329	1.2243
	102.8	3.5067	1.7328	1.224
	102.9	3.5064	1.7327	1.2236
	103	3.5062	1.7326	1.2232
	103.1	3.5059	1.7325	1.2228
	103.2	3.5056	1.7324	1.2224
	103.3	3.5054	1.7323	1.222
	103.4	3.5052	1.7322	1.2217
	103.5	3.5051	1.7321	1.2213
	103.6	3.5049	1.732	1.2209
	103.7	3.5047	1.7319	1.2206
	103.8	3.5045	1.7319	1.2202
	103.9	3.5044	1.7318	1.2198
	104	3.5042	1.7317	1.2195
	104.1	3.504	1.7317	1.2191
	104.2	3.5038	1.7316	1.2188
	104.3	3.5037	1.7315	1.2185
	104.4	3.5035	1.7314	1.2183
	104.5	3.5033	1.7314	1.2183
	104.6	3.5031	1.7313	1.2183
	104.7	3.5029	1.7313	1.2183
	104.8	3.5027	1.7313	1.2183
	104.9	3.5025	1.7312	1.2183
	105	3.5022	1.7311	1.2183
	105.1	3.5019	1.7311	1.2183
	105.2	3.5017	1.731	1.2183
	105.3	3.5014	1.7309	1.2182
	105.4	3.5011	1.7308	1.2181
	105.5	3.5008	1.7307	1.2181
	105.6	3.5006	1.7306	1.218
	105.7	3.5003	1.7305	1.2179
	105.8	3.5	1.7304	1.2178
	105.9	3.4997	1.7303	1.2177
	106	3.4995	1.7302	1.2174
	106.1	3.4992	1.7301	1.2171
	106.2	3.4989	1.73	1.2167
	106.3	3.4986	1.7299	1.2163
	106.4	3.4984	1.7298	1.2159
	106.5	3.4981	1.7297	1.2155
	106.6	3.4978	1.7296	1.2151
	106.7	3.4976	1.7295	1.2147
	106.8	3.4975	1.7294	1.2142
	106.9	3.4975	1.7294	1.2138
	107	3.4976	1.7293	1.2134
	107.1	3.4976	1.7292	1.2129
	107.2	3.4977	1.7291	1.2125
	107.3	3.4978	1.729	1.2121
	107.4	3.4979	1.7289	1.2116
	107.5	3.4979	1.7288	1.2112
	107.6	3.498	1.7287	1.2108
	107.7	3.4981	1.7286	1.2104
	107.8	3.4981	1.7285	1.2099
	107.9	3.4982	1.7284	1.2095
	108	3.4982	1.7284	1.2091
	108.1	3.4981	1.7283	1.2087
	108.2	3.498	1.7283	1.2083
	108.3	3.4978	1.7282	1.2079
	108.4	3.4976	1.7282	1.2075
	108.5	3.4974	1.7281	1.2071
	108.6	3.4972	1.7281	1.2069
	108.7	3.4969	1.728	1.2068
	108.8	3.4966	1.7279	1.2068
	108.9	3.4964	1.7279	1.207
	109	3.4961	1.7278	1.2071
	109.1	3.4959	1.7277	1.2073
	109.2	3.4956	1.7276	1.2075
	109.3	3.4953	1.7276	1.2076
	109.4	3.4951	1.7275	1.2077
	109.5	3.4949	1.7274	1.2078
	109.6	3.4949	1.7273	1.2077
	109.7	3.4949	1.7272	1.2075
	109.8	3.4949	1.7272	1.2071
	109.9	3.495	1.7271	1.2066
	110	3.4951	1.727	1.2061
	110.1	3.4951	1.7269	1.2057
	110.2	3.4952	1.7268	1.2052
	110.3	3.4953	1.7267	1.2047
	110.4	3.4954	1.7267	1.2043
	110.5	3.4954	1.7266	1.2038
	110.6	3.4955	1.7265	1.2034
	110.7	3.4956	1.7264	1.2029
	110.8	3.4956	1.7263	1.2025
	110.9	3.4956	1.7263	1.2021
	111	3.4956	1.7262	1.2017
	111.1	3.4955	1.7261	1.2014
	111.2	3.4954	1.726	1.2013
	111.3	3.4952	1.7259	1.2014
	111.4	3.4951	1.7258	1.2015
	111.5	3.4948	1.7257	1.2017
	111.6	3.4946	1.7256	1.2019
	111.7	3.4944	1.7255	1.2021
	111.8	3.4942	1.7254	1.2022
	111.9	3.494	1.7252	1.2024
	112	3.4937	1.725	1.2025
	112.1	3.4935	1.7247	1.2025
	112.2	3.4933	1.7245	1.2026
	112.3	3.493	1.7242	1.2026
	112.4	3.4928	1.724	1.2026
	112.5	3.4926	1.7237	1.2025
	112.6	3.4924	1.7235	1.2023
	112.7	3.4922	1.7232	1.2019
	112.8	3.492	1.7231	1.2015
	112.9	3.4918	1.723	1.2011
	113	3.4917	1.7229	1.2006
	113.1	3.4916	1.7229	1.2002
	113.2	3.4916	1.7229	1.1997
	113.3	3.4917	1.7229	1.1993
	113.4	3.4917	1.7228	1.1988
	113.5	3.4918	1.7228	1.1984
	113.6	3.4919	1.7228	1.1979
	113.7	3.4919	1.7228	1.1975
	113.8	3.492	1.7228	1.1971
	113.9	3.4921	1.7228	1.1966
	114	3.4921	1.7227	1.1962
	114.1	3.4922	1.7227	1.1958
	114.2	3.4923	1.7227	1.1953
	114.3	3.4923	1.7227	1.1949
	114.4	3.4924	1.7226	1.1945
	114.5	3.4924	1.7224	1.1941
	114.6	3.4925	1.7222	1.194
	114.7	3.4925	1.7219	1.194
	114.8	3.4925	1.7217	1.194
	114.9	3.4925	1.7214	1.1941
	115	3.4924	1.7212	1.1942
	115.1	3.4923	1.721	1.1942
	115.2	3.4922	1.7207	1.1942
	115.3	3.4921	1.7205	1.1941
	115.4	3.4919	1.7203	1.1941
	115.5	3.4917	1.7201	1.1941
	115.6	3.4915	1.7198	1.194
	115.7	3.4913	1.7196	1.194
	115.8	3.4911	1.7194	1.194
	115.9	3.4909	1.7194	1.1938
	116	3.4907	1.7193	1.1935
	116.1	3.4905	1.7193	1.1931
	116.2	3.4902	1.7194	1.1927
	116.3	3.49	1.7194	1.1922
	116.4	3.4898	1.7194	1.1918
	116.5	3.4896	1.7193	1.1913
	116.6	3.4894	1.7193	1.1909
	116.7	3.4892	1.7193	1.1904
	116.8	3.489	1.7193	1.19
	116.9	3.4888	1.7193	1.1896
	117	3.4886	1.7193	1.1892
	117.1	3.4884	1.7193	1.1887
	117.2	3.4881	1.7193	1.1883
	117.3	3.4879	1.7193	1.1879
	117.4	3.4877	1.7193	1.1875
	117.5	3.4875	1.7192	1.187
	117.6	3.4873	1.7192	1.1866
	117.7	3.4871	1.7192	1.1862
	117.8	3.4869	1.7192	1.1858
	117.9	3.4868	1.7191	1.1853
	118	3.4867	1.7189	1.1849
	118.1	3.4866	1.7187	1.1845
	118.2	3.4865	1.7185	1.1841
	118.3	3.4864	1.7183	1.1838
	118.4	3.4864	1.7181	1.1835
	118.5	3.4864	1.7179	1.1832
	118.6	3.4863	1.7177	1.1829
	118.7	3.4863	1.7175	1.1826
	118.8	3.4863	1.7173	1.1822
	118.9	3.4863	1.717	1.1819
	119	3.4863	1.7169	1.1816
	119.1	3.4863	1.7167	1.1813
	119.2	3.4864	1.7165	1.1811
	119.3	3.4864	1.7163	1.1808
	119.4	3.4865	1.7161	1.1805
	119.5	3.4865	1.7159	1.1802
	119.6	3.4866	1.7158	1.1799
	119.7	3.4866	1.7156	1.1797
	119.8	3.4867	1.7155	1.1795
	119.9	3.4867	1.7154	1.1793
	120	3.4867	1.7154	1.179
	120.1	3.4868	1.7154	1.1787
	120.2	3.4868	1.7154	1.1783
	120.3	3.4868	1.7154	1.178
	120.4	3.4869	1.7153	1.1776
	120.5	3.4869	1.7153	1.1773
	120.6	3.4869	1.7153	1.177
	120.7	3.4868	1.7153	1.1768
	120.8	3.4867	1.7153	1.1765
	120.9	3.4866	1.7153	1.1762
	121	3.4865	1.7153	1.1759
	121.1	3.4863	1.7153	1.1756
	121.2	3.4862	1.7153	1.1753
	121.3	3.486	1.7153	1.175
	121.4	3.4858	1.7153	1.1747
	121.5	3.4856	1.7153	1.1743
	121.6	3.4854	1.7153	1.174
	121.7	3.4852	1.7153	1.1737
	121.8	3.485	1.7153	1.1734
	121.9	3.4848	1.7153	1.173
	122	3.4847	1.7152	1.1727
	122.1	3.4846	1.7152	1.1725
	122.2	3.4845	1.7152	1.1724
	122.3	3.4844	1.7152	1.1723
	122.4	3.4843	1.7152	1.1721
	122.5	3.4842	1.7152	1.172
	122.6	3.4842	1.7152	1.1718
	122.7	3.4841	1.7152	1.1716
	122.8	3.4841	1.7152	1.1715
	122.9	3.484	1.7152	1.1713
	123	3.484	1.7151	1.1711
	123.1	3.4839	1.7151	1.1709
	123.2	3.4839	1.7151	1.1707
	123.3	3.4838	1.7151	1.1705
	123.4	3.4838	1.715	1.1703
	123.5	3.4837	1.7149	1.1701
	123.6	3.4837	1.7149	1.17
	123.7	3.4836	1.7148	1.1699
	123.8	3.4836	1.7147	1.1698
	123.9	3.4835	1.7146	1.1697
	124	3.4835	1.7144	1.1696
	124.1	3.4834	1.7143	1.1694
	124.2	3.4834	1.7141	1.1693
	124.3	3.4833	1.7139	1.1692
	124.4	3.4832	1.7137	1.1692
	124.5	3.483	1.7136	1.1692
	124.6	3.4829	1.7134	1.1691
	124.7	3.4828	1.7133	1.169
	124.8	3.4826	1.7131	1.1688
	124.9	3.4825	1.7129	1.1686
	125	3.4823	1.7128	1.1684
	125.1	3.4822	1.7126	1.1682
	125.2	3.482	1.7125	1.168
	125.3	3.4819	1.7124	1.1679
	125.4	3.4817	1.7122	1.1677
	125.5	3.4816	1.7121	1.1675
	125.6	3.4814	1.712	1.1673
	125.7	3.4813	1.7119	1.1671
	125.8	3.4811	1.7119	1.1669
	125.9	3.4809	1.7118	1.1667
	126	3.4807	1.7118	1.1665
	126.1	3.4805	1.7118	1.1663
	126.2	3.4804	1.7118	1.166
	126.3	3.4802	1.7118	1.1659
	126.4	3.4801	1.7118	1.1657
	126.5	3.4799	1.7118	1.1655
	126.6	3.4798	1.7117	1.1653
	126.7	3.4797	1.7117	1.1651
	126.8	3.4797	1.7117	1.1649
	126.9	3.4796	1.7117	1.1647
	127	3.4796	1.7116	1.1645
	127.1	3.4795	1.7116	1.1642
	127.2	3.4795	1.7116	1.164
	127.3	3.4794	1.7115	1.1638
	127.4	3.4794	1.7114	1.1636
	127.5	3.4793	1.7113	1.1633
	127.6	3.4793	1.7112	1.1631
	127.7	3.4792	1.711	1.1629
	127.8	3.4791	1.7108	1.1627
	127.9	3.4791	1.7105	1.1624
	128	3.479	1.7103	1.1621
	128.1	3.479	1.7101	1.1619
	128.2	3.4789	1.7098	1.1617
	128.3	3.4788	1.7096	1.1614
	128.4	3.4788	1.7094	1.1611
	128.5	3.4787	1.7093	1.1608
	128.6	3.4786	1.7091	1.1606
	128.7	3.4784	1.7089	1.1603
	128.8	3.4783	1.7087	1.16
	128.9	3.4781	1.7085	1.1598
	129	3.4779	1.7083	1.1595
	129.1	3.4777	1.7082	1.1593
	129.2	3.4775	1.708	1.159
	129.3	3.4773	1.7079	1.1587
	129.4	3.4772	1.7078	1.1585
	129.5	3.477	1.7077	1.1582
	129.6	3.4768	1.7077	1.1579
	129.7	3.4767	1.7077	1.1576
	129.8	3.4765	1.7077	1.1573
	129.9	3.4763	1.7076	1.157
	130	3.4762	1.7076	1.1567
	130.1	3.476	1.7076	1.1565
	130.2	3.4759	1.7076	1.1562
	130.3	3.4758	1.7076	1.1559
	130.4	3.4758	1.7076	1.1557
	130.5	3.4757	1.7075	1.1555
	130.6	3.4757	1.7075	1.1553
	130.7	3.4757	1.7075	1.1551
	130.8	3.4756	1.7075	1.1549
	130.9	3.4756	1.7075	1.1548
	131	3.4756	1.7074	1.1546
	131.1	3.4755	1.7074	1.1543
	131.2	3.4755	1.7073	1.154
	131.3	3.4755	1.7073	1.1538
	131.4	3.4755	1.7072	1.1535
	131.5	3.4754	1.707	1.1533
	131.6	3.4754	1.7069	1.153
	131.7	3.4754	1.7067	1.1528
	131.8	3.4754	1.7065	1.1525
	131.9	3.4754	1.7063	1.1522
	132	3.4753	1.706	1.1519
	132.1	3.4753	1.7058	1.1516
	132.2	3.4752	1.7055	1.1513
	132.3	3.4752	1.7052	1.151
	132.4	3.4751	1.7049	1.1507
	132.5	3.475	1.7047	1.1504
	132.6	3.4748	1.7044	1.1501
	132.7	3.4746	1.7042	1.1498
	132.8	3.4743	1.7039	1.1496
	132.9	3.4741	1.7036	1.1493
	133	3.4739	1.7034	1.1491
	133.1	3.4737	1.7031	1.1488
	133.2	3.4736	1.703	1.1485
	133.3	3.4734	1.7028	1.1483
	133.4	3.4732	1.7027	1.148
	133.5	3.473	1.7027	1.1477
	133.6	3.4729	1.7027	1.1475
	133.7	3.4727	1.7027	1.1472
	133.8	3.4726	1.7027	1.147
	133.9	3.4726	1.7027	1.1468
	134	3.4725	1.7028	1.1466
	134.1	3.4724	1.7028	1.1464
	134.2	3.4724	1.7028	1.1462
	134.3	3.4723	1.7028	1.1461
	134.4	3.4723	1.7028	1.1459
	134.5	3.4722	1.7028	1.1458
	134.6	3.4721	1.7028	1.1456
	134.7	3.4721	1.7028	1.1454
	134.8	3.472	1.7028	1.1452
	134.9	3.4719	1.7028	1.1451
	135	3.4718	1.7028	1.1449
	135.1	3.4718	1.7028	1.1447
	135.2	3.4717	1.7028	1.1445
	135.3	3.4716	1.7028	1.1442
	135.4	3.4715	1.7028	1.1439
	135.5	3.4715	1.7028	1.1437
	135.6	3.4714	1.7028	1.1435
	135.7	3.4713	1.7029	1.1433
	135.8	3.4712	1.7029	1.1431
	135.9	3.4712	1.7029	1.143
	136	3.4711	1.703	1.1429
	136.1	3.4709	1.703	1.1427
	136.2	3.4707	1.7031	1.1426
	136.3	3.4705	1.7031	1.1425
	136.4	3.4703	1.7031	1.1423
	136.5	3.4701	1.7031	1.1422
	136.6	3.4699	1.7031	1.1421
	136.7	3.4696	1.7031	1.142
	136.8	3.4694	1.7031	1.1418
	136.9	3.4692	1.7031	1.1417
	137	3.469	1.7031	1.1415
	137.1	3.4688	1.7031	1.1412
	137.2	3.4686	1.703	1.1409
	137.3	3.4685	1.703	1.1407
	137.4	3.4683	1.703	1.1405
	137.5	3.4682	1.703	1.1403
	137.6	3.4681	1.703	1.1401
	137.7	3.468	1.703	1.1399
	137.8	3.4679	1.703	1.1397
	137.9	3.4678	1.7031	1.1395
	138	3.4678	1.7031	1.1392
	138.1	3.4677	1.7031	1.139
	138.2	3.4677	1.7031	1.1388
	138.3	3.4676	1.7031	1.1387
	138.4	3.4675	1.7031	1.1385
	138.5	3.4675	1.7031	1.1383
	138.6	3.4674	1.7031	1.138
	138.7	3.4674	1.7031	1.1377
	138.8	3.4673	1.7031	1.1374
	138.9	3.4673	1.7032	1.1371
	139	3.4672	1.7032	1.1369
	139.1	3.4671	1.7032	1.1367
	139.2	3.4671	1.7033	1.1365
	139.3	3.467	1.7033	1.1363
	139.4	3.467	1.7033	1.1362
	139.5	3.4669	1.7033	1.136
	139.6	3.4668	1.7032	1.1359
	139.7	3.4668	1.7032	1.1357
	139.8	3.4667	1.7031	1.1355
	139.9	3.4667	1.703	1.1354
	140	3.4666	1.7028	1.1352
	140.1	3.4665	1.7027	1.135
	140.2	3.4663	1.7026	1.1349
	140.3	3.4661	1.7025	1.1347
	140.4	3.4659	1.7025	1.1345
	140.5	3.4657	1.7025	1.1344
	140.6	3.4654	1.7024	1.1342
	140.7	3.4652	1.7023	1.1339
	140.8	3.465	1.7023	1.1337
	140.9	3.4648	1.7022	1.1335
	141	3.4645	1.7022	1.1333
	141.1	3.4643	1.7022	1.133
	141.2	3.4641	1.7022	1.1327
	141.3	3.4639	1.7022	1.1324
	141.4	3.4637	1.7022	1.1321
	141.5	3.4636	1.7022	1.1318
	141.6	3.4634	1.7022	1.1316
	141.7	3.4633	1.7022	1.1314
	141.8	3.4633	1.7022	1.1311
	141.9	3.4632	1.7022	1.1309
	142	3.4632	1.7022	1.1306
	142.1	3.4632	1.7022	1.1304
	142.2	3.4632	1.7022	1.1302
	142.3	3.4632	1.7023	1.13
	142.4	3.4631	1.7023	1.1297
	142.5	3.4631	1.7023	1.1295
	142.6	3.4631	1.7024	1.1293
	142.7	3.463	1.7024	1.1291
	142.8	3.463	1.7024	1.1288
	142.9	3.4629	1.7023	1.1286
	143	3.4629	1.7021	1.1284
	143.1	3.4628	1.702	1.128
	143.2	3.4627	1.7018	1.1278
	143.3	3.4626	1.7017	1.1276
	143.4	3.4625	1.7016	1.1273
	143.5	3.4623	1.7014	1.1271
	143.6	3.4621	1.7013	1.1269
	143.7	3.4619	1.7012	1.1267
	143.8	3.4617	1.7011	1.1265
	143.9	3.4615	1.701	1.1262
	144	3.4613	1.7009	1.126
	144.1	3.4612	1.7008	1.1259
	144.2	3.461	1.7006	1.1257
	144.3	3.4608	1.7005	1.1255
	144.4	3.4606	1.7005	1.1254
	144.5	3.4604	1.7004	1.1252
	144.6	3.4602	1.7003	1.1251
	144.7	3.46	1.7002	1.1249
	144.8	3.4599	1.7002	1.1248
	144.9	3.4597	1.7002	1.1246
	145	3.4596	1.7002	1.1245
	145.1	3.4595	1.7002	1.1242
	145.2	3.4594	1.7002	1.124
	145.3	3.4593	1.7002	1.1238
	145.4	3.4593	1.7002	1.1236
	145.5	3.4592	1.7002	1.1234
	145.6	3.4592	1.7002	1.1233
	145.7	3.4592	1.7001	1.1232
	145.8	3.4591	1.7001	1.1231
	145.9	3.4591	1.7001	1.123
	146	3.4591	1.7001	1.1229
	146.1	3.459	1.7001	1.1228
	146.2	3.459	1.7001	1.1227
	146.3	3.4589	1.7001	1.1226
	146.4	3.4589	1.7	1.1226
	146.5	3.4588	1.7	1.1225
	146.6	3.4588	1.7	1.1224
	146.7	3.4587	1.7	1.1223
	146.8	3.4587	1.7	1.1222
	146.9	3.4586	1.7	1.122
	147	3.4586	1.7	1.1218
	147.1	3.4585	1.7	1.1215
	147.2	3.4584	1.7	1.1212
	147.3	3.4583	1.7	1.121
	147.4	3.4583	1.7	1.1208
	147.5	3.4582	1.7	1.1206
	147.6	3.4581	1.6999	1.1204
	147.7	3.4579	1.6998	1.1203
	147.8	3.4578	1.6997	1.1201
	147.9	3.4576	1.6995	1.12
	148	3.4575	1.6994	1.1198
	148.1	3.4573	1.6992	1.1197
	148.2	3.4571	1.6991	1.1195
	148.3	3.457	1.699	1.1194
	148.4	3.4568	1.6989	1.1192
	148.5	3.4567	1.6988	1.1191
	148.6	3.4565	1.6987	1.1189
	148.7	3.4564	1.6986	1.1187
	148.8	3.4563	1.6986	1.1185
	148.9	3.4561	1.6986	1.1182
	149	3.4559	1.6986	1.118
	149.1	3.4558	1.6987	1.1179
	149.2	3.4557	1.6987	1.1178
	149.3	3.4556	1.6987	1.1176
	149.4	3.4555	1.6987	1.1174
	149.5	3.4555	1.6987	1.1173
	149.6	3.4554	1.6987	1.1171
	149.7	3.4554	1.6987	1.117
	149.8	3.4553	1.6987	1.1169
	149.9	3.4553	1.6987	1.1167
	150	3.4553	1.6987	1.1165
	150.1	3.4552	1.6986	1.1163
	150.2	3.4552	1.6986	1.1162
	150.3	3.4552	1.6986	1.1161
	150.4	3.4552	1.6986	1.116
	150.5	3.4551	1.6986	1.1158
	150.6	3.4551	1.6986	1.1155
	150.7	3.4551	1.6986	1.1153
	150.8	3.455	1.6986	1.115
	150.9	3.455	1.6985	1.1148
	151	3.4549	1.6985	1.1146
	151.1	3.4549	1.6985	1.1145
	151.2	3.4549	1.6984	1.1143
	151.3	3.4548	1.6984	1.1142
	151.4	3.4547	1.6983	1.114
	151.5	3.4546	1.6983	1.1138
	151.6	3.4546	1.6982	1.1136
	151.7	3.4545	1.6982	1.1135
	151.8	3.4544	1.6982	1.1133
	151.9	3.4543	1.6981	1.1132
	152	3.4541	1.6981	1.113
	152.1	3.454	1.698	1.1129
	152.2	3.4538	1.698	1.1127
	152.3	3.4537	1.6979	1.1126
	152.4	3.4536	1.6978	1.1124
	152.5	3.4534	1.6977	1.1123
	152.6	3.4533	1.6977	1.1122
	152.7	3.4531	1.6977	1.112
	152.8	3.453	1.6977	1.1118
	152.9	3.4528	1.6977	1.1116
	153	3.4527	1.6977	1.1114
	153.1	3.4526	1.6976	1.1111
	153.2	3.4524	1.6976	1.1108
	153.3	3.4523	1.6976	1.1106
	153.4	3.4522	1.6976	1.1105
	153.5	3.4521	1.6975	1.1104
	153.6	3.452	1.6975	1.1104
	153.7	3.4519	1.6975	1.1103
	153.8	3.4517	1.6975	1.1102
	153.9	3.4515	1.6974	1.1101
	154	3.4514	1.6974	1.11
	154.1	3.4512	1.6974	1.1098
	154.2	3.451	1.6974	1.1097
	154.3	3.4509	1.6974	1.1096
	154.4	3.4508	1.6974	1.1095
	154.5	3.4506	1.6974	1.1094
	154.6	3.4505	1.6974	1.1093
	154.7	3.4504	1.6975	1.1091
	154.8	3.4502	1.6975	1.1089
	154.9	3.4501	1.6975	1.1086
	155	3.45	1.6975	1.1082
	155.1	3.4499	1.6976	1.1079
	155.2	3.4499	1.6977	1.1075
	155.3	3.4498	1.6977	1.1071
	155.4	3.4497	1.6978	1.1068
	155.5	3.4496	1.6979	1.1064
	155.6	3.4496	1.698	1.106
	155.7	3.4495	1.6981	1.1056
	155.8	3.4494	1.6981	1.1053
	155.9	3.4493	1.6982	1.1049
	156	3.4493	1.6983	1.1046
	156.1	3.4492	1.6983	1.1042
	156.2	3.4491	1.6984	1.1039
	156.3	3.449	1.6984	1.1036
	156.4	3.4489	1.6984	1.1035
	156.5	3.4487	1.6983	1.1034
	156.6	3.4486	1.6982	1.1032
	156.7	3.4484	1.6981	1.1031
	156.8	3.4483	1.698	1.103
	156.9	3.4481	1.698	1.1028
	157	3.448	1.698	1.1027
	157.1	3.4478	1.698	1.1025
	157.2	3.4477	1.6979	1.1023
	157.3	3.4475	1.6979	1.1022
	157.4	3.4474	1.6979	1.102
	157.5	3.4472	1.6979	1.1018
	157.6	3.4471	1.6979	1.1016
	157.7	3.447	1.6979	1.1013
	157.8	3.4468	1.6978	1.101
	157.9	3.4467	1.6978	1.1006
	158	3.4466	1.6978	1.1002
	158.1	3.4465	1.6977	1.0998
	158.2	3.4465	1.6977	1.0994
	158.3	3.4464	1.6976	1.099
	158.4	3.4463	1.6976	1.0986
	158.5	3.4462	1.6976	1.0982
	158.6	3.4461	1.6975	1.0978
	158.7	3.4461	1.6975	1.0974
	158.8	3.446	1.6974	1.097
	158.9	3.4459	1.6973	1.0966
	159	3.4458	1.6972	1.0962
	159.1	3.4457	1.6972	1.0958
	159.2	3.4457	1.6972	1.0954
	159.3	3.4456	1.6971	1.0951
	159.4	3.4455	1.697	1.0947
	159.5	3.4455	1.6969	1.0943
	159.6	3.4454	1.6969	1.094
	159.7	3.4454	1.6967	1.0937
	159.8	3.4454	1.6967	1.0934
	159.9	3.4453	1.6967	1.0931
	160	3.4453	1.6967	1.0929
	160.1	3.4452	1.6967	1.0927
	160.2	3.4451	1.6967	1.0926
	160.3	3.445	1.6967	1.0924
	160.4	3.445	1.6967	1.0923
	160.5	3.4449	1.6967	1.0922
	160.6	3.4448	1.6967	1.092
	160.7	3.4447	1.6967	1.0919
	160.8	3.4446	1.6967	1.0918
	160.9	3.4446	1.6968	1.0916
	161	3.4445	1.6967	1.0915
	161.1	3.4444	1.6967	1.0914
	161.2	3.4443	1.6967	1.0912
	161.3	3.4442	1.6967	1.0911
	161.4	3.4441	1.6967	1.091
	161.5	3.444	1.6967	1.0907
	161.6	3.4439	1.6967	1.0905
	161.7	3.4438	1.6967	1.0902
	161.8	3.4437	1.6968	1.09
	161.9	3.4436	1.6968	1.0896
	162	3.4435	1.6969	1.0892
	162.1	3.4434	1.6969	1.0889
	162.2	3.4433	1.6969	1.0885
	162.3	3.4432	1.6969	1.0881
	162.4	3.4432	1.6969	1.0877
	162.5	3.4431	1.6969	1.0873
	162.6	3.443	1.6969	1.0869
	162.7	3.4429	1.6968	1.0865
	162.8	3.4428	1.6968	1.0862
	162.9	3.4427	1.6968	1.0858
	163	3.4426	1.6968	1.0854
	163.1	3.4425	1.6968	1.085
	163.2	3.4424	1.6967	1.0847
	163.3	3.4423	1.6967	1.0844
	163.4	3.4422	1.6966	1.0841
	163.5	3.4421	1.6966	1.0838
	163.6	3.442	1.6965	1.0835
	163.7	3.4419	1.6964	1.0834
	163.8	3.4418	1.6964	1.0832
	163.9	3.4417	1.6964	1.0831
	164	3.4416	1.6964	1.0829
	164.1	3.4415	1.6963	1.0828
	164.2	3.4414	1.6963	1.0826
	164.3	3.4413	1.6963	1.0825
	164.4	3.4412	1.6962	1.0823
	164.5	3.4411	1.6962	1.0822
	164.6	3.441	1.6961	1.0821
	164.7	3.4409	1.6961	1.0819
	164.8	3.4409	1.6961	1.0818
	164.9	3.4408	1.696	1.0816
	165	3.4408	1.696	1.0815
	165.1	3.4408	1.6959	1.0813
	165.2	3.4407	1.6959	1.0812
	165.3	3.4407	1.6959	1.0811
	165.4	3.4406	1.6958	1.0809
	165.5	3.4406	1.6958	1.0807
	165.6	3.4406	1.6958	1.0806
	165.7	3.4405	1.6959	1.0805
	165.8	3.4405	1.6959	1.0804
	165.9	3.4404	1.696	1.0802
	166	3.4403	1.696	1.0801
	166.1	3.4402	1.696	1.08
	166.2	3.44	1.696	1.0799
	166.3	3.4399	1.696	1.0799
	166.4	3.4398	1.696	1.0799
	166.5	3.4396	1.696	1.0798
	166.6	3.4395	1.6961	1.0798
	166.7	3.4394	1.6961	1.0797
	166.8	3.4392	1.6961	1.0797
	166.9	3.4391	1.6961	1.0796
	167	3.439	1.6961	1.0796
	167.1	3.4389	1.6961	1.0795
	167.2	3.4388	1.696	1.0795
	167.3	3.4387	1.696	1.0794
	167.4	3.4386	1.696	1.0794
	167.5	3.4386	1.696	1.0793
	167.6	3.4386	1.696	1.0793
	167.7	3.4385	1.696	1.0792
	167.8	3.4385	1.696	1.0791
	167.9	3.4385	1.696	1.079
	168	3.4385	1.696	1.0788
	168.1	3.4384	1.696	1.0787
	168.2	3.4384	1.696	1.0785
	168.3	3.4384	1.696	1.0784
	168.4	3.4384	1.6959	1.0782
	168.5	3.4384	1.6959	1.0781
	168.6	3.4384	1.6959	1.0779
	168.7	3.4384	1.6957	1.0778
	168.8	3.4383	1.6956	1.0776
	168.9	3.4383	1.6954	1.0775
	169	3.4383	1.6952	1.0773
	169.1	3.4382	1.6949	1.0772
	169.2	3.4381	1.6946	1.0771
	169.3	3.438	1.6944	1.0771
	169.4	3.4379	1.6941	1.0771
	169.5	3.4378	1.6939	1.0771
	169.6	3.4377	1.6936	1.077
	169.7	3.4375	1.6934	1.0769
	169.8	3.4374	1.6931	1.0768
	169.9	3.4373	1.6928	1.0767
	170	3.4371	1.6926	1.0766
	170.1	3.437	1.6924	1.0764
	170.2	3.4368	1.6921	1.0764
	170.3	3.4366	1.6919	1.0763
	170.4	3.4364	1.6918	1.0763
	170.5	3.4363	1.6917	1.0763
	170.6	3.4361	1.6916	1.0762
	170.7	3.4359	1.6916	1.0762
	170.8	3.4357	1.6915	1.0761
	170.9	3.4355	1.6915	1.0761
	171	3.4354	1.6914	1.0761
	171.1	3.4353	1.6914	1.0761
	171.2	3.4352	1.6913	1.0761
	171.3	3.4351	1.6913	1.0761
	171.4	3.4351	1.6912	1.076
	171.5	3.4351	1.6912	1.076
	171.6	3.435	1.6911	1.0759
	171.7	3.435	1.691	1.0758
	171.8	3.4351	1.691	1.0758
	171.9	3.4351	1.6909	1.0757
	172	3.4351	1.6908	1.0756
	172.1	3.4351	1.6906	1.0755
	172.2	3.4351	1.6905	1.0755
	172.3	3.4351	1.6903	1.0754
	172.4	3.4352	1.6901	1.0753
	172.5	3.4352	1.6899	1.0752
	172.6	3.4352	1.6896	1.0752
	172.7	3.4352	1.6894	1.0751
	172.8	3.4352	1.6891	1.075
	172.9	3.4352	1.6889	1.0749
	173	3.4353	1.6887	1.0749
	173.1	3.4353	1.6885	1.0748
	173.2	3.4353	1.6882	1.0748
	173.3	3.4353	1.688	1.0748
	173.4	3.4353	1.6878	1.0747
	173.5	3.4353	1.6876	1.0747
	173.6	3.4353	1.6873	1.0748
	173.7	3.4353	1.6871	1.0748
	173.8	3.4351	1.6869	1.0748
	173.9	3.435	1.6867	1.0748
	174	3.4349	1.6865	1.0749
	174.1	3.4347	1.6864	1.0749
	174.2	3.4346	1.6862	1.0749
	174.3	3.4344	1.6861	1.0749
	174.4	3.4343	1.686	1.0749
	174.5	3.4341	1.6859	1.0749
	174.6	3.434	1.6858	1.0749
	174.7	3.4338	1.6857	1.075
	174.8	3.4337	1.6856	1.075
	174.9	3.4335	1.6855	1.075
	175	3.4334	1.6854	1.0749
	175.1	3.4332	1.6853	1.0749
	175.2	3.4331	1.6852	1.0749
	175.3	3.433	1.6851	1.0748
	175.4	3.4328	1.685	1.0747
	175.5	3.4327	1.6849	1.0746
	175.6	3.4325	1.6848	1.0746
	175.7	3.4324	1.6847	1.0744
	175.8	3.4322	1.6846	1.0743
	175.9	3.4321	1.6845	1.0742
	176	3.4319	1.6843	1.0741
	176.1	3.4318	1.6841	1.074
	176.2	3.4316	1.684	1.0739
	176.3	3.4315	1.6838	1.0737
	176.4	3.4313	1.6836	1.0736
	176.5	3.4312	1.6834	1.0735
	176.6	3.4311	1.6832	1.0734
	176.7	3.4309	1.683	1.0732
	176.8	3.4308	1.6828	1.0731
	176.9	3.4306	1.6826	1.073
	177	3.4305	1.6824	1.0728
	177.1	3.4303	1.6822	1.0727
	177.2	3.4302	1.682	1.0726
	177.3	3.43	1.6817	1.0725
	177.4	3.4299	1.6815	1.0723
	177.5	3.4297	1.6814	1.0722
	177.6	3.4296	1.6812	1.0721
	177.7	3.4294	1.681	1.072
	177.8	3.4293	1.6809	1.0719
	177.9	3.4291	1.6807	1.0717
	178	3.429	1.6806	1.0716
	178.1	3.4288	1.6805	1.0715
	178.2	3.4287	1.6805	1.0714
	178.3	3.4285	1.6804	1.0713
	178.4	3.4284	1.6803	1.0711
	178.5	3.4282	1.6802	1.071
	178.6	3.4281	1.6802	1.0709
	178.7	3.428	1.6801	1.0708
	178.8	3.4278	1.68	1.0707
	178.9	3.4277	1.6799	1.0705
	179	3.4275	1.6799	1.0704
	179.1	3.4274	1.6798	1.0703
	179.2	3.4273	1.6797	1.0702
	179.3	3.4271	1.6797	1.07
	179.4	3.427	1.6796	1.0699
	179.5	3.4269	1.6795	1.0698
	179.6	3.4267	1.6794	1.0697
	179.7	3.4266	1.6793	1.0696
	179.8	3.4265	1.6793	1.0694
	179.9	3.4263	1.6792	1.0693
	180	3.4262	1.6791	1.0692
	180.1	3.426	1.679	1.0691
	180.2	3.4259	1.6789	1.069
	180.3	3.4258	1.6789	1.0688
	180.4	3.4256	1.6788	1.0687
	180.5	3.4255	1.6787	1.0686
	180.6	3.4254	1.6786	1.0685
	180.7	3.4252	1.6786	1.0684
	180.8	3.4251	1.6786	1.0682
	180.9	3.425	1.6786	1.0681
	181	3.4248	1.6786	1.068
	181.1	3.4247	1.6786	1.0679
	181.2	3.4246	1.6786	1.0678
	181.3	3.4244	1.6786	1.0677
	181.4	3.4243	1.6786	1.0676
	181.5	3.4242	1.6786	1.0674
	181.6	3.424	1.6786	1.0673
	181.7	3.4239	1.6786	1.0672
	181.8	3.4237	1.6786	1.0671
	181.9	3.4236	1.6786	1.0669
	182	3.4235	1.6786	1.0668
	182.1	3.4234	1.6786	1.0667
	182.2	3.4233	1.6786	1.0666
	182.3	3.4232	1.6786	1.0665
	182.4	3.4231	1.6786	1.0664
	182.5	3.423	1.6786	1.0664
	182.6	3.4229	1.6786	1.0664
	182.7	3.4228	1.6786	1.0663
	182.8	3.4226	1.6786	1.0662
	182.9	3.4225	1.6786	1.0662
	183	3.4224	1.6786	1.0661
	183.1	3.4223	1.6786	1.066
	183.2	3.4222	1.6785	1.066
	183.3	3.4221	1.6785	1.0659
	183.4	3.4219	1.6785	1.0658
	183.5	3.4218	1.6785	1.0658
	183.6	3.4217	1.6785	1.0657
	183.7	3.4215	1.6785	1.0656
	183.8	3.4214	1.6784	1.0655
	183.9	3.4213	1.6783	1.0655
	184	3.4211	1.6782	1.0654
	184.1	3.421	1.678	1.0653
	184.2	3.4209	1.6779	1.0653
	184.3	3.4208	1.6778	1.0652
	184.4	3.4206	1.6776	1.0652
	184.5	3.4205	1.6775	1.0651
	184.6	3.4204	1.6774	1.065
	184.7	3.4203	1.6772	1.065
	184.8	3.4202	1.6771	1.0649
	184.9	3.4201	1.677	1.0648
	185	3.42	1.6768	1.0647
	185.1	3.42	1.6767	1.0646
	185.2	3.4198	1.6765	1.0645
	185.3	3.4197	1.6762	1.0644
	185.4	3.4196	1.6761	1.0643
	185.5	3.4194	1.6759	1.0643
	185.6	3.4193	1.6756	1.0642
	185.7	3.4191	1.6754	1.0641
	185.8	3.419	1.6752	1.064
	185.9	3.4189	1.675	1.0639
	186	3.4187	1.6748	1.0638
	186.1	3.4186	1.6747	1.0636
	186.2	3.4184	1.6745	1.0635
	186.3	3.4183	1.6744	1.0634
	186.4	3.4181	1.6743	1.0633
	186.5	3.418	1.6743	1.0632
	186.6	3.4179	1.6742	1.0631
	186.7	3.4178	1.6742	1.063
	186.8	3.4176	1.6741	1.0629
	186.9	3.4175	1.6741	1.0628
	187	3.4174	1.6741	1.0627
	187.1	3.4172	1.674	1.0626
	187.2	3.4171	1.674	1.0625
	187.3	3.4169	1.6739	1.0623
	187.4	3.4167	1.6738	1.0623
	187.5	3.4166	1.6738	1.0622
	187.6	3.4164	1.6737	1.0621
	187.7	3.4163	1.6737	1.062
	187.8	3.4161	1.6736	1.0618
	187.9	3.416	1.6735	1.0616
	188	3.4159	1.6734	1.0615
	188.1	3.4157	1.6732	1.0613
	188.2	3.4156	1.673	1.0612
	188.3	3.4155	1.6729	1.0611
	188.4	3.4154	1.6728	1.0609
	188.5	3.4153	1.6727	1.0608
	188.6	3.4152	1.6726	1.0606
	188.7	3.415	1.6725	1.0605
	188.8	3.4149	1.6724	1.0603
	188.9	3.4147	1.6723	1.0602
	189	3.4146	1.6722	1.0601
	189.1	3.4145	1.6721	1.06
	189.2	3.4143	1.672	1.0599
	189.3	3.4142	1.6719	1.0598
	189.4	3.4141	1.6718	1.0597
	189.5	3.4139	1.6718	1.0596
	189.6	3.4138	1.6718	1.0595
	189.7	3.4137	1.6718	1.0595
	189.8	3.4136	1.6717	1.0594
	189.9	3.4134	1.6717	1.0593
	190	3.4133	1.6716	1.0592
	190.1	3.4132	1.6716	1.0592
	190.2	3.413	1.6715	1.0591
	190.3	3.4129	1.6715	1.059
	190.4	3.4128	1.6714	1.0589
	190.5	3.4126	1.6713	1.0588
	190.6	3.4125	1.6713	1.0587
	190.7	3.4124	1.6712	1.0585
	190.8	3.4122	1.6711	1.0584
	190.9	3.4121	1.671	1.0582
	191	3.412	1.6709	1.0581
	191.1	3.4118	1.6708	1.0579
	191.2	3.4115	1.6706	1.0578
	191.3	3.4113	1.6705	1.0576
	191.4	3.4111	1.6704	1.0575
	191.5	3.4108	1.6703	1.0574
	191.6	3.4106	1.6702	1.0572
	191.7	3.4104	1.6701	1.0571
	191.8	3.4102	1.67	1.0571
	191.9	3.41	1.6699	1.057
	192	3.4098	1.6698	1.0569
	192.1	3.4096	1.6697	1.0569
	192.2	3.4094	1.6696	1.0568
	192.3	3.4093	1.6696	1.0567
	192.4	3.4091	1.6695	1.0566
	192.5	3.409	1.6694	1.0565
	192.6	3.409	1.6693	1.0564
	192.7	3.4089	1.6692	1.0563
	192.8	3.4088	1.6691	1.0562
	192.9	3.4087	1.669	1.0561
	193	3.4086	1.6689	1.0558
	193.1	3.4085	1.6688	1.0554
	193.2	3.4083	1.6687	1.0549
	193.3	3.408	1.6686	1.0544
	193.4	3.4078	1.6685	1.0539
	193.5	3.4075	1.6684	1.0534
	193.6	3.4072	1.6684	1.0529
	193.7	3.4069	1.6684	1.0524
	193.8	3.4066	1.6683	1.0519
	193.9	3.4063	1.6683	1.0515
	194	3.406	1.6682	1.051
	194.1	3.4057	1.6682	1.0507
	194.2	3.4055	1.6681	1.0506
	194.3	3.4053	1.668	1.0506
	194.4	3.4051	1.668	1.0505
	194.5	3.405	1.6679	1.0505
	194.6	3.4048	1.6678	1.0505
	194.7	3.4047	1.6678	1.0504
	194.8	3.4045	1.6677	1.0504
	194.9	3.4044	1.6675	1.0504
	195	3.4042	1.6674	1.0504
	195.1	3.4041	1.6673	1.0503
	195.2	3.4039	1.6671	1.0503
	195.3	3.4038	1.667	1.05
	195.4	3.4036	1.6669	1.0497
	195.5	3.4035	1.6668	1.0492
	195.6	3.4033	1.6666	1.0488
	195.7	3.4031	1.6665	1.0484
	195.8	3.4028	1.6664	1.0479
	195.9	3.4026	1.6663	1.0475
	196	3.4023	1.6663	1.0471
	196.1	3.402	1.6662	1.0467
	196.2	3.4017	1.6661	1.0463
	196.3	3.4014	1.666	1.0459
	196.4	3.4011	1.666	1.0455
	196.5	3.4008	1.6659	1.0451
	196.6	3.4005	1.6659	1.0447
	196.7	3.4001	1.6658	1.0445
	196.8	3.3998	1.6658	1.0444
	196.9	3.3995	1.6657	1.0443
	197	3.3992	1.6657	1.0443
	197.1	3.399	1.6656	1.0443
	197.2	3.3988	1.6656	1.0443
	197.3	3.3986	1.6655	1.0442
	197.4	3.3985	1.6653	1.0442
	197.5	3.3983	1.6652	1.0442
	197.6	3.3982	1.6651	1.0441
	197.7	3.3981	1.6649	1.0441
	197.8	3.3979	1.6648	1.044
	197.9	3.3978	1.6647	1.0439
	198	3.3976	1.6646	1.0436
	198.1	3.3975	1.6644	1.0433
	198.2	3.3973	1.6643	1.043
	198.3	3.3972	1.6642	1.0427
	198.4	3.397	1.6641	1.0424
	198.5	3.3969	1.6639	1.042
	198.6	3.3967	1.6639	1.0417
	198.7	3.3966	1.6639	1.0414
	198.8	3.3964	1.6638	1.0411
	198.9	3.3963	1.6638	1.0408
	199	3.3961	1.6637	1.0405
	199.1	3.3959	1.6637	1.0401
	199.2	3.3957	1.6637	1.0398
	199.3	3.3955	1.6636	1.0396
	199.4	3.3953	1.6636	1.0394
	199.5	3.3951	1.6635	1.0393
	199.6	3.3949	1.6634	1.0392
	199.7	3.3947	1.6633	1.0391
	199.8	3.3946	1.6632	1.039
	199.9	3.3944	1.6631	1.0389
[truncated: 2,171 more rows]

## Sheet: Figure 3d
Figure 3d
	Participant 1
		I DP	I MP	I PP	M DP	M MP	M PP	T DP	T PP	T MB	Mean
	True bone lengths (mm)	18.43	17.73	32.34	20.16	22.25	34.71	22.73	32.04	38.68	31.44
	Initial estimation RMSE(mm)	3.66	3.87	5	3.35	3.02	8.19	4.56	1.06	0.05	2.32
	Refined estimation RMSE after 40s (mm)	3.1	2.34	4.17	2.05	3.01	7.7	5.02	1.11	0.02	2.29
	Participant 2
		I DP	I MP	I PP	M DP	M MP	M PP	T DP	T PP	T MB	Mean
	True bone lengths (mm)	23.46	20.05	39.8	24.21	23.41	44.6	28.1	33.53	40.32	27.91
	Initial estimation RMSE(mm)	2.23	1.73	2.89	1.43	3.11	2.64	1.28	0.56	0.49	1.82
	Refined estimation RMSE after 40s (mm)	1.79	2	2.67	0.94	2.52	2.03	0.71	0.57	0.45	1.67
	Participant 3
		I DP	I MP	I PP	M DP	M MP	M PP	T DP	T PP	T MB	Mean
	True bone lengths (mm)	20.5	21	33.04	21.31	25.8	37.81	25.49	31.19	35.09	32.78
	Initial estimation RMSE(mm)	0.43	0.9	3.96	0.89	1.86	3.25	0.04	1.37	3.68	1.95
	Refined estimation RMSE after 40s (mm)	0.05	0.84	3.4	0.17	1.23	2.97	1.36	1.37	3.62	0.93

## Sheet: Figure 4c
Figure 4c
	Joint angles (deg)											Sensor signals (a. u.)										Correlation
	T IP	T MCP	T CMC abd	T CMC flex	I PIP	I MCP flex	I MCP abd	M MCP abd	M MCP flex	M PIP		T IP	T MCP	T CMC abd	T CMC flex	I PIP	I MCP flex	I MCP abd	M MCP flex	M PIP			T IP	T MCP	T CMC abd	T CMC flex	I PIP	I MCP flex	I MCP abd	M MCP flex	M PIP
	-0.887831	0.0568963	-22.5504	-0.0331577	0.482186	-0.451447	0.190126	-0.313988	0.0221488	-0.243719		6249	3187	5485	2894	4039	5160	2578	5435	4817		T IP	-0.91377	-0.48504	-0.54361	-0.60134	-0.2999	-0.2494	-0.25902	-0.27985	-0.36789
	-0.873068	0.418793	-22.9672	-0.50821	-0.138608	-0.0208068	0.047328	-0.147332	-0.205957	-0.0355979		6247	3186	5478	2893	4037	5159	2578	5432	4817		T MCP	-0.85546	-0.75388	-0.60393	-0.6906	-0.13376	-0.12864	-0.11304	-0.12391	-0.1743
	-0.991912	0.388747	-22.9116	-0.325332	-0.144485	0.0166968	0.0959105	-0.0208972	-0.268695	-0.205611		6245	3183	5471	2892	4037	5156	2577	5431	4815		T CMC_abd	-0.053066	0.51975	-0.56411	-0.32524	0.022601	-0.018183	0.031121	0.044596	0.12294
	-1.47555	0.454877	-22.5463	-0.291085	0.268095	-0.337298	0.547483	0.30138	-0.411353	-0.076264		6243	3181	5463	2891	4035	5154	2577	5428	4815		T CMC_flex	-0.7491	-0.72463	-0.51017	-0.68913	-0.36977	-0.32304	-0.37256	-0.36784	-0.46307
	-0.846479	0.285365	-22.1305	-0.281467	0.0329829	-0.071808	-0.0735928	-0.000114774	-0.38373	-0.0867534		6241	3177	5451	2887	4032	5150	2578	5424	4811		I PIP	-0.32045	-0.18699	-0.24584	-0.29672	-0.91225	-0.70204	-0.38356	-0.39289	-0.44125
	-0.82406	0.381612	-22.5938	-0.405859	-0.0526842	-0.0614398	-0.042636	0.0388838	-0.515612	-0.0848759		6238	3172	5434	2884	4029	5145	2578	5421	4808		I MCP_flex	-0.12839	-0.086774	-0.051679	-0.15129	-0.81006	-0.91583	-0.59729	-0.67281	-0.45906
	-0.855621	1.19519	-23.4679	-1.14088	0.578209	-0.625626	-0.13547	0.0646194	-0.477799	-0.120979		6216	3147	5372	2863	4017	5122	2572	5386	4794		I MCP_abd	-0.45822	-0.25934	-0.37796	-0.46031	-0.49681	-0.41199	-0.56091	-0.41745	-0.44554
	-0.677399	1.43688	-23.2234	-1.50572	0.245769	-0.526581	-0.254521	0.0994138	-0.694796	-0.120347		6215	3142	5374	2860	4017	5120	2572	5383	4791		M MCP_abd	-0.10677	0.03774	-0.0685	-0.15027	-0.27862	-0.39	-0.56377	-0.8229	-0.6959
	-0.80906	1.49831	-22.7738	-1.49875	0.411239	-0.920083	0.209523	0.583305	-0.941214	-0.144302		6213	3135	5370	2858	4016	5115	2571	5376	4788		M MCP_flex	-0.14729	-0.072694	-0.064182	-0.17937	-0.48946	-0.60127	-0.71639	-0.93791	-0.80009
	-0.802408	1.28096	-22.7964	-1.35125	0.187817	-0.850173	0.212294	0.717201	-1.05504	-0.20415		6216	3147	5372	2863	4017	5122	2572	5386	4794		M PIP	-0.33573	-0.19322	-0.21806	-0.3165	-0.38037	-0.32435	-0.51613	-0.67914	-0.94522
	-1.08366	2.07864	-22.8751	-1.66519	0.0894071	-1.15389	0.318531	0.723367	-1.12381	-0.246925		6215	3142	5374	2860	4017	5120	2572	5383	4791
	-1.21452	1.95764	-23.1168	-1.58749	-0.27673	-1.01847	0.305461	0.874952	-1.19687	-0.337517		6213	3135	5370	2858	4016	5115	2571	5376	4788
	-1.20942	1.1344	-22.2432	-0.948825	-0.0219504	-1.72484	0.286653	0.923248	-1.52556	-0.350576		6216	3147	5372	2863	4017	5122	2572	5386	4794
	-1.22748	1.15422	-22.2862	-1.16116	0.194454	-2.47601	0.300109	0.991139	-1.93829	-0.525147		6215	3142	5374	2860	4017	5120	2572	5383	4791
	-1.3861	0.635464	-21.7684	-0.700788	-0.172124	-2.42014	0.155282	1.20265	-2.13422	-0.820266		6213	3135	5370	2858	4016	5115	2571	5376	4788
	-1.62528	1.23484	-22.1626	-1.1726	-0.255107	-2.3838	0.262605	1.33254	-2.03884	-0.731861		6216	3147	5372	2863	4017	5122	2572	5386	4794
	-1.42916	1.23274	-22.3036	-1.52584	-0.200396	-2.62091	0.0662396	1.17849	-2.28443	-0.760231		6215	3142	5374	2860	4017	5120	2572	5383	4791
	-1.50659	1.24734	-22.0928	-1.44567	-0.00332299	-3.00018	0.382061	1.31383	-2.38179	-0.787761		6213	3135	5370	2858	4016	5115	2571	5376	4788
	-1.68705	1.22231	-22.108	-1.60967	-0.0657899	-3.25198	0.182874	1.26196	-2.6065	-0.86179		6209	3129	5360	2856	4016	5105	2568	5365	4783
	-2.18058	1.22817	-22.2723	-1.76618	-0.570096	-2.87715	-0.108116	1.17802	-2.60538	-0.860187		6200	3123	5345	2854	4014	5096	2566	5354	4778
	-1.73609	0.501745	-21.9469	-1.48197	-0.523187	-2.89296	0.110539	1.08406	-2.39425	-0.911928		6195	3120	5326	2849	4010	5087	2564	5345	4772
	-0.438728	1.07322	-22.3857	-2.20824	-0.342935	-3.26183	-0.0482883	1.04723	-2.67158	-0.831613		6193	3118	5307	2846	4005	5076	2561	5335	4766
	-1.68447	0.683243	-21.362	-1.72505	-0.526772	-3.16588	-0.33803	1.09269	-2.71526	-0.813685		6195	3119	5292	2843	4001	5067	2559	5322	4759
	-1.83872	1.11618	-21.4219	-1.97811	-0.506192	-3.37527	-0.446754	1.15952	-2.85479	-0.830803		6193	3114	5292	2843	3997	5057	2556	5314	4753
	-1.40308	1.05943	-21.7078	-2.38885	-0.375579	-3.84467	-0.530204	1.19765	-3.18474	-0.904938		6189	3113	5286	2840	3993	5048	2553	5307	4749
	-2.03226	0.699538	-21.95	-2.18017	-0.509862	-4.10532	-0.684277	1.17219	-3.46123	-1.03625		6184	3109	5266	2835	3989	5040	2551	5299	4745
	-2.25667	1.70202	-22.9198	-3.18521	-0.0638078	-4.67488	-0.451433	1.25713	-3.7729	-1.02732		6180	3106	5252	2833	3984	5030	2547	5289	4738
	-2.18227	1.43855	-22.0992	-2.50316	-0.256843	-4.61596	-0.292415	1.26251	-4.01899	-0.930291		6173	3104	5238	2827	3980	5020	2545	5279	4734
	-2.01132	1.25716	-22.1491	-2.6739	0.0287108	-5.03212	-0.483352	1.25812	-4.19904	-0.841954		6165	3098	5215	2820	3975	5012	2541	5272	4728
	-1.4832	1.85547	-22.1747	-2.62316	0.0203046	-5.1325	-0.560574	1.42815	-4.26511	-0.849073		6156	3089	5195	2814	3970	5004	2538	5265	4722
	-1.98238	1.52867	-21.9323	-2.21696	0.2648	-5.50402	-0.193664	1.58093	-4.3915	-0.88149		6146	3082	5181	2810	3966	4995	2535	5257	4716
	-1.46915	2.67525	-22.6979	-3.37493	-0.147447	-5.44314	-0.52943	1.7833	-4.64036	-0.875507		6138	3074	5172	2806	3961	4987	2531	5248	4710
	-1.67937	2.56262	-22.0107	-2.99994	-0.378071	-5.93268	-0.0708776	1.94035	-4.88789	-0.880339		6132	3069	5166	2801	3957	4978	2529	5242	4706
	-1.88938	3.01459	-21.9415	-3.22113	-1.17997	-5.65382	-0.560172	2.3301	-5.1106	-0.874103		6127	3063	5158	2798	3954	4970	2526	5232	4700
	-2.78181	3.58593	-21.8893	-3.64638	-0.786155	-6.08611	-0.408308	2.3219	-5.25096	-0.919945		6125	3059	5148	2792	3949	4959	2524	5222	4694
	-1.9368	3.63854	-21.3199	-3.72449	-1.50629	-6.05373	-0.6629	2.52749	-5.46987	-0.834228		6125	3057	5130	2784	3944	4947	2520	5207	4685
	-1.82917	4.11678	-20.5999	-3.5402	-1.14112	-6.35414	-0.474817	2.80618	-5.46758	-0.745721		6122	3054	5094	2772	3940	4933	2516	5189	4674
	-2.30871	4.77672	-21.223	-4.04363	-1.24724	-5.98512	-0.872679	3.01154	-5.34468	-0.879834		6113	3045	5035	2758	3939	4918	2511	5174	4665
	-2.75655	4.55978	-20.392	-3.96619	-0.7547	-6.32764	-0.795985	2.89174	-5.36549	-0.619995		6101	3036	4968	2745	3934	4903	2506	5161	4656
	-3.34377	4.56633	-20.8001	-4.28352	-0.794833	-6.19338	-1.1086	2.66002	-5.2365	-0.584151		6089	3028	4912	2734	3931	4885	2501	5145	4647
	-2.99325	4.30663	-20.2859	-3.97087	-0.68469	-5.9678	-1.16098	2.57066	-5.2278	-0.677508		6078	3022	4872	2726	3924	4868	2496	5128	4637
	-2.88289	4.35289	-20.1749	-3.98723	-1.04562	-5.80786	-1.50196	2.51239	-5.42832	-0.424277		6070	3020	4834	2723	3916	4854	2492	5110	4624
	-3.22614	4.56451	-20.4492	-4.25329	-0.48381	-6.23186	-1.36323	2.34535	-5.4165	-0.093764		6066	3020	4808	2718	3909	4838	2489	5094	4613
	-2.7299	4.38315	-20.7249	-4.5246	-0.355711	-6.21912	-1.33093	2.6298	-5.54139	0.109619		6064	3021	4784	2714	3904	4827	2488	5083	4605
	-2.217	4.12977	-20.5923	-4.28011	-0.31456	-6.08495	-1.4073	2.92105	-5.35938	0.142437		6064	3024	4766	2714	3899	4819	2487	5078	4600
	-2.6114	4.15614	-20.7093	-4.36005	-0.259128	-6.23966	-1.58745	2.87241	-5.22228	0.0500643		6062	3028	4754	2711	3896	4812	2485	5071	4593
	-2.39327	3.9756	-20.6377	-4.17992	-0.313748	-6.02878	-2.04332	2.1931	-5.03349	0.115965		6062	3028	4741	2708	3893	4806	2485	5062	4586
	-2.12146	4.35321	-21.0314	-4.7268	-0.322335	-5.78598	-2.2772	1.81148	-5.04517	0.424007		6061	3027	4731	2707	3892	4801	2483	5055	4580
	-2.11331	4.30594	-20.6401	-4.74208	-0.271281	-5.63109	-2.56378	1.78083	-4.62669	0.424785		6060	3027	4732	2706	3889	4796	2481	5048	4575
	-1.97204	4.42019	-20.8687	-5.13957	-0.224066	-5.77709	-2.99916	1.43529	-4.41056	0.291002		6059	3027	4738	2706	3888	4793	2482	5044	4570
	-2.19464	4.2605	-20.8044	-4.80084	-0.279421	-5.27239	-3.16484	0.86947	-4.0003	0.398834		6060	3028	4729	2707	3887	4788	2481	5037	4566
	-1.77616	3.98051	-20.2249	-5.11885	-0.402841	-5.30506	-3.23574	0.963793	-4.15223	0.608647		6062	3029	4727	2705	3885	4780	2479	5029	4557
	-2.13514	4.16374	-20.8973	-5.39207	-0.472659	-5.16386	-3.27431	0.941721	-4.17063	0.740092		6061	3030	4728	2705	3882	4768	2477	5014	4544
	-3.22283	3.8283	-20.44	-5.14672	-0.610152	-5.01496	-3.261	1.10457	-4.11754	0.854868		6064	3033	4721	2704	3878	4758	2475	4998	4534
	-2.99538	3.9506	-20.8078	-5.41417	-0.648637	-4.90605	-3.49976	0.608273	-3.82809	0.528464		6064	3035	4714	2703	3875	4750	2474	4988	4525
	-1.66496	3.76418	-20.3578	-5.29042	-0.68571	-4.85338	-3.48602	0.515363	-3.93644	0.73503		6064	3034	4717	2703	3872	4742	2472	4977	4518
	-2.7089	3.7947	-20.9844	-5.24892	-0.450954	-5.11004	-3.6198	0.422976	-3.95153	0.943359		6064	3035	4721	2704	3870	4734	2473	4967	4511
	-2.00643	4.0472	-20.8189	-5.35156	-0.779123	-4.85623	-3.60799	0.0401519	-3.50956	0.781615		6067	3036	4721	2703	3868	4725	2471	4957	4504
	-2.32141	4.01275	-20.7635	-5.23909	-0.726792	-4.71988	-3.58845	-0.0881839	-3.40971	0.809239		6067	3039	4711	2703	3865	4718	2469	4945	4498
	-2.87927	4.29381	-20.6243	-5.38313	-0.593655	-4.88811	-3.55681	-0.233656	-3.504	1.01757		6069	3040	4701	2702	3862	4716	2468	4938	4493
	-2.88601	4.39975	-21.0131	-5.45792	-0.376767	-4.87763	-3.49263	-0.184741	-3.30655	1.13344		6071	3043	4696	2702	3863	4713	2466	4931	4488
	-2.55393	4.04255	-20.9137	-5.1813	-0.790648	-4.32229	-3.52955	-0.0899929	-2.98608	1.11418		6071	3044	4690	2702	3861	4709	2464	4922	4482
	-2.73709	4.14256	-20.7284	-5.01948	-0.645372	-4.4027	-3.82377	-0.492467	-3.1922	1.39842		6072	3045	4689	2702	3859	4705	2465	4914	4477
	-2.67243	3.87218	-20.6993	-4.73074	-0.732488	-4.08654	-3.76808	-0.777378	-3.0918	1.54309		6072	3044	4691	2702	3858	4701	2464	4906	4473
	-2.43881	3.57214	-20.9725	-5.10597	-0.472809	-3.94367	-3.91139	-0.574476	-3.02785	1.66406		6073	3044	4695	2702	3855	4696	2464	4896	4467
	-2.27778	3.18095	-20.7796	-4.79917	-0.574883	-3.08397	-3.92469	-0.518528	-2.80944	1.80439		6072	3045	4697	2703	3852	4693	2463	4893	4463
	-2.30859	3.45139	-20.6786	-5.10915	0.181309	-3.46809	-3.6995	-0.344986	-2.58991	1.76115		6071	3044	4699	2704	3850	4688	2462	4890	4459
	-2.19429	3.68526	-21.0853	-5.35262	-0.0767566	-3.12408	-3.73287	-0.70696	-2.82027	1.98068		6071	3044	4692	2704	3846	4676	2462	4884	4453
	-2.42958	3.4063	-21.0962	-5.0438	-0.37352	-2.83627	-4.02887	-0.27259	-2.65595	1.79263		6071	3045	4689	2704	3839	4661	2459	4872	4446
	-2.14519	3.69568	-21.5009	-5.3525	-0.163279	-3.02592	-3.9978	-0.335894	-2.58563	1.4743		6071	3046	4694	2704	3831	4645	2458	4864	4442
	-2.30811	3.69529	-21.0201	-5.33911	-0.120549	-3.33633	-3.77806	-0.606482	-2.92153	2.18304		6073	3049	4697	2704	3824	4634	2456	4864	4439
	-2.20001	3.59538	-21.0046	-5.18385	-0.154357	-3.56852	-3.54684	-0.335423	-2.65652	1.46943		6075	3049	4701	2706	3821	4632	2457	4864	4438
	-2.12538	3.52156	-21.1181	-5.22407	-0.132351	-3.58614	-3.44264	-0.288278	-2.79549	1.66619		6074	3048	4705	2707	3822	4633	2458	4867	4439
	-2.0723	3.24273	-20.8275	-4.89658	0.342495	-3.37278	-3.57281	-0.123913	-2.88427	1.67467		6074	3048	4708	2708	3822	4634	2458	4866	4438
	-2.0524	3.54944	-21.4608	-5.37983	-0.146761	-3.41964	-3.50268	-0.0435075	-2.95662	1.6533		6074	3046	4709	2707	3821	4635	2457	4864	4436
	-1.95066	3.72295	-21.3139	-5.34934	-0.249694	-3.8747	-3.68619	-0.084129	-3.10078	1.3181		6072	3045	4716	2708	3823	4640	2456	4863	4434
	-2.18095	3.49873	-21.2626	-5.08905	-0.458284	-3.64116	-3.54354	-0.7079	-3.29384	1.1284		6073	3043	4731	2711	3825	4642	2456	4866	4435
	-2.05522	3.32194	-21.0986	-4.89537	-0.402756	-3.71188	-3.49838	-0.533408	-3.52987	1.29205		6073	3043	4741	2713	3825	4644	2458	4869	4437
	-2.15007	3.32356	-21.0105	-4.92374	-0.586197	-3.63416	-3.7317	-0.441169	-3.71656	1.13065		6074	3042	4746	2712	3825	4645	2458	4873	4439
	-2.02662	3.33105	-21.2291	-5.02536	-0.0660457	-3.866	-3.70178	-0.530899	-4.48948	1.38106		6072	3041	4744	2712	3824	4644	2458	4879	4441
	-2.06097	3.16373	-21.1845	-4.9269	-0.186467	-4.08829	-3.33239	-0.583476	-4.42942	0.921797		6071	3039	4741	2710	3823	4643	2459	4886	4444
	-1.98399	2.87319	-21.568	-4.71705	-0.220276	-4.09514	-3.18384	-0.429327	-4.70734	1.01368		6070	3039	4739	2709	3820	4639	2458	4891	4446
	-2.25895	3.1081	-21.5284	-4.45133	-0.425625	-4.01525	-3.10641	-0.322506	-5.1281	0.814569		6071	3040	4740	2710	3817	4634	2456	4896	4448
	-2.61285	4.14079	-21.5953	-5.2791	-0.503514	-4.14742	-2.72981	-0.175953	-5.39199	0.818383		6073	3040	4738	2708	3813	4629	2456	4902	4450
	-2.18682	3.69893	-21.577	-5.55751	-0.646809	-4.39371	-2.62571	-0.333585	-5.62273	0.648789		6074	3041	4739	2708	3808	4626	2453	4908	4454
	-2.60307	4.25218	-21.486	-5.64685	-0.0555766	-4.82686	-2.66956	-0.0909482	-6.13735	0.9771		6075	3042	4746	2708	3805	4623	2455	4915	4458
	-2.62399	4.13496	-21.4555	-5.64296	-0.617586	-5.00757	-2.50289	-0.160605	-5.99762	0.67396		6076	3036	4758	2710	3803	4623	2457	4924	4463
	-2.63415	4.24807	-21.2376	-5.59478	-0.550281	-4.89746	-1.9576	0.145088	-6.32223	0.587299		6076	3034	4766	2708	3800	4621	2455	4926	4465
	-2.70563	4.32753	-21.1842	-5.6963	-0.313058	-5.22485	-1.88481	0.210576	-6.42147	0.388151		6075	3034	4755	2705	3796	4616	2453	4925	4465
	-2.461	4.23534	-21.1689	-5.71142	-0.515646	-5.55328	-2.085	-0.044876	-6.42566	0.115143		6074	3032	4738	2700	3793	4612	2452	4923	4465
	-2.73911	4.34062	-21.2605	-5.8783	-0.620116	-5.65966	-1.97867	0.099371	-6.96742	0.548984		6071	3031	4721	2696	3791	4612	2451	4923	4466
	-2.81432	4.34354	-21.388	-6.02971	-0.854252	-5.97061	-2.21833	-0.0332753	-7.43833	0.647153		6068	3027	4699	2692	3788	4611	2450	4922	4469
	-2.84034	3.8821	-21.2971	-6.12942	-0.761984	-6.32542	-2.02546	0.2185	-7.66114	0.523093		6065	3023	4682	2690	3786	4611	2449	4923	4469
	-3.21909	4.14708	-21.3207	-6.26241	-1.57579	-6.41493	-1.93457	0.193079	-7.91326	0.329333		6064	3023	4674	2688	3790	4611	2448	4919	4469
	-3.23929	3.83709	-21.5865	-6.43722	-1.05189	-6.73291	-1.8742	0.193586	-8.23848	0.47369		6063	3021	4671	2686	3789	4605	2445	4916	4466
	-3.69347	4.14463	-21.4123	-6.41374	-1.28185	-6.98523	-1.81883	0.1994	-8.40265	0.415687		6064	3017	4672	2684	3789	4599	2443	4911	4464
	-3.97237	4.01435	-21.6226	-6.47442	-1.23502	-7.32607	-1.61436	0.146572	-8.57001	0.334326		6067	3015	4673	2682	3786	4594	2442	4906	4464
	-4.17066	4.14492	-21.4225	-6.7727	-1.62415	-7.66271	-1.55809	-0.0220397	-8.70099	0.179126		6074	3013	4675	2682	3783	4593	2443	4905	4463
	-4.07965	3.89032	-21.6262	-6.71287	-1.5408	-7.86655	-1.57244	0.0303244	-8.9225	0.461882		6083	3011	4679	2681	3785	4594	2444	4906	4465
	-4.21548	3.93398	-21.4474	-6.73705	-1.80989	-7.64104	-1.54301	-0.0261502	-8.88009	0.308575		6091	3011	4680	2679	3784	4593	2444	4904	4465
	-4.27663	3.87691	-21.551	-6.77764	-1.69598	-7.83682	-1.60852	-0.0699111	-8.95466	0.437066		6098	3010	4681	2677	3784	4590	2444	4900	4463
	-4.1534	3.869	-21.7783	-6.83968	-1.50291	-7.9948	-1.60671	0.0786766	-9.0121	0.47269		6102	3009	4677	2675	3783	4586	2440	4892	4459
	-4.16582	3.93571	-21.4691	-6.90733	-1.64307	-7.75494	-1.28018	0.0687055	-8.87559	0.364291		6102	3008	4670	2672	3782	4583	2438	4884	4456
	-4.27581	3.96732	-21.6304	-7.00405	-1.68749	-7.80162	-1.46863	0.0385782	-9.09135	0.526625		6104	3007	4668	2673	3779	4581	2438	4882	4453
	-4.27311	3.69922	-21.5048	-6.77502	-1.8888	-7.7778	-1.30885	0.134288	-9.1036	0.440046		6103	3007	4671	2674	3779	4579	2437	4879	4452
	-4.26755	3.7563	-21.5076	-6.87444	-1.72591	-7.85915	-1.4197	0.140193	-9.11372	0.346636		6105	3007	4677	2674	3779	4578	2436	4878	4452
	-4.29878	3.86879	-21.6498	-6.96007	-1.80908	-7.83837	-1.55834	0.0248542	-9.1036	0.177938		6105	3009	4678	2674	3779	4577	2436	4878	4450
	-4.32164	3.80695	-21.4605	-6.92809	-1.88984	-7.87357	-1.32178	0.0867688	-9.26527	0.366703		6106	3011	4669	2673	3777	4575	2436	4879	4451
	-4.38501	3.96409	-21.6005	-7.02549	-1.65528	-7.88992	-1.43694	0.0192313	-9.27833	0.409825		6105	3011	4661	2672	3776	4575	2435	4878	4451
	-4.28585	3.73438	-21.4671	-6.84848	-1.70355	-7.78534	-1.36118	0.0783613	-9.30432	0.478618		6103	3010	4656	2670	3775	4574	2436	4877	4450
	-4.33495	3.86472	-21.5311	-6.97546	-1.49016	-7.87756	-1.43913	0.0542077	-9.25697	0.367006		6103	3010	4649	2670	3774	4573	2436	4876	4450
	-4.36458	3.78767	-21.5224	-7.0698	-1.7494	-7.93834	-1.43858	0.106961	-9.3589	0.306555		6102	3009	4651	2671	3774	4571	2435	4876	4449
	-4.26669	3.86138	-21.6047	-7.20485	-1.87434	-7.93409	-1.38271	0.143478	-9.54011	0.391785		6103	3011	4651	2670	3773	4571	2435	4878	4449
	-4.29652	3.89328	-21.4913	-7.15382	-1.71194	-7.96578	-1.17446	0.231573	-9.6054	0.546601		6103	3010	4649	2670	3773	4570	2435	4876	4450
	-4.39876	3.95696	-21.5188	-7.11784	-1.64262	-7.85431	-1.24444	0.0962164	-9.52311	0.3896		6102	3010	4652	2669	3772	4570	2435	4875	4449
	-4.38159	3.88125	-21.5344	-7.11688	-1.86442	-7.88991	-1.26576	0.0955134	-9.54521	0.191418		6104	3010	4650	2668	3772	4567	2433	4876	4450
	-4.46229	3.83511	-21.5504	-7.31728	-1.60763	-8.16524	-1.41501	0.162933	-9.79959	0.410878		6102	3010	4645	2667	3770	4565	2433	4875	4449
	-4.63206	3.81264	-21.5331	-7.29934	-1.45782	-7.97223	-1.11393	0.284665	-9.8055	0.349218		6102	3009	4649	2667	3769	4565	2434	4877	4451
	-4.59949	3.81843	-21.5888	-7.28805	-1.73923	-7.95551	-1.15755	0.0635296	-9.67533	0.0505709		6104	3010	4652	2668	3769	4564	2434	4878	4450
	-4.61191	3.86659	-21.4673	-7.18692	-1.6017	-8.21505	-1.3366	0.142686	-9.84475	0.395782		6105	3010	4648	2666	3768	4562	2433	4878	4452
	-4.45003	3.87656	-21.5027	-7.32279	-1.71199	-7.96915	-1.1418	0.125859	-9.83029	0.413132		6107	3010	4642	2665	3767	4556	2431	4877	4451
	-4.55614	3.78666	-21.4738	-7.26592	-1.63046	-8.18274	-1.18829	0.174558	-9.79253	0.325317		6109	3011	4640	2663	3763	4553	2431	4876	4452
	-4.40304	3.87555	-21.3575	-7.32761	-1.75999	-8.02721	-1.09028	0.168118	-9.93824	0.255012		6110	3012	4643	2665	3763	4555	2431	4875	4452
	-4.66229	4.04023	-21.3532	-7.32422	-1.73079	-8.12	-1.11003	0.232974	-9.82758	0.109449		6110	3011	4642	2664	3763	4556	2431	4875	4453
	-4.42177	3.89911	-21.5023	-7.28848	-1.68417	-8.00452	-1.18976	0.174858	-9.80538	0.223022		6110	3011	4639	2665	3763	4554	2430	4876	4452
	-4.40287	3.85845	-21.4799	-7.27618	-1.54475	-7.96111	-0.834567	0.308891	-9.93579	0.249307		6108	3011	4625	2662	3761	4552	2429	4873	4450
	-4.67536	3.80978	-21.4833	-7.18571	-1.65106	-8.16762	-1.12558	0.326782	-9.91337	0.211743		6109	3010	4617	2661	3759	4549	2429	4872	4450
	-4.46678	3.79011	-21.5467	-7.29377	-1.3402	-8.3481	-0.868462	0.421082	-9.97817	0.206896		6108	3011	4612	2661	3759	4549	2428	4870	4449
	-4.69537	3.79861	-21.5599	-7.32971	-1.57781	-8.12556	-0.897282	0.402651	-9.9913	0.131069		6108	3011	4613	2662	3758	4548	2428	4871	4449
	-4.68644	3.84318	-21.4792	-7.34524	-1.7363	-8.15751	-0.848281	0.385075	-10.0794	0.28696		6109	3011	4616	2663	3757	4549	2427	4870	4449
	-4.63394	3.82448	-21.5187	-7.60278	-1.6028	-8.52556	-0.895677	0.268807	-10.2258	0.07305		6111	3012	4621	2662	3758	4549	2428	4872	4449
	-4.58626	3.80454	-21.4609	-7.78065	-1.43854	-8.68194	-0.893671	0.33538	-10.3499	0.217495		6113	3012	4624	2663	3759	4549	2428	4872	4450
	-4.57973	3.82511	-21.5564	-7.92951	-1.29708	-8.65008	-0.783665	0.149881	-10.3929	0.281371		6115	3013	4627	2663	3758	4548	2428	4873	4451
	-4.55951	3.80428	-21.5502	-8.04957	-1.17418	-8.85576	-0.838028	0.18366	-10.6747	0.389597		6119	3014	4626	2661	3756	4546	2427	4869	4449
	-4.48109	4.27929	-21.3985	-8.76277	-1.49441	-8.7773	-0.764306	0.215817	-10.8044	0.485258		6120	3016	4621	2658	3755	4542	2426	4865	4446
	-4.65273	3.67298	-21.5416	-8.19151	-1.29705	-8.73194	-0.900884	0.316601	-10.8594	0.549933		6122	3016	4619	2655	3753	4536	2424	4859	4444
	-4.61512	3.89262	-21.4408	-8.46215	-1.34572	-8.80967	-0.813756	0.456268	-10.8497	0.515312		6122	3016	4623	2655	3751	4529	2422	4852	4440
	-4.50724	3.89012	-21.5152	-8.65843	-2.29123	-8.2286	-0.47359	0.366454	-10.9006	0.663449		6123	3017	4627	2653	3746	4520	2420	4847	4435
	-4.41752	3.7466	-21.5897	-8.49709	-1.36383	-8.65802	-0.87352	0.236405	-10.8151	0.462825		6123	3017	4625	2652	3742	4512	2419	4842	4432
	-4.50801	4.39023	-21.4305	-8.926	-1.51151	-8.49224	-0.716075	0.364045	-10.9066	0.714165		6122	3016	4621	2650	3737	4504	2418	4837	4430
	-4.32935	3.16225	-21.4634	-8.30374	-1.12696	-9.04173	-0.979144	0.339	-10.9764	0.529734		6121	3017	4613	2649	3735	4501	2418	4832	4425
	-4.49201	4.16797	-21.4185	-8.8094	-1.43458	-8.7578	-0.833353	0.378295	-10.9591	0.558332		6119	3017	4615	2650	3734	4502	2418	4830	4425
	-4.35396	3.70182	-21.916	-8.67699	-1.51395	-8.74625	-0.814008	0.326732	-10.9566	0.720435		6119	3016	4622	2651	3735	4502	2418	4833	4424
	-4.45558	3.83009	-21.3923	-8.44854	-1.50393	-8.79295	-0.7534	0.213999	-10.992	0.641547		6119	3015	4627	2652	3736	4504	2418	4833	4426
	-4.38416	3.62481	-21.7418	-8.67408	-1.69156	-8.99972	-0.777251	0.107071	-11.0626	0.688915		6117	3015	4627	2653	3735	4506	2418	4834	4426
	-4.33829	3.42945	-21.6241	-8.48801	-1.69284	-8.96738	-0.749601	0.130963	-11.182	0.6147		6117	3014	4627	2652	3736	4506	2418	4835	4427
	-4.65953	3.79906	-21.753	-8.51366	-1.70189	-9.02252	-0.846999	0.468838	-11.3422	0.726439		6116	3015	4621	2651	3737	4507	2417	4835	4428
	-4.3391	3.42269	-21.4709	-8.6053	-1.13807	-8.96342	-0.761268	0.607739	-11.1869	0.655686		6114	3013	4619	2652	3737	4506	2420	4835	4427
	-4.34937	3.46207	-21.5452	-8.51075	-1.57682	-9.10882	-0.835406	0.628172	-11.1976	0.615579		6111	3011	4620	2651	3736	4506	2420	4833	4425
	-4.23632	3.47463	-21.4839	-8.46496	-1.45992	-8.97148	-0.803599	0.561914	-11.0569	0.436358		6110	3010	4625	2652	3735	4504	2422	4831	4426
	-4.38693	3.58737	-21.5038	-8.28714	-1.57047	-8.77987	-0.863251	0.483519	-11.0924	0.519392		6107	3009	4626	2651	3733	4502	2423	4832	4425
	-4.45448	4.19944	-21.5409	-8.7427	-1.30512	-8.72238	-1.01497	0.352468	-11.0667	0.541383		6108	3009	4617	2650	3732	4502	2423	4831	4425
	-4.50459	3.82141	-21.6546	-8.45527	-1.33318	-9.03799	-0.921632	0.424819	-11.1435	0.633423		6109	3010	4615	2651	3732	4503	2424	4832	4427
	-4.40174	4.19313	-21.4167	-8.80709	-1.2954	-8.91432	-0.796704	0.685616	-11.3125	0.570764		6107	3010	4616	2653	3733	4504	2423	4835	4426
	-4.62079	4.29492	-21.5586	-8.94686	-1.1426	-9.00341	-0.957734	0.800195	-11.4572	0.579758		6104	3008	4618	2655	3734	4506	2425	4837	4429
	-4.42438	4.46155	-21.5288	-8.93136	-1.2866	-9.05481	-0.789096	0.995891	-11.3671	0.52897		6103	3006	4627	2657	3735	4507	2425	4839	4431
	-4.31226	3.85185	-21.552	-8.46322	-0.998486	-9.13015	-0.846079	0.967488	-11.3113	0.449429		6101	3003	4627	2655	3735	4508	2427	4841	4431
	-4.45666	3.64096	-21.2726	-8.12571	-0.871572	-9.04075	-0.875395	0.834095	-11.2696	0.58793		6100	3003	4624	2653	3735	4508	2427	4844	4433
	-4.41777	3.46136	-21.1433	-8.36223	-1.14257	-8.98586	-0.995397	0.789684	-11.1397	0.490661		6101	3004	4614	2653	3734	4508	2428	4847	4435
	-4.50338	3.96278	-21.2354	-8.42826	-1.01559	-8.86713	-0.897273	0.866232	-11.3405	0.572377		6102	3006	4611	2652	3735	4511	2427	4847	4435
	-4.42554	4.45265	-21.3962	-8.99481	-1.15763	-9.04905	-1.04103	0.942835	-11.4385	0.589748		6100	3005	4609	2653	3735	4513	2428	4847	4435
	-4.45277	4.49849	-21.6465	-8.98903	-0.845351	-8.8247	-1.01228	1.15876	-11.3573	0.580795		6097	3002	4608	2654	3736	4511	2428	4845	4435
	-4.67183	4.13775	-21.3885	-8.40172	-1.24931	-8.43641	-0.897041	1.07964	-11.1882	0.444519		6094	3001	4607	2653	3736	4507	2426	4841	4433
	-4.47152	4.13113	-21.493	-8.37821	-1.36129	-8.38024	-0.91589	1.00224	-11.0517	0.472526		6093	3000	4604	2652	3732	4501	2427	4840	4431
	-4.4536	3.75445	-21.6973	-7.8468	-1.0919	-8.02786	-0.990766	0.912191	-10.8238	0.402404		6094	3001	4601	2651	3731	4500	2426	4837	4430
	-4.51603	4.26788	-21.7172	-8.15497	-1.30091	-8.0617	-1.19392	0.882182	-10.8069	0.540191		6095	3001	4603	2651	3731	4503	2426	4839	4431
	-4.3394	3.60208	-21.7464	-7.63278	-1.36595	-7.94496	-1.06735	0.906501	-10.725	0.512698		6094	3001	4611	2654	3733	4507	2429	4843	4434
	-4.39012	3.59608	-21.4365	-7.57071	-1.17854	-8.05046	-1.14932	0.814556	-10.7698	0.566548		6093	3001	4620	2657	3734	4512	2430	4849	4436
	-4.22956	3.83221	-21.5259	-7.81833	-1.56577	-7.95229	-0.885035	0.790362	-10.6882	0.407824		6091	3000	4622	2659	3737	4517	2431	4855	4440
	-4.3536	3.8532	-21.4721	-7.85808	-1.27802	-8.03901	-1.0595	0.878492	-10.8072	0.471577		6091	3000	4621	2660	3740	4520	2432	4859	4443
	-4.35296	3.83859	-21.6939	-7.91475	-1.48631	-7.96958	-1.06106	0.800594	-10.7712	0.561816		6089	3001	4618	2661	3741	4520	2432	4859	4442
	-4.3364	3.80262	-21.5618	-7.84629	-1.36196	-8.14923	-1.04269	0.81954	-10.982	0.588236		6087	3001	4611	2660	3739	4519	2431	4857	4441
	-4.46815	3.92657	-21.4198	-7.68026	-1.35851	-8.09018	-0.935744	0.740892	-10.8391	0.549033		6085	3000	4604	2658	3738	4516	2431	4856	4440
	-4.38224	3.85046	-21.4958	-7.63332	-1.44203	-8.05055	-1.1155	0.743442	-10.8201	0.517276		6086	3000	4598	2658	3737	4515	2430	4856	4440
	-4.28656	3.59535	-21.6006	-7.51578	-1.53669	-7.95775	-1.23352	0.657253	-10.6125	0.0847486		6085	3001	4602	2657	3738	4516	2430	4856	4440
	-4.32189	3.82742	-21.5551	-7.74428	-1.36856	-8.29094	-1.10401	0.776013	-10.8686	0.354226		6084	3000	4606	2659	3737	4516	2430	4858	4440
	-4.36632	3.60097	-21.5409	-7.591	-1.51387	-8.19042	-1.13715	0.927855	-11.0049	0.388647		6083	3000	4607	2660	3738	4518	2431	4857	4441
	-4.33919	3.94705	-21.6474	-8.00958	-1.73217	-7.89852	-1.17454	0.746964	-10.7336	0.0905228		6082	3000	4608	2660	3738	4521	2432	4860	4444
	-4.32207	3.83393	-21.6458	-7.64384	-1.61043	-8.00396	-1.24984	0.779366	-10.8729	0.225778		6081	3000	4604	2658	3740	4522	2432	4862	4446
	-4.24557	3.78804	-21.6842	-7.51172	-1.50126	-7.97142	-1.14754	0.734377	-10.7396	0.29433		6083	3000	4595	2657	3739	4522	2432	4862	4448
	-4.4579	3.7566	-21.7284	-7.4174	-1.64304	-7.73467	-1.30203	0.621756	-10.688	0.322941		6082	3000	4590	2655	3740	4522	2432	4862	4447
	-4.29953	3.72997	-21.6104	-7.42706	-1.65857	-7.70905	-1.13087	0.709105	-10.6709	0.383789		6081	3000	4592	2658	3740	4522	2431	4863	4448
	-4.27351	3.40242	-21.8022	-6.99606	-1.30889	-7.97407	-1.25249	0.791475	-10.6135	0.377691		6078	2999	4597	2658	3741	4524	2431	4864	4449
	-4.32847	3.57361	-21.6669	-7.26029	-1.51232	-7.8924	-1.2451	0.819728	-10.717	0.17859		6079	2999	4601	2660	3742	4528	2433	4868	4451
	-4.34043	3.69199	-21.6062	-7.22566	-1.55571	-7.79614	-1.3324	0.733768	-10.658	0.180034		6078	2999	4610	2662	3745	4534	2434	4873	4454
	-4.37059	3.7819	-21.4919	-7.29509	-1.53167	-7.87584	-1.27299	0.643667	-10.6018	0.206255		6078	2998	4610	2663	3746	4536	2435	4875	4456
	-4.32227	3.49936	-21.4725	-6.9783	-1.36117	-7.88848	-1.33985	0.615195	-10.5869	0.25431		6079	2998	4607	2661	3746	4537	2435	4875	4457
	-4.22821	3.64219	-21.5296	-7.16651	-1.41645	-7.96144	-1.23374	0.700536	-10.6869	0.220731		6077	2999	4602	2660	3747	4537	2435	4876	4456
	-4.24315	3.79778	-21.6713	-7.29962	-1.90847	-7.42525	-1.29189	0.702396	-10.6293	0.318083		6078	2999	4601	2661	3746	4536	2435	4875	4456
	-4.32003	3.60678	-21.5099	-6.97793	-1.90104	-7.35964	-1.32568	0.730389	-10.5342	0.167738		6076	2998	4602	2661	3745	4536	2434	4875	4456
	-4.32003	3.60536	-21.5966	-6.88579	-1.68363	-7.45822	-1.34434	0.714144	-10.5185	0.22542		6076	2998	4598	2660	3746	4538	2435	4876	4457
	-4.26911	3.92085	-21.3697	-7.17131	-1.7374	-7.38957	-1.20139	0.66313	-10.3323	0.157989		6076	2999	4594	2660	3745	4538	2435	4876	4458
	-4.21957	3.91466	-21.2974	-7.19973	-1.72791	-7.48219	-1.31936	0.539073	-10.4045	0.206782		6075	2999	4591	2660	3746	4536	2434	4877	4459
	-4.34809	3.84972	-21.5745	-7.17251	-1.11242	-7.68242	-1.26729	0.542111	-10.3864	0.155999		6074	2998	4587	2658	3746	4537	2434	4877	4457
	-4.11712	3.93662	-21.4287	-7.24096	-1.36763	-7.7066	-1.33839	0.509708	-10.2814	0.24651		6074	2998	4590	2660	3745	4539	2435	4878	4458
	-4.19501	4.01158	-21.536	-7.23883	-1.56436	-7.47537	-1.24641	0.532444	-10.3143	0.176974		6073	2998	4591	2661	3747	4537	2435	4878	4459
	-4.17101	3.89959	-21.4647	-7.14515	-1.32791	-7.48326	-1.24298	0.542014	-10.3604	0.17508		6071	2999	4586	2661	3746	4538	2434	4878	4458
	-4.22387	4.08206	-21.1442	-7.16277	-1.34122	-7.53364	-1.05489	0.468613	-10.3099	0.158393		6071	2998	4580	2659	3746	4538	2434	4879	4458
	-4.41524	4.13167	-21.3733	-7.184	-1.60088	-7.45797	-1.26465	0.371685	-10.4275	0.142205		6070	2998	4577	2658	3746	4538	2435	4878	4458
	-4.29835	4.04315	-21.3605	-7.17847	-1.4376	-7.52658	-1.21348	0.39513	-10.4212	0.248735		6068	2998	4573	2658	3745	4538	2433	4878	4459
	-4.38517	4.16938	-21.3724	-7.0232	-1.1843	-7.58771	-1.09442	0.404564	-10.3164	0.260146		6068	2997	4568	2658	3745	4537	2433	4878	4458
	-4.25297	4.18799	-21.3488	-7.04113	-1.18426	-7.35392	-1.02957	0.523617	-10.3506	0.307677		6068	2998	4565	2657	3744	4536	2432	4877	4457
	-4.28303	4.183	-21.3702	-7.05985	-0.989554	-7.38243	-1.05044	0.472315	-10.2818	0.239727		6066	2996	4555	2656	3743	4534	2430	4875	4456
	-4.38555	4.07484	-21.3028	-6.95014	-1.44716	-7.15977	-1.01903	0.555724	-10.3712	0.511394		6066	2996	4551	2654	3740	4534	2430	4874	4455
	-4.21641	4.12991	-21.2509	-6.88939	-1.37021	-7.18923	-1.03749	0.489204	-10.0959	0.32921		6066	2995	4548	2654	3741	4535	2431	4876	4455
	-4.37808	4.17323	-21.367	-7.01764	-0.838228	-7.40354	-1.02313	0.46174	-10.1314	0.22503		6066	2996	4545	2655	3741	4535	2429	4877	4456
	-4.32252	4.10763	-21.2707	-6.88394	-1.25227	-7.25463	-0.946387	0.57358	-10.0352	0.262548		6066	2996	4538	2654	3742	4538	2430	4877	4455
	-4.07266	4.22768	-21.0518	-7.15954	-1.17765	-7.3023	-0.939751	0.643854	-10.1653	0.31573		6066	2998	4535	2653	3744	4540	2432	4878	4456
	-4.27667	4.03905	-21.2149	-6.74845	-0.733016	-7.21298	-1.11354	0.634291	-10.1562	0.395876		6066	2998	4530	2654	3744	4542	2433	4880	4457
	-4.13426	4.38004	-21.0128	-7.17021	-0.782206	-7.19874	-0.857693	0.653033	-10.1963	0.421292		6067	2999	4533	2655	3745	4542	2433	4881	4457
	-4.25342	4.17727	-21.2872	-6.95348	-0.619181	-7.18334	-0.948145	0.593479	-10.0536	0.324916		6068	2999	4534	2653	3744	4542	2432	4880	4458
	-4.08671	4.20853	-20.9955	-6.99061	-0.896563	-6.96781	-0.968981	0.661722	-10.0467	0.334244		6068	3000	4528	2651	3742	4540	2432	4880	4457
	-4.14147	4.07044	-21.3316	-6.902	-0.507286	-7.0024	-0.794749	0.573239	-10.0773	0.419708		6068	3000	4527	2652	3741	4541	2431	4881	4457
	-4.11229	4.23129	-21.0906	-6.97778	-0.466143	-6.90884	-0.870857	0.682228	-10.0441	0.477303		6069	3001	4529	2652	3742	4539	2430	4881	4458
	-4.13388	4.18335	-21.4266	-6.93888	-0.511698	-6.88467	-0.985621	0.647627	-10.0135	0.341406		6070	3003	4534	2654	3741	4537	2430	4879	4456
	-4.05318	3.94099	-21.1958	-6.82277	-0.499984	-6.84916	-1.00697	0.594793	-10.0565	0.486901		6072	3003	4536	2654	3738	4537	2430	4880	4456
	-3.95042	3.45285	-21.0817	-6.40016	-0.688753	-6.84003	-1.10328	0.576107	-9.94125	0.476445		6072	3004	4539	2654	3737	4533	2430	4878	4456
	-3.94925	3.74775	-21.4411	-7.01256	-0.613004	-6.74419	-1.02242	0.600148	-9.89222	0.263448		6072	3002	4542	2653	3737	4531	2429	4878	4454
	-4.2353	4.1532	-21.3299	-6.76849	-0.589281	-6.57116	-0.783607	0.628011	-9.73126	0.286752		6071	3003	4545	2654	3736	4531	2430	4879	4455
	-4.23959	4.19018	-21.3702	-6.99325	-0.681565	-6.64114	-1.10469	0.569724	-9.48266	0.0469564		6071	3003	4544	2653	3736	4532	2430	4877	4455
	-4.13325	4.36202	-21.327	-7.08078	-0.643301	-6.55884	-0.817243	0.494724	-9.44161	0.140223		6073	3004	4544	2655	3737	4533	2432	4879	4454
	-4.24046	4.22854	-21.3246	-6.72715	-0.806075	-6.66471	-0.821437	0.514308	-9.47891	0.192541		6073	3006	4546	2654	3738	4536	2433	4881	4456
	-4.25534	4.32618	-21.4124	-6.74417	-0.533588	-6.70008	-0.946085	0.543387	-9.51889	0.167838		6073	3004	4544	2654	3738	4537	2431	4883	4456
	-3.80785	4.14475	-21.3589	-6.77323	-0.529371	-6.63688	-0.956257	0.521585	-9.24603	-0.0581488		6071	3005	4546	2654	3737	4536	2432	4882	4455
	-4.02632	4.21183	-21.4221	-6.77218	-0.595981	-6.37883	-0.876833	0.562734	-9.14762	-0.00918079		6072	3004	4548	2653	3738	4535	2432	4881	4455
	-4.0259	4.29879	-21.5015	-6.8499	-0.514071	-6.34744	-1.02006	0.533877	-9.21024	0.083972		6071	3004	4550	2655	3737	4535	2432	4881	4455
	-4.09097	4.50692	-21.4176	-6.90566	-0.947041	-6.20506	-0.974892	0.572063	-9.03079	0.107006		6071	3003	4554	2657	3737	4535	2434	4880	4454
	-4.11409	4.3391	-21.5855	-6.94393	-0.954222	-6.22755	-1.1899	0.662539	-9.1405	0.0885326		6072	3004	4558	2657	3738	4536	2435	4881	4454
	-3.94829	4.23563	-21.6448	-6.71226	-0.778129	-6.04417	-1.12976	0.737383	-8.90305	0.140635		6072	3003	4561	2657	3740	4538	2437	4883	4454
	-4.08119	4.34976	-21.5301	-6.79661	-0.704123	-6.29052	-1.00049	0.844398	-8.87374	0.0738489		6071	3001	4564	2658	3739	4538	2440	4884	4455
	-3.7391	4.36322	-21.4929	-6.76096	-0.613197	-6.05851	-1.32764	0.896004	-8.88918	0.0686082		6070	3001	4565	2657	3740	4539	2443	4883	4455
	-3.65355	3.97516	-21.5423	-6.45148	-1.07636	-5.93564	-1.43096	0.818839	-8.76867	0.157189		6069	3000	4568	2657	3741	4538	2443	4881	4454
	-3.70686	4.40678	-21.5081	-6.86249	-0.661325	-5.9909	-1.29602	0.846646	-8.80947	0.0652555		6069	3000	4567	2657	3741	4537	2445	4878	4453
	-3.74231	4.21853	-21.4638	-6.72183	-0.649711	-6.0595	-1.44233	0.847311	-8.69982	-0.0118159		6069	3000	4569	2658	3741	4537	2447	4877	4452
	-3.50612	4.08155	-21.493	-6.48385	-1.00715	-5.92279	-1.19829	0.97195	-8.62065	-0.0244995		6068	3000	4571	2658	3741	4538	2448	4876	4452
	-3.54927	3.77024	-21.3193	-6.047	-1.32042	-5.39902	-1.19649	1.05172	-8.48474	-0.0259282		6068	2998	4568	2658	3741	4537	2450	4874	4451
	-3.92917	4.0122	-21.3797	-6.26627	-0.568065	-6.06051	-1.32662	1.18974	-8.52078	0.0212537		6066	2999	4564	2658	3741	4536	2449	4873	4450
	-3.48835	4.26167	-21.3524	-6.5959	-1.30635	-5.75362	-1.15282	1.27769	-8.42215	-0.141753		6064	2998	4559	2657	3740	4536	2450	4871	4449
	-3.68805	3.59444	-21.2076	-5.79795	-0.745169	-5.51732	-1.40013	1.25876	-8.1796	-0.0574253		6065	2998	4551	2655	3740	4538	2451	4869	4449
	-3.76757	3.81552	-21.3586	-6.14169	-1.36742	-5.53499	-1.34335	1.18208	-8.3662	-0.104838		6063	2997	4545	2655	3741	4541	2454	4867	4449
	-3.47149	4.18742	-21.3076	-6.48472	-1.37856	-5.60715	-1.33841	1.19356	-8.31812	-0.0594067		6062	2995	4546	2656	3743	4543	2457	4867	4450
	-3.40317	4.36091	-21.0906	-6.53676	-1.11412	-5.75724	-1.43549	1.25671	-8.24805	-0.0152527		6060	2995	4544	2658	3744	4545	2457	4865	4450
	-3.7641	4.20757	-21.11	-6.55632	-1.06598	-5.92839	-1.37978	1.28529	-8.26408	-0.0976321		6056	2995	4542	2660	3746	4547	2458	4866	4449
	-3.812	4.51947	-21.0821	-6.80441	-0.826598	-5.92931	-1.49942	1.29501	-8.22348	-0.113802		6054	2994	4539	2662	3745	4545	2457	4864	4449
	-3.772	4.47198	-21.121	-6.60153	-1.02907	-5.90407	-1.31531	1.20062	-8.07934	-0.182307		6050	2993	4533	2660	3745	4543	2456	4862	4448
	-3.91261	4.3045	-21.2155	-6.51362	-1.11352	-5.84397	-1.41127	1.07356	-8.21276	-0.0577785		6049	2993	4526	2659	3743	4541	2456	4859	4446
	-3.72324	4.02437	-21.1841	-6.27241	-1.16474	-5.73007	-1.35398	1.01606	-8.16958	-0.0924728		6048	2992	4521	2657	3743	4540	2455	4857	4445
	-3.72956	4.28746	-21.1641	-6.52159	-1.19278	-5.65908	-1.34471	1.11197	-8.45874	0.200698		6049	2993	4520	2658	3742	4540	2453	4854	4444
	-3.67957	3.95627	-21.3139	-6.07138	-1.02548	-5.55353	-1.38963	0.9596	-8.31871	0.12151		6048	2993	4522	2659	3743	4539	2452	4854	4443
	-3.80653	3.66668	-21.2218	-5.66386	-1.36076	-5.41844	-1.33582	0.77353	-8.37615	0.297882		6049	2994	4527	2659	3743	4540	2452	4854	4443
	-3.78238	3.72816	-21.0569	-5.86003	-1.15113	-5.54581	-1.40836	0.697851	-8.2979	0.212142		6048	2993	4525	2659	3743	4540	2453	4855	4443
	-3.61923	4.24971	-21.0974	-6.40339	-1.38122	-5.51792	-1.4723	0.832326	-8.45007	0.328257		6048	2992	4526	2658	3743	4539	2454	4855	4443
	-3.77072	4.08523	-21.0515	-6.07987	-1.38475	-5.36131	-1.07599	0.925254	-8.25179	0.229999		6047	2991	4527	2658	3742	4539	2453	4855	4442
	-3.6625	4.07872	-21.1126	-6.11883	-1.21201	-5.5262	-1.19279	0.732271	-8.49903	0.285344		6046	2989	4531	2658	3741	4537	2452	4852	4441
	-3.95282	3.97105	-21.1445	-6.01438	-1.13974	-5.67551	-1.30212	0.883096	-8.38701	0.161243		6044	2989	4528	2656	3740	4536	2452	4852	4441
	-3.43445	4.1138	-21.0546	-6.21712	-1.20316	-5.58851	-1.37368	0.806961	-8.4528	0.258513		6043	2987	4525	2656	3740	4534	2452	4850	4440
	-3.72803	4.18202	-21.1414	-6.24765	-1.07212	-5.49087	-1.2635	0.73811	-8.29687	0.21		6044	2986	4533	2657	3738	4533	2450	4850	4439
	-3.75088	4.09446	-21.0855	-6.30576	-1.17352	-5.62547	-1.67363	0.768957	-8.51249	0.340951		6044	2985	4539	2658	3738	4533	2452	4852	4441
	-3.79495	4.20705	-21.1187	-6.41904	-1.03593	-5.5871	-1.7303	0.789478	-8.54684	0.304072		6042	2983	4547	2658	3739	4534	2455	4853	4442
	-3.49263	4.00163	-21.0684	-6.33153	-1.17489	-5.35957	-1.4319	0.90214	-8.45734	0.260705		6043	2985	4549	2658	3738	4533	2456	4856	4442
	-3.59457	4.13036	-21.1297	-6.21893	-1.13743	-5.41843	-1.59753	0.918065	-8.45747	0.216164		6046	2986	4551	2656	3738	4531	2458	4854	4442
	-3.44899	3.94752	-21.3424	-6.06975	-1.11038	-5.35174	-1.66055	0.966092	-8.57346	0.363474		6047	2988	4554	2655	3737	4527	2461	4853	4443
	-3.72809	4.14581	-21.179	-6.27961	-1.15824	-5.22193	-1.84853	0.988458	-8.5611	0.354914		6050	2989	4556	2653	3735	4526	2464	4852	4442
	-3.80745	4.07203	-20.9702	-6.29853	-1.3074	-5.15459	-1.77328	1.02712	-8.49366	0.260451		6051	2988	4563	2655	3735	4526	2466	4853	4442
	-3.74098	4.36622	-20.9984	-6.58813	-1.30621	-5.28508	-1.83574	1.08047	-8.70107	0.345694		6050	2988	4566	2654	3735	4527	2468	4855	4442
	-3.73297	4.30945	-21.2258	-6.51366	-1.1353	-5.44278	-1.6799	1.16929	-8.75418	0.335496		6049	2987	4567	2654	3736	4527	2470	4855	4442
	-3.72572	4.42732	-21.1957	-6.74471	-1.14715	-5.39164	-1.6924	1.28185	-8.73486	0.139668		6049	2986	4567	2654	3736	4529	2472	4856	4443
	-3.7263	4.46614	-21.0921	-6.72752	-0.934894	-5.43322	-1.61119	1.31203	-8.73542	0.245899		6049	2987	4564	2654	3736	4527	2473	4855	4443
	-3.84946	4.50337	-21.1158	-6.63022	-1.33732	-5.42933	-1.30854	1.2626	-8.49434	0.147338		6048	2986	4561	2652	3736	4527	2471	4854	4444
	-3.71808	4.54824	-21.224	-6.7439	-1.05272	-5.71408	-1.31144	1.28231	-8.72571	0.176835		6047	2985	4559	2652	3737	4527	2473	4857	4444
	-3.75794	4.59026	-20.937	-6.85482	-0.951484	-5.75367	-1.47921	1.30953	-8.62346	0.196354		6046	2985	4559	2653	3736	4528	2472	4857	4445
	-3.70451	4.55805	-20.8983	-6.72552	-0.856851	-5.58526	-1.6224	1.30791	-8.6151	0.0721758		6046	2984	4560	2654	3736	4530	2469	4857	4445
	-3.85697	4.55373	-20.8173	-6.76629	-1.12803	-5.67772	-1.80933	1.2967	-8.75846	0.186903		6045	2984	4559	2654	3737	4532	2466	4857	4445
	-3.77031	4.6895	-20.9739	-6.90548	-0.811881	-5.6311	-1.89684	1.29219	-8.70813	0.393475		6045	2984	4557	2654	3736	4532	2465	4858	4446
	-3.97779	4.56329	-21.0002	-6.84338	-0.818972	-5.70535	-1.79007	1.35627	-8.79962	0.172976		6045	2984	4557	2653	3737	4534	2466	4857	4445
	-3.78963	4.70964	-21.0049	-6.87697	-0.547358	-5.74084	-1.76343	1.31149	-8.71606	0.245883		6046	2984	4559	2653	3739	4534	2471	4857	4445
	-4.03124	4.81824	-20.6767	-6.90876	-0.540061	-5.72933	-1.55577	1.33599	-8.73434	0.168551		6046	2984	4561	2653	3739	4535	2474	4858	4446
	-3.82086	4.41793	-20.7732	-6.66269	-0.619538	-5.68065	-1.54607	1.33406	-8.75848	0.217333		6047	2985	4562	2653	3740	4535	2475	4857	4446
	-3.91412	4.68836	-21.031	-6.86515	-1.05892	-5.71211	-1.49221	1.31081	-8.80085	0.25576		6048	2986	4559	2654	3738	4535	2473	4857	4445
	-3.79533	4.73316	-20.9313	-6.81503	-0.419248	-5.81504	-1.38073	1.36548	-8.77678	0.23467		6047	2986	4555	2653	3739	4533	2472	4856	4446
	-3.82116	4.35239	-20.822	-6.51342	-0.556931	-5.73727	-1.42588	1.25314	-8.67331	0.0462797		6047	2986	4551	2653	3738	4531	2470	4856	4444
	-3.87052	4.49088	-20.8463	-6.52222	-0.411915	-5.88984	-1.2435	1.13214	-8.78323	0.284208		6046	2985	4549	2653	3737	4531	2467	4855	4445
	-3.79316	4.84634	-20.7227	-6.98445	-0.641638	-6.01758	-1.1738	1.08729	-8.77388	0.127874		6046	2985	4546	2653	3736	4530	2464	4854	4443
	-3.49831	4.25754	-20.7138	-6.52581	-0.85661	-5.78523	-0.947475	1.14613	-8.7228	-0.0341257		6046	2985	4545	2654	3735	4530	2463	4854	4444
	-3.54158	4.09459	-20.4689	-6.45991	-0.869587	-5.77412	-1.08672	1.22245	-8.88848	0.0807098		6046	2986	4546	2654	3737	4532	2462	4855	4444
	-3.80688	4.3	-20.715	-6.53865	-1.4577	-5.6627	-0.498272	1.37894	-9.1812	0.214585		6047	2985	4544	2654	3738	4533	2462	4855	4445
	-3.66461	4.14594	-20.735	-6.46117	-1.24963	-5.65296	-0.53537	1.26899	-8.92693	-0.179894		6044	2982	4542	2653	3737	4535	2460	4855	4444
	-3.80504	4.35271	-20.7775	-6.76834	-1.29537	-5.62377	-0.584527	1.16444	-9.02978	-0.187432		6040	2979	4527	2648	3737	4533	2458	4853	4443
	-3.65482	4.16042	-20.7829	-6.52347	-1.15466	-5.54924	-0.632193	1.22174	-9.03579	-0.0381444		6042	2976	4515	2647	3735	4532	2457	4852	4443
	-3.75317	4.14245	-20.7939	-6.53875	-1.45419	-5.41858	-0.647893	1.17134	-9.1221	0.043066		6039	2974	4513	2647	3736	4532	2459	4856	4444
	-3.69301	4.42171	-20.8163	-6.6446	-1.23998	-5.67871	-0.421382	1.28751	-8.92653	-0.0046583		6038	2973	4523	2649	3736	4532	2458	4857	4444
	-3.84263	4.36099	-20.7291	-6.59224	-1.39276	-5.58481	-0.467819	1.24172	-9.1332	0.0568888		6039	2973	4528	2650	3736	4531	2460	4857	4444
	-3.71536	4.33673	-20.7559	-6.60632	-1.41157	-5.75415	-0.591644	1.25512	-9.00655	-0.141255		6038	2973	4529	2650	3735	4532	2461	4857	4445
	-3.67726	4.21705	-20.7791	-6.51833	-1.85538	-5.632	-0.472649	1.25697	-9.02657	-0.223265		6038	2973	4529	2651	3736	4534	2460	4858	4445
	-3.70842	4.34445	-20.9058	-6.68355	-1.14038	-5.89728	-0.394592	1.19567	-9.1113	-0.0369858		6038	2973	4529	2651	3737	4537	2461	4861	4447
	-3.52296	4.28291	-20.7592	-6.51803	-1.77545	-5.68286	-0.597935	1.17694	-9.35208	-0.142811		6037	2972	4534	2651	3738	4540	2462	4863	4449
	-3.59355	4.19107	-20.7761	-6.30821	-1.85808	-5.88687	-0.620222	1.2362	-9.22552	-0.200571		6037	2971	4532	2652	3739	4543	2463	4866	4449
	-3.58861	4.31474	-20.7916	-6.40195	-1.5566	-5.80632	-0.62518	1.25591	-9.4124	-0.075356		6037	2972	4528	2651	3740	4546	2462	4865	4449
	-3.7176	4.15356	-20.6895	-6.23688	-1.23264	-6.39361	-0.922674	1.23345	-9.46791	-0.0589735		6036	2972	4525	2651	3741	4549	2463	4868	4450
	-3.71483	4.20697	-20.6732	-6.27761	-1.08382	-6.24037	-0.833629	1.26272	-9.54699	-0.00141282		6035	2972	4524	2651	3742	4551	2464	4871	4452
	-3.73021	3.88606	-20.9245	-5.906	-1.07378	-6.26019	-0.800085	1.19821	-9.50445	-0.0955517		6034	2971	4520	2651	3743	4553	2465	4876	4453
	-3.68043	3.85756	-20.7439	-5.98924	-0.985569	-6.24959	-0.999604	1.17589	-9.13431	-0.404269		6033	2970	4522	2651	3745	4554	2467	4880	4456
	-3.79571	4.33689	-20.7049	-6.38399	-1.43174	-6.15414	-0.753549	1.22434	-9.39952	-0.12542		6032	2970	4521	2653	3745	4554	2468	4881	4457
	-3.67676	3.8252	-20.7824	-5.95212	-1.26289	-6.33203	-1.04599	1.16737	-9.53274	0.0975492		6031	2969	4523	2652	3743	4554	2467	4883	4459
	-3.79164	3.88592	-20.7084	-5.9604	-1.06602	-6.26053	-0.930959	1.16538	-9.06117	-0.494956		6032	2969	4523	2654	3745	4555	2468	4884	4459
	-3.74643	3.83529	-20.9315	-5.93479	-1.44193	-6.13228	-0.934285	1.26786	-9.539	-0.0101274		6031	2969	4524	2654	3746	4554	2467	4883	4459
	-3.62045	3.89862	-20.7798	-6.12228	-1.07965	-6.21089	-1.0153	1.10387	-9.06416	-0.443806		6030	2969	4525	2654	3744	4554	2466	4884	4458
	-3.71094	3.92007	-20.9515	-6.10401	-1.0358	-6.3436	-0.878209	1.22138	-9.42331	-0.172609		6030	2969	4524	2652	3743	4552	2467	4882	4458
	-3.86502	3.93489	-20.695	-6.01709	-1.21676	-6.2723	-1.13266	1.1032	-8.96221	-0.481848		6031	2968	4530	2654	3743	4552	2467	4884	4458
	-3.65098	3.91548	-20.9609	-6.17809	-0.96305	-6.14642	-0.938369	1.13225	-9.02863	-0.532135		6031	2968	4531	2655	3743	4553	2467	4882	4458
	-3.66431	3.89241	-20.7303	-5.93143	-1.31971	-6.00802	-0.954114	1.11244	-8.91402	-0.459215		6031	2968	4534	2656	3743	4552	2467	4884	4459
	-3.65462	3.92624	-21.0234	-5.92128	-1.37112	-5.99166	-0.905057	1.11964	-8.87955	-0.424649		6032	2969	4535	2656	3744	4552	2467	4884	4459
	-3.80705	3.70201	-20.9274	-5.84139	-1.03709	-6.27782	-1.00179	1.1179	-8.92059	-0.455599		6032	2969	4534	2657	3744	4552	2468	4883	4459
	-3.72849	3.90527	-20.8476	-6.02724	-1.21516	-6.01396	-0.999336	1.11119	-8.86563	-0.399194		6031	2969	4536	2658	3745	4555	2468	4884	4459
	-3.76805	4.05707	-21.1465	-6.08356	-1.00433	-6.40979	-0.624115	0.852357	-8.86201	-0.430112		6030	2969	4539	2658	3745	4557	2469	4886	4460
	-3.77565	3.88174	-20.7416	-5.96133	-1.20028	-6.08204	-0.93623	0.83554	-9.35292	-0.0151862		6031	2969	4542	2660	3746	4557	2469	4888	4461
	-3.63445	3.97292	-20.9303	-6.08909	-1.00257	-6.21325	-1.01874	0.845749	-9.04588	-0.357889		6031	2970	4541	2659	3746	4557	2467	4887	4460
	-3.80371	3.91204	-21.2208	-5.93328	-1.40403	-6.02768	-1.01591	0.849495	-8.91259	-0.460091		6031	2969	4539	2660	3745	4556	2466	4885	4459
	-3.80356	3.84407	-20.9441	-5.93681	-1.28621	-6.16864	-1.1085	0.745889	-8.96256	-0.324877		6031	2969	4537	2659	3746	4555	2461	4884	4458
	-3.73077	3.91728	-21.1036	-5.88686	-0.836138	-6.25205	-1.09299	0.702308	-8.94435	-0.427618		6030	2968	4537	2659	3745	4556	2462	4883	4458
	-3.70521	3.88145	-20.9093	-5.93568	-1.20106	-6.16434	-1.10577	0.750996	-8.87774	-0.428088		6029	2968	4538	2658	3746	4555	2460	4883	4457
	-3.64962	3.85148	-20.858	-5.95924	-0.733409	-6.28808	-1.28436	0.732639	-8.91663	-0.375253		6029	2968	4539	2659	3745	4555	2462	4884	4457
	-3.77354	3.81668	-20.9872	-5.83413	-1.38195	-6.07884	-1.33762	0.715877	-8.84915	-0.394978		6029	2967	4540	2659	3746	4554	2462	4883	4458
	-3.73539	4.22192	-21.0831	-6.15658	-0.844499	-6.11369	-0.950558	0.743242	-8.91786	-0.311816		6029	2969	4537	2658	3745	4553	2461	4882	4456
	-3.63927	3.87773	-20.825	-5.92784	-0.752316	-6.29847	-1.20567	0.764954	-8.89076	-0.445166		6028	2969	4533	2658	3744	4554	2461	4882	4456
	-3.65695	3.83485	-21.0061	-5.76688	-1.40709	-6.10123	-1.24126	0.821663	-8.91752	-0.442207		6028	2968	4532	2657	3744	4553	2461	4882	4456
	-3.86427	4.35407	-20.9605	-5.99653	-1.0753	-6.24582	-1.17668	0.86709	-8.95672	-0.375214		6028	2967	4535	2657	3744	4554	2463	4883	4456
	-3.59516	3.79657	-21.0277	-5.88677	-1.15983	-6.30303	-1.20762	0.899534	-8.93571	-0.387253		6028	2966	4536	2658	3745	4554	2462	4883	4457
	-3.68607	4.14456	-20.9344	-6.16697	-1.04655	-6.34495	-1.13496	0.958755	-8.96021	-0.384098		6027	2968	4535	2658	3745	4555	2464	4884	4457
	-3.76086	4.10299	-20.9072	-6.08026	-1.08151	-6.42737	-1.01335	0.990512	-8.87174	-0.367426		6028	2967	4535	2657	3745	4554	2464	4884	4457
	-3.82326	4.292	-20.9417	-5.87984	-1.20054	-6.25848	-1.19553	0.936339	-8.95892	-0.316766		6027	2968	4534	2658	3745	4555	2464	4882	4456
	-3.69968	4.23575	-21.1295	-6.15957	-1.203	-6.26885	-1.00399	0.837416	-8.80037	-0.441003		6028	2968	4531	2656	3746	4555	2463	4881	4456
	-3.77979	4.5257	-21.0536	-6.1027	-0.977826	-6.4309	-1.13096	0.873131	-8.93838	-0.359539		6028	2967	4529	2657	3745	4554	2463	4881	4455
	-3.85995	4.52376	-21.0141	-6.12268	-1.17856	-6.31121	-1.03459	0.904537	-8.84427	-0.443694		6027	2967	4532	2657	3746	4557	2463	4882	4456
	-3.77021	4.44079	-20.9069	-6.14006	-1.02763	-6.36125	-1.26523	0.857147	-8.90395	-0.454415		6027	2966	4534	2658	3747	4557	2464	4884	4457
	-3.63976	4.0714	-20.9482	-6.13788	-1.17519	-6.37931	-1.19751	0.934407	-8.96656	-0.352711		6028	2967	4535	2658	3747	4558	2463	4884	4457
	-3.84763	4.60572	-20.8683	-6.32514	-1.26253	-6.23941	-1.2161	0.953406	-8.93883	-0.296733		6028	2968	4531	2657	3747	4557	2462	4883	4457
	-3.81699	4.52844	-21.0431	-6.20425	-1.21084	-6.37268	-1.38007	0.898357	-8.92649	-0.349418		6029	2968	4527	2656	3746	4556	2463	4881	4456
	-3.73816	4.45033	-21.0395	-6.09914	-1.25476	-6.20991	-1.15829	0.857446	-8.90475	-0.440354		6029	2970	4524	2654	3746	4556	2463	4881	4457
	-3.57142	4.14859	-20.9036	-6.0218	-1.32172	-6.16189	-1.07867	0.987089	-8.88544	-0.373922		6029	2969	4522	2655	3745	4556	2462	4881	4455
	-3.56486	4.0426	-21.0888	-6.02979	-1.42471	-6.34938	-1.20134	0.861307	-8.92029	-0.338654		6030	2969	4523	2654	3746	4557	2463	4880	4457
	-3.79404	4.4692	-20.8719	-6.11249	-1.41353	-6.34374	-1.11798	0.875401	-8.91134	-0.343787		6030	2969	4524	2655	3745	4556	2463	4881	4456
	-3.83535	4.6001	-20.8867	-6.20003	-1.09546	-6.24998	-1.14725	0.842311	-8.90942	-0.534086		6030	2971	4526	2655	3745	4557	2462	4880	4456
	-3.80219	4.603	-20.8727	-6.17177	-1.16925	-6.25328	-0.903382	0.973737	-8.88604	-0.333669		6031	2969	4526	2656	3746	4557	2463	4881	4456
	-3.54669	4.13169	-20.9282	-6.20076	-1.23737	-6.23878	-0.987838	0.967041	-8.84255	-0.393013		6031	2970	4530	2657	3745	4557	2464	4882	4455
	-3.53652	4.11081	-20.9267	-6.12521	-1.2056	-6.28682	-1.13363	1.0026	-8.79634	-0.51165		6030	2970	4531	2657	3747	4556	2464	4882	4456
	-3.48767	4.10624	-20.9333	-6.10369	-1.4766	-6.29132	-1.14295	0.970635	-8.80908	-0.49093		6032	2970	4532	2657	3745	4556	2464	4882	4457
	-3.80563	4.55419	-20.9383	-6.1101	-1.33335	-6.15856	-0.955719	0.982906	-8.86972	-0.448838		6034	2972	4529	2656	3746	4556	2464	4882	4457
	-3.73916	4.27778	-21.0085	-6.00732	-1.29331	-6.2618	-1.00797	0.984759	-8.86472	-0.472409		6032	2972	4527	2656	3745	4556	2463	4882	4455
	-3.72238	4.66552	-21.0215	-6.43826	-1.16405	-6.3442	-1.12996	0.947001	-8.97416	-0.440218		6032	2972	4528	2657	3746	4556	2464	4883	4457
	-3.81289	4.47881	-21.0489	-6.14798	-1.39675	-6.40393	-1.14526	1.01493	-8.94163	-0.443234		6034	2972	4533	2657	3748	4559	2465	4885	4457
	-3.92216	4.66721	-21.0312	-6.26141	-1.45537	-6.26049	-1.06532	0.981046	-8.95383	-0.422728		6033	2971	4534	2657	3746	4561	2465	4888	4458
	-3.73501	4.40703	-21.0742	-6.08176	-1.45792	-6.3348	-1.01899	0.910545	-8.89042	-0.518571		6033	2972	4536	2658	3748	4561	2465	4888	4459
	-3.90334	4.63577	-21.2558	-6.27449	-1.1126	-6.30307	-1.01176	1.00849	-8.9711	-0.41761		6031	2971	4536	2658	3747	4561	2466	4888	4460
	-3.86709	4.40429	-21.0716	-6.09808	-0.980075	-6.34348	-1.02886	0.963069	-9.04037	-0.444806		6033	2971	4536	2657	3747	4559	2465	4888	4459
	-3.8376	4.5684	-21.0091	-6.12065	-1.20439	-6.3084	-1.05802	1.02204	-8.91584	-0.433683		6033	2971	4538	2658	3747	4559	2465	4888	4458
	-3.78759	4.48609	-21.1017	-6.07662	-1.39705	-6.16851	-1.06772	0.987476	-8.9061	-0.383263		6034	2970	4544	2659	3747	4558	2467	4888	4459
	-3.92723	4.3958	-21.0079	-6.02744	-1.42553	-6.224	-0.963564	1.03463	-8.98978	-0.328125		6032	2970	4546	2658	3748	4560	2466	4889	4459
	-3.75349	4.18398	-20.9886	-5.70308	-1.62143	-5.90424	-1.1242	1.10615	-8.80921	-0.426925		6033	2970	4543	2657	3747	4560	2467	4889	4460
	-3.78618	4.51897	-20.9954	-6.03758	-1.42167	-6.17726	-0.958036	1.10607	-8.84831	-0.471505		6033	2970	4540	2657	3747	4560	2467	4889	4460
	-3.83523	4.40709	-21.1188	-5.97543	-1.39573	-6.17818	-1.04557	1.0291	-8.75036	-0.538956		6032	2969	4539	2657	3747	4561	2467	4888	4460
	-3.71349	4.18755	-20.9958	-5.64407	-1.54694	-5.93119	-1.21886	1.06498	-8.74444	-0.419622		6031	2969	4537	2657	3747	4561	2466	4888	4459
	-3.81611	4.51385	-20.9714	-6.03473	-1.4852	-5.97052	-1.22769	1.17696	-8.77731	-0.379		6030	2968	4539	2658	3748	4562	2466	4888	4459
	-3.62426	4.10909	-21.0278	-6.05711	-1.32286	-6.16576	-1.28714	1.14744	-8.77291	-0.442278		6029	2968	4541	2658	3749	4562	2467	4888	4459
	-3.70849	4.19212	-21.1089	-5.63165	-1.56307	-5.92955	-1.29876	1.10965	-8.77102	-0.346716		6030	2968	4545	2660	3749	4563	2466	4889	4460
	-3.81491	4.55161	-21.0339	-6.08415	-1.50556	-5.98841	-1.27939	1.11319	-8.88391	-0.290837		6029	2968	4544	2659	3749	4564	2466	4888	4459
	-3.68029	3.97815	-20.9974	-5.84476	-1.46844	-6.06411	-1.14423	1.16913	-8.80175	-0.381927		6028	2968	4542	2659	3749	4563	2466	4888	4459
	-3.6572	4.00507	-21.1222	-5.87348	-1.55902	-5.91859	-1.20715	1.18358	-8.81979	-0.331467		6030	2969	4540	2660	3749	4564	2467	4886	4459
	-3.92065	4.62054	-21.0546	-6.12108	-1.35124	-6.06056	-1.05648	1.15992	-8.89266	-0.330915		6028	2968	4538	2658	3749	4563	2466	4887	4458
	-3.5777	4.13981	-20.998	-6.00448	-1.07703	-6.20371	-1.02216	1.11968	-8.75508	-0.365547		6028	2968	4538	2659	3750	4564	2467	4888	4459
	-3.76133	4.37556	-21.0404	-5.88867	-1.25728	-6.13933	-1.02923	1.12407	-8.6836	-0.419743		6030	2969	4543	2659	3751	4566	2466	4888	4459
	-3.7435	4.5713	-20.9341	-5.94229	-1.04952	-6.16644	-1.18495	1.1272	-8.6736	-0.352973		6030	2969	4544	2660	3751	4565	2467	4890	4459
	-3.83539	4.50753	-21.1093	-5.94502	-1.15139	-6.19915	-1.16292	1.08972	-8.72421	-0.378502		6029	2970	4543	2659	3749	4566	2466	4888	4459
	-3.79568	4.44682	-21.0241	-5.96184	-1.13704	-6.12903	-1.08019	1.14702	-8.66457	-0.449577		6030	2970	4539	2660	3750	4565	2466	4888	4459
	-3.97562	4.04839	-21.0056	-5.53865	-1.21713	-6.15869	-1.0135	1.10437	-8.75818	-0.348531		6030	2970	4536	2658	3749	4565	2466	4888	4458
	-3.67991	4.04519	-21.0607	-5.8995	-1.24034	-6.06196	-1.03909	1.16326	-8.72647	-0.363208		6030	2970	4535	2659	3750	4565	2465	4888	4458
	-3.89611	4.20517	-20.9647	-5.60393	-1.13577	-6.09018	-1.17473	1.13167	-8.71168	-0.28907		6030	2971	4534	2660	3750	4568	2466	4889	4459
	-3.83804	4.05795	-20.944	-5.3432	-1.45157	-5.92045	-1.06514	1.13612	-8.59996	-0.391224		6031	2972	4535	2659	3753	4569	2466	4891	4460
	-4.02638	4.12619	-21.0784	-5.47833	-1.24699	-5.9381	-0.971087	1.15007	-8.58816	-0.3493		6031	2972	4532	2660	3752	4571	2466	4891	4460
	-3.91911	4.35893	-21.078	-5.83982	-1.19422	-6.08086	-1.17833	1.11459	-8.63329	-0.421382		6031	2972	4532	2660	3753	4573	2467	4892	4461
	-3.77899	3.91314	-21.0293	-5.81171	-1.46296	-6.11186	-1.2994	1.09269	-8.61912	-0.433352		6032	2971	4537	2662	3754	4574	2468	4893	4462
	-3.84546	3.95629	-20.9316	-5.72528	-1.21354	-6.039	-1.22564	1.11918	-8.53364	-0.474128		6032	2972	4540	2662	3755	4575	2469	4896	4463
	-3.89741	3.77466	-20.8896	-5.57371	-1.1685	-6.10842	-1.1976	1.12281	-8.56239	-0.399127		6034	2971	4542	2662	3755	4575	2469	4896	4464
	-3.5334	3.75288	-20.8919	-5.56565	-1.42493	-6.0589	-1.18026	1.14587	-8.65512	-0.315922		6034	2972	4539	2662	3755	4576	2469	4895	4464
	-3.74633	3.94364	-21.0106	-5.80527	-1.45759	-6.04849	-1.15853	1.13111	-8.60101	-0.370401		6034	2974	4535	2660	3755	4576	2469	4896	4463
	-3.96319	4.29006	-21.0105	-5.85899	-1.45235	-6.09137	-1.23173	1.14218	-8.60414	-0.360421		6035	2975	4533	2661	3755	4576	2468	4895	4463
	-3.97692	4.2291	-20.9965	-5.80527	-1.38455	-6.09444	-1.17763	1.18061	-8.61586	-0.313354		6036	2975	4529	2659	3755	4573	2468	4894	4463
	-3.94301	3.97484	-21.0696	-5.77892	-1.34818	-6.03989	-1.14225	1.17484	-8.62008	-0.325153		6038	2975	4527	2660	3754	4572	2468	4893	4461
	-3.91824	3.84853	-21.2054	-5.65588	-1.18368	-5.98268	-1.06446	1.12229	-8.69591	-0.331701		6040	2975	4528	2659	3753	4572	2467	4892	4461
	-3.88976	3.95586	-21.0471	-5.84183	-1.24007	-5.9744	-1.12756	1.14967	-8.57553	-0.298799		6044	2976	4531	2659	3754	4572	2468	4893	4461
	-4.11656	4.28442	-20.9258	-5.77316	-1.2564	-5.95957	-1.15657	1.17995	-8.5772	-0.291604		6045	2976	4533	2659	3754	4573	2468	4893	4462
	-4.09314	4.27421	-20.9216	-5.83039	-1.28801	-6.04913	-1.1496	1.25167	-8.62021	-0.35861		6046	2976	4533	2660	3754	4572	2467	4892	4460
	-3.95586	4.04326	-20.8489	-5.54797	-1.27527	-6.11535	-1.05706	1.26098	-8.59936	-0.486414		6048	2976	4532	2658	3753	4572	2469	4893	4461
	-3.92584	3.66137	-20.8266	-5.50744	-1.44041	-5.98164	-0.954313	1.25104	-8.62978	-0.397853		6049	2977	4531	2659	3753	4572	2468	4892	4460
	-4.02675	4.07093	-20.7727	-5.52786	-1.28323	-6.06774	-1.07885	1.21662	-8.61158	-0.41918		6050	2977	4527	2658	3753	4571	2467	4890	4460
	-4.09256	4.32105	-20.8287	-5.77076	-1.57457	-6.05601	-1.30455	1.23361	-8.53412	-0.515677		6050	2978	4524	2657	3753	4572	2468	4890	4459
	-4.11756	4.29259	-20.9994	-5.7988	-1.4264	-6.05802	-1.2965	1.21568	-8.57399	-0.388702		6050	2977	4519	2656	3753	4571	2468	4890	4460
	-3.78948	3.92012	-21.0161	-5.77585	-1.45009	-5.96865	-1.22234	1.21207	-8.45372	-0.5391		6049	2976	4521	2656	3752	4572	2467	4890	4459
	-3.8294	3.87099	-21.0931	-5.71655	-1.22784	-5.8872	-1.16782	1.24241	-8.50227	-0.3928		6048	2976	4518	2656	3753	4571	2468	4890	4460
	-3.99899	3.91965	-20.9052	-5.69882	-1.37398	-5.73653	-1.15228	1.26982	-8.57582	-0.320481		6047	2976	4521	2657	3753	4573	2468	4891	4461
	-4.11733	4.49679	-20.9562	-5.90317	-1.61616	-6.00982	-1.46045	1.20132	-8.55069	-0.389335		6046	2976	4527	2658	3755	4574	2469	4892	4460
	-4.0217	4.39904	-21.0945	-5.88299	-1.68327	-5.76367	-1.46161	1.18077	-8.46525	-0.530817		6046	2976	4529	2658	3754	4574	2468	4892	4461
	-4.07407	4.38612	-21.1893	-5.87398	-1.30111	-5.8493	-1.33608	1.2796	-8.49968	-0.420078		6045	2975	4530	2658	3754	4573	2468	4892	4461
	-4.12592	4.5173	-21.1321	-5.91779	-1.1077	-5.92506	-1.42762	1.25461	-8.50057	-0.444459		6046	2974	4533	2659	3754	4574	2468	4892	4461
	-4.15617	4.33784	-20.9918	-5.86939	-1.07637	-5.93592	-1.51741	1.2451	-8.55049	-0.459108		6048	2976	4535	2659	3754	4573	2469	4892	4461
	-4.11125	4.36205	-21.0255	-5.90623	-1.09809	-5.95639	-1.47692	1.22727	-8.54181	-0.391778		6048	2976	4533	2658	3754	4573	2468	4891	4460
	-4.01751	4.42625	-21.1006	-5.99186	-1.21268	-5.88898	-1.49045	1.25419	-8.54496	-0.32169		6047	2977	4532	2658	3753	4572	2468	4891	4461
	-3.89649	3.93335	-21.0621	-5.84845	-1.22175	-5.8565	-1.52047	1.24303	-8.54471	-0.324775		6048	2976	4536	2659	3753	4572	2468	4891	4461
	-3.97518	4.21614	-20.997	-5.76409	-1.05231	-5.84392	-1.42297	1.31964	-8.50278	-0.415052		6048	2977	4539	2659	3753	4572	2469	4892	4461
	-4.01782	4.3029	-20.963	-5.80637	-0.976951	-5.96497	-1.21897	1.3667	-8.49508	-0.407934		6049	2977	4542	2661	3753	4572	2469	4892	4461
	-4.08077	4.29311	-20.98	-5.73371	-1.42767	-5.82167	-1.19627	1.48628	-8.51309	-0.356229		6048	2978	4544	2661	3753	4572	2468	4893	4460
	-4.06682	4.43585	-21.1819	-5.88493	-0.970589	-6.03884	-1.0515	1.3864	-8.5986	-0.361568		6049	2978	4545	2660	3753	4571	2469	4892	4460
	-3.7287	4.05598	-21.2066	-5.94653	-1.155	-5.68333	-1.45559	1.33633	-8.58931	-0.273964		6050	2978	4545	2660	3752	4569	2469	4892	4460
	-4.00062	4.08067	-21.1847	-5.55421	-1.45604	-5.63914	-1.29191	1.36568	-8.65894	-0.263517		6048	2978	4546	2659	3750	4567	2469	4890	4460
	-3.99078	4.29983	-20.9983	-5.86605	-1.18477	-5.67588	-1.27381	1.3939	-8.62076	-0.341775		6048	2978	4547	2659	3751	4567	2471	4889	4460
	-3.79685	3.95375	-20.9688	-5.93805	-0.898072	-5.92035	-1.17236	1.39887	-8.65874	-0.473412		6047	2977	4550	2661	3750	4566	2471	4889	4459
	-4.04908	4.32188	-20.9922	-5.94764	-1.27822	-5.85766	-1.28992	1.41716	-8.66718	-0.315208		6048	2976	4552	2661	3749	4566	2473	4889	4459
	-3.97319	4.50291	-21.0674	-5.99501	-1.31466	-5.85705	-1.27445	1.41003	-8.55031	-0.485611		6047	2978	4553	2661	3750	4564	2477	4890	4460
	-3.54191	4.09734	-21.0035	-6.03166	-1.10785	-5.809	-1.29611	1.41967	-8.64724	-0.325309		6046	2977	4550	2662	3749	4565	2477	4891	4460
	-3.90059	4.19114	-20.9688	-5.8448	-0.843036	-6.03007	-1.23942	1.42653	-8.6748	-0.331501		6045	2980	4543	2659	3751	4565	2478	4891	4461
	-3.77785	3.93913	-20.8976	-5.96018	-1.1599	-5.74512	-1.20558	1.49351	-8.67036	-0.386947		6043	2979	4536	2659	3751	4565	2476	4890	4460
	-3.73544	4.19877	-21.0011	-6.12785	-0.96284	-5.99045	-1.13961	1.44532	-8.74635	-0.370959		6041	2979	4531	2658	3750	4564	2474	4890	4459
	-3.77945	3.98303	-20.9207	-5.91744	-0.90868	-5.99997	-1.07795	1.5115	-8.70365	-0.269275		6042	2978	4530	2659	3750	4565	2473	4890	4460
	-3.62195	4.00741	-20.8554	-6.09438	-0.727165	-6.24574	-0.978358	1.41152	-8.79925	-0.421931		6040	2977	4529	2658	3749	4564	2472	4888	4460
	-3.67871	4.09724	-20.6735	-6.13645	-0.786812	-6.34522	-0.846165	1.39957	-8.93626	-0.283268		6039	2978	4532	2658	3749	4564	2472	4889	4459
	-3.52827	4.27469	-20.6939	-6.31332	-0.68863	-6.22197	-0.743682	1.38289	-8.84774	-0.310888		6040	2978	4527	2658	3748	4563	2470	4887	4459
	-3.58449	4.33978	-20.7457	-6.26341	-0.435416	-6.37998	-0.707083	1.33996	-8.87036	-0.289876		6036	2979	4519	2656	3747	4562	2467	4887	4459
	-3.84765	4.00302	-20.578	-5.78434	-0.669855	-6.35556	-0.622673	1.21246	-8.85677	-0.283253		6034	2979	4507	2654	3747	4563	2465	4886	4459
	-3.43067	4.3399	-20.4915	-6.08957	-0.853087	-6.45329	-0.490627	1.23057	-8.98005	-0.216047		6031	2981	4490	2654	3744	4563	2463	4886	4459
	-2.94377	3.58771	-20.425	-5.61905	-0.57109	-6.36426	-0.32569	1.11353	-8.94698	-0.245579		6026	2982	4468	2652	3743	4562	2459	4886	4458
	-3.81541	4.28116	-20.2546	-5.71052	-0.422783	-6.308	-0.376874	1.03105	-9.05203	-0.285892		6023	2982	4450	2651	3742	4562	2459	4886	4458
	-2.71191	4.49482	-20.0396	-5.64155	-0.0543474	-6.48728	-0.154513	0.949623	-9.24684	-0.187733		6019	2984	4432	2650	3740	4561	2458	4885	4460
	-1.8857	3.92223	-19.655	-5.17789	0.629236	-6.80853	-0.175178	0.511014	-9.36191	0.124116		6015	2989	4398	2645	3738	4558	2456	4885	4458
	-1.62091	3.39694	-19.4108	-5.25876	1.22107	-6.96201	0.105044	0.0529855	-9.56111	0.107389		6011	2994	4354	2642	3736	4556	2456	4885	4459
	-1.33103	2.78517	-19.0268	-5.1283	1.75412	-7.02995	0.346622	0.118801	-9.78632	0.453748		6003	3008	4293	2634	3732	4552	2456	4883	4458
	-0.985907	2.61252	-18.6241	-5.12614	2.28531	-7.19563	0.507882	0.13172	-10.0013	0.461496		5981	3034	4164	2620	3720	4545	2450	4882	4458
	-0.529938	2.3672	-18.3696	-5.06321	2.2149	-7.22871	0.649689	-0.162139	-9.82676	0.287834		5957	3061	3996	2602	3711	4540	2440	4879	4455
	-0.49256	2.42912	-18.2389	-5.09685	2.27076	-7.08143	0.776956	-0.154095	-9.95861	0.451438		5943	3087	3884	2592	3693	4530	2435	4879	4455
	-0.164422	2.49059	-18.3532	-5.07161	2.35149	-7.0689	0.981111	-0.120475	-9.98105	0.401732		5929	3113	3802	2582	3679	4523	2429	4878	4456
	-0.0608695	2.97459	-18.7792	-4.93801	2.32739	-6.58504	1.04184	0.0234479	-9.60739	0.270586		5916	3133	3727	2574	3668	4520	2428	4880	4454
	-1.32575	4.06251	-18.8688	-4.85147	2.50265	-6.45295	1.55423	0.423244	-9.44737	0.290404		5894	3141	3689	2569	3661	4517	2425	4880	4456
	-0.0873781	2.95494	-18.6823	-4.88092	2.58536	-6.48879	1.33111	0.54255	-9.72649	0.163057		5877	3142	3668	2565	3655	4514	2425	4880	4456
	-0.384014	3.01441	-18.344	-5.17712	2.82724	-6.81712	1.5116	0.186719	-9.73551	0.0358102		5868	3133	3681	2569	3653	4514	2426	4880	4455
	-0.271548	3.08543	-18.0176	-5.16343	2.83684	-7.31433	1.49446	0.132341	-10.1568	0.115509		5860	3105	3751	2582	3652	4515	2426	4883	4457
	-0.0379282	2.14383	-17.906	-5.49973	2.60826	-7.65791	1.53756	-0.0138556	-10.3831	0.13731		5844	3094	3806	2583	3649	4508	2425	4880	4458
	0.0252046	1.01895	-17.4835	-5.10632	3.39383	-8.19037	1.49602	-0.194435	-10.5807	0.350216		5847	3102	3762	2576	3641	4503	2422	4876	4454
	0.248368	0.680371	-17.3029	-5.24029	3.40467	-8.5208	1.54513	-0.46283	-10.9608	0.55119		5843	3119	3705	2565	3635	4498	2421	4873	4454
	0.44947	0.325329	-16.8127	-5.05338	3.67455	-8.94528	1.27483	-0.578173	-11.0392	0.495437		5833	3140	3645	2554	3632	4497	2418	4871	4453
	0.683038	0.00566734	-16.7044	-5.40203	3.25969	-9.18344	1.60238	-0.397529	-11.3891	0.546482		5840	3166	3580	2544	3631	4496	2417	4872	4452
	1.10329	0.00787882	-16.6491	-5.77049	3.74384	-9.4522	1.71349	-0.134494	-11.4267	0.599282		5842	3192	3527	2534	3628	4499	2416	4872	4451
	1.28234	0.587604	-16.3881	-6.08561	3.7483	-9.6901	1.83328	0.0114262	-11.4419	0.832948		5846	3211	3495	2529	3627	4505	2415	4876	4451
	1.32406	0.340735	-16.3112	-6.10612	3.92773	-9.60094	1.54031	0.0102234	-11.3314	0.862659		5849	3230	3475	2523	3627	4514	2416	4878	4452
	1.44977	0.315737	-16.2654	-6.21172	4.0086	-9.48274	1.6218	-0.0286072	-11.1245	0.939509		5858	3247	3466	2523	3625	4520	2415	4878	4451
	1.34548	0.521198	-16.2291	-6.23991	4.47081	-9.58701	1.85107	-0.0801409	-10.9345	0.977132		5859	3258	3464	2522	3623	4523	2415	4877	4446
	1.238	0.514523	-16.2344	-6.20062	4.25142	-9.33425	1.91613	0.0592066	-10.9079	1.18832		5855	3267	3464	2523	3622	4524	2414	4876	4442
	0.999981	0.345055	-16.384	-6.11753	3.9761	-9.08168	1.79413	0.1134	-10.6852	1.39467		5853	3272	3468	2524	3619	4526	2414	4874	4439
	0.999214	0.340985	-16.3267	-5.98983	3.94592	-8.97536	1.70253	0.117255	-10.4988	1.5386		5852	3273	3471	2523	3618	4526	2414	4873	4436
	0.876205	0.37404	-16.5067	-6.16006	3.91656	-8.86342	1.67062	0.139211	-10.3577	1.64578		5858	3275	3473	2524	3617	4527	2415	4872	4433
	0.765283	0.502038	-16.3085	-5.98355	4.31804	-8.79355	1.70582	0.219491	-10.2219	1.72346		5869	3277	3477	2525	3619	4531	2415	4874	4433
	0.720321	0.340127	-16.1366	-5.63567	4.20709	-8.49557	1.87448	0.398302	-10.0798	1.65946		5884	3278	3483	2526	3621	4535	2417	4879	4432
	0.609047	0.226344	-16.1843	-5.47375	3.92587	-8.45559	1.81743	0.538003	-10.0656	1.6187		5893	3279	3486	2527	3624	4539	2418	4883	4432
	0.479769	0.503654	-16.1708	-5.55086	4.20982	-8.48997	1.72578	0.570095	-10.1015	1.61284		5898	3279	3488	2527	3626	4543	2420	4886	4431
	0.4792	0.682467	-16.253	-5.87714	4.29197	-8.54223	1.71785	0.496206	-10.023	1.65049		5901	3278	3490	2530	3628	4546	2422	4890	4431
	0.315605	0.668209	-16.3022	-5.82424	4.00792	-8.50621	1.65083	0.411015	-9.98603	1.64874		5901	3276	3493	2531	3629	4546	2422	4891	4432
	0.327585	0.254176	-16.3044	-5.4001	4.13928	-8.44645	1.7484	0.369558	-9.86464	1.56339		5904	3276	3496	2531	3629	4545	2423	4893	4432
	0.39037	0.208443	-16.4352	-5.3811	3.82301	-8.09231	2.06038	0.381065	-9.84187	1.63023		5906	3275	3495	2529	3629	4545	2422	4891	4432
	0.183238	0.212337	-16.3295	-5.25964	4.1229	-8.41154	1.99624	0.359649	-9.84394	1.61963		5911	3276	3498	2530	3629	4546	2422	4893	4433
	0.280408	0.27113	-16.3658	-5.39151	4.04595	-8.38973	1.94855	0.346768	-9.84626	1.62834		5918	3277	3500	2532	3630	4547	2423	4895	4434
	0.435753	0.337486	-16.4381	-5.51679	4.01177	-8.34133	1.90436	0.356431	-9.81818	1.67051		5921	3277	3503	2534	3631	4551	2425	4899	4436
	0.40951	0.371752	-16.3366	-5.4413	4.10276	-8.25888	2.03447	0.441076	-9.74385	1.52863		5923	3278	3505	2533	3633	4554	2425	4903	4438
	0.379012	0.357697	-16.3126	-5.48532	4.30283	-8.32724	2.07499	0.379394	-9.79635	1.61606		5923	3278	3506	2533	3634	4553	2425	4902	4439
	0.352878	0.44502	-16.4627	-5.78637	4.62245	-8.31449	2.14681	0.370349	-9.75955	1.57787		5921	3279	3506	2534	3634	4553	2425	4901	4439
	0.297441	0.370479	-16.2721	-5.49225	4.03823	-8.01823	2.49065	0.396407	-9.73602	1.51072		5922	3277	3508	2534	3633	4550	2424	4899	4439
	0.356337	0.47055	-16.1875	-5.41734	4.45391	-8.05507	2.62929	0.374915	-9.65777	1.45686		5922	3277	3509	2534	3632	4550	2425	4898	4438
	0.323004	0.598351	-16.3055	-5.61358	4.47249	-8.02692	2.67104	0.338518	-9.67879	1.49742		5923	3277	3511	2535	3631	4550	2423	4897	4438
	0.302868	0.604006	-16.2255	-5.48411	4.30209	-7.84115	2.71644	0.322136	-9.66806	1.51722		5922	3277	3511	2535	3631	4547	2424	4895	4438
	0.289158	0.636616	-16.2439	-5.49989	4.03453	-7.83389	2.52914	0.391664	-9.62581	1.59342		5922	3276	3510	2535	3629	4546	2423	4894	4438
	0.194567	0.69859	-16.2385	-5.48553	4.05125	-7.81955	2.50145	0.44543	-9.56904	1.56328		5920	3273	3511	2535	3629	4544	2423	4895	4438
	0.113481	0.678116	-16.2019	-5.35624	4.14712	-7.86066	2.37611	0.395591	-9.50715	1.59159		5918	3270	3512	2534	3629	4545	2423	4894	4438
	0.112011	0.645621	-16.1902	-5.28024	4.26835	-7.97313	2.34979	0.363803	-9.50884	1.57911		5918	3269	3513	2533	3629	4544	2423	4893	4438
	0.0554041	0.613333	-16.1494	-5.22571	4.18823	-7.86976	2.48332	0.365936	-9.55902	1.54039		5920	3271	3514	2534	3629	4544	2422	4894	4438
	0.132121	0.752947	-16.1976	-5.30847	4.33771	-7.98479	2.62428	0.202562	-9.4799	1.45606		5923	3271	3517	2535	3629	4546	2423	4893	4438
	0.155136	1.09407	-16.2927	-5.75613	4.33923	-7.97281	2.58196	0.109194	-9.42486	1.45722		5926	3271	3518	2535	3630	4547	2423	4894	4437
	0.0767945	0.90408	-16.3288	-5.69687	4.21659	-7.71695	2.87688	0.0874709	-9.34693	1.40463		5926	3270	3519	2535	3629	4548	2424	4895	4439
	0.0713239	0.780611	-16.247	-5.54168	4.50147	-7.92887	2.63413	0.176655	-9.34462	1.38768		5927	3270	3520	2536	3630	4547	2424	4895	4440
	-0.202538	0.784103	-16.2807	-5.48453	4.40248	-7.81874	2.58519	0.244619	-9.32546	1.42196		5927	3268	3523	2537	3629	4547	2424	4895	4441
	-0.000523369	0.88973	-16.2352	-5.15877	4.26774	-7.60989	2.59549	0.200278	-9.27819	1.32176		5925	3267	3523	2537	3628	4545	2423	4894	4440
	0.0380333	0.868628	-16.266	-5.168	4.15088	-7.59059	2.85018	0.149163	-9.35357	1.37823		5927	3265	3522	2537	3628	4544	2423	4892	4440
	-0.0191566	0.74645	-16.1878	-5.15199	4.27687	-7.5906	2.88369	0.139861	-9.30128	1.40162		5925	3266	3523	2536	3627	4543	2423	4892	4439
	0.00168636	0.753298	-16.0691	-5.13799	4.32574	-7.55273	2.95512	0.0137943	-9.07462	1.2471		5924	3265	3524	2538	3627	4543	2424	4892	4440
	-0.114888	0.964906	-16.1447	-5.27835	4.34038	-7.43484	2.99633	-0.142525	-9.05437	1.22861		5923	3265	3523	2537	3627	4542	2423	4891	4439
	-0.279539	1.34875	-16.199	-5.34403	4.34352	-7.40682	3.05246	-0.185387	-9.06805	1.27464		5923	3264	3523	2536	3626	4541	2424	4890	4440
	-0.22396	1.01226	-16.2052	-5.3255	4.31289	-7.37434	2.91668	-0.224409	-9.05712	1.26927		5925	3263	3523	2536	3625	4539	2423	4889	4439
	-0.312264	1.03556	-16.2171	-5.27728	4.27524	-7.27776	2.92159	-0.155361	-9.00443	1.30548		5925	3263	3523	2537	3625	4539	2423	4888	4438
	-0.358241	0.998756	-16.1356	-5.1676	4.32337	-7.36356	3.04094	-0.0798743	-9.0276	1.31335		5927	3260	3523	2537	3625	4538	2423	4887	4439
	-0.335855	1.00735	-16.3494	-5.37944	4.28338	-7.35423	3.06029	-0.0258247	-9.04979	1.33456		5931	3258	3524	2536	3624	4538	2423	4888	4439
	-0.393016	1.04516	-16.3626	-5.37419	4.23656	-7.31867	2.96095	-0.00296468	-9.01253	1.28877		5932	3257	3524	2535	3625	4537	2423	4886	4439
	-0.347918	1.05865	-16.3791	-5.3201	4.12278	-7.33742	2.89563	-0.000971133	-8.98731	1.27176		5934	3254	3523	2534	3625	4537	2422	4887	4439
	-0.413099	1.11192	-16.36	-5.30127	4.17249	-7.29657	2.82676	-0.075451	-8.9919	1.32412		5935	3254	3524	2535	3625	4537	2423	4885	4439
	-0.362062	1.11568	-16.4135	-5.29938	4.08909	-7.30126	2.79934	-0.0686013	-9.00879	1.32017		5935	3253	3524	2535	3626	4538	2423	4887	4439
	-0.415965	1.08503	-16.4206	-5.30315	4.09852	-7.30429	2.81562	0.0238849	-9.05559	1.37549		5935	3252	3525	2535	3626	4539	2423	4888	4439
	-0.412089	1.10681	-16.4353	-5.28639	4.41976	-7.31928	2.58769	0.0906539	-9.02603	1.37474		5935	3251	3527	2535	3627	4541	2425	4889	4441
	-0.662112	1.21146	-16.4082	-5.25988	4.41882	-7.28434	2.5697	0.129043	-8.99093	1.37241		5936	3251	3528	2537	3630	4543	2426	4892	4441
	-1.28533	1.59927	-16.1377	-4.96615	4.47335	-7.12979	2.59894	0.113193	-8.89066	1.37013		5938	3251	3529	2537	3631	4544	2427	4895	4442
	-1.94115	1.4257	-16.0258	-5.17963	4.33867	-6.91845	2.45942	0.228774	-8.82312	1.34571		5939	3252	3529	2537	3632	4545	2426	4894	4442
	-2.13289	1.25879	-16.1708	-5.54059	4.24218	-6.92436	2.41149	0.190052	-8.93387	1.31876		5942	3250	3531	2538	3631	4544	2426	4893	4442
	-2.41516	1.66055	-16.0198	-5.45303	4.30858	-6.93355	2.34675	0.202713	-8.92632	1.28889		5952	3248	3537	2539	3631	4543	2427	4895	4442
	-2.46078	1.60203	-16.1197	-5.60284	4.35266	-7.01672	2.34181	0.306598	-8.96197	1.31137		5975	3241	3546	2540	3631	4540	2425	4894	4441
	-2.40125	1.59688	-16.0573	-5.4678	4.52663	-7.12359	2.51791	0.264809	-8.88811	1.23638		6001	3239	3551	2540	3629	4535	2427	4891	4440
	-2.43487	1.58655	-15.977	-5.21721	4.12378	-6.98519	2.45997	0.204215	-8.8008	1.33418		6023	3243	3553	2540	3629	4534	2427	4890	4440
	-2.46157	1.55812	-16.0985	-5.20465	4.22475	-6.98806	2.5041	0.0992049	-8.81739	1.36259		6038	3245	3552	2540	3627	4529	2427	4887	4438
	-2.35329	1.55607	-16.1724	-5.33614	4.34046	-7.02032	2.6813	0.0791632	-8.78939	1.31466		6045	3247	3550	2540	3627	4528	2426	4887	4437
	-2.26247	1.26428	-15.9821	-5.02224	4.57051	-6.93481	2.82868	0.114853	-8.82739	1.31806		6045	3248	3548	2540	3626	4528	2425	4887	4438
	-2.26556	1.29854	-16.0532	-5.31055	4.41168	-6.84225	2.84157	0.0508391	-8.8105	1.20526		6045	3248	3550	2541	3626	4528	2426	4888	4439
	-1.80929	1.3349	-16.1793	-5.41275	3.98324	-6.88391	2.71065	0.114995	-8.84372	1.14059		6041	3248	3552	2542	3626	4529	2426	4888	4440
	-1.82084	1.40639	-16.0256	-5.46274	3.9883	-6.94396	2.64741	0.248103	-8.90916	1.31459		6036	3245	3552	2541	3625	4529	2425	4888	4439
	-1.967	1.41708	-16.0472	-5.46475	3.97008	-6.89464	2.62917	0.222975	-8.81853	1.32394		6027	3242	3553	2542	3626	4529	2426	4888	4440
	-1.95635	1.51013	-16.0894	-5.58491	4.00032	-6.87998	2.61419	0.149758	-8.81912	1.27611		6014	3239	3553	2542	3625	4527	2425	4886	4440
	-1.7664	1.31556	-16.1517	-5.35296	4.06656	-6.98489	2.42014	0.147363	-8.841	1.32983		6000	3236	3548	2540	3625	4527	2425	4885	4439
	-1.79064	1.42677	-16.1957	-5.40981	4.12711	-7.05875	2.46694	0.162184	-8.85636	1.2802		5996	3235	3547	2539	3624	4526	2425	4884	4438
	-1.79912	1.41654	-16.2522	-5.32361	4.0361	-7.03195	2.49294	0.13168	-8.81387	1.23037		5996	3235	3546	2540	3625	4527	2424	4885	4438
	-2.00331	1.40002	-16.0759	-5.13219	4.0531	-7.0373	2.53866	0.173248	-8.84194	1.21844		5996	3235	3548	2539	3625	4527	2425	4885	4439
	-1.77494	1.39424	-16.1096	-5.14833	4.10355	-7.04843	2.53245	0.238494	-8.87833	1.25915		5996	3234	3548	2540	3626	4529	2425	4886	4438
	-1.94864	1.44192	-16.2338	-5.34021	4.10437	-7.01646	2.36048	0.246202	-8.81507	1.27386		5994	3232	3548	2540	3626	4530	2426	4887	4440
	-2.10435	1.42818	-16.2447	-5.29036	4.06253	-6.96981	2.35914	0.237044	-8.78394	1.2761		5990	3230	3548	2540	3628	4531	2427	4888	4439
	-2.36879	1.43945	-16.3165	-5.23632	3.99458	-6.93204	2.33532	0.19521	-8.74131	1.21565		5990	3229	3547	2539	3627	4530	2426	4887	4440
	-3.14604	1.42613	-16.3479	-5.12563	4.03659	-6.87149	2.37846	0.169163	-8.62251	1.2374		5992	3230	3548	2539	3627	4530	2426	4888	4439
	-3.36611	1.7866	-16.5432	-4.97629	3.68423	-6.39205	2.48411	0.177085	-8.36152	1.32202		5996	3230	3548	2539	3627	4530	2427	4888	4439
	-3.95368	1.85657	-16.4901	-4.69369	3.85102	-6.25233	2.624	0.315878	-8.29141	1.34893		6007	3231	3549	2540	3628	4533	2427	4890	4441
	-3.53068	1.62815	-16.5116	-4.92588	3.87699	-6.37234	2.51381	0.407881	-8.42981	1.24403		6023	3230	3554	2541	3629	4534	2429	4892	4441
	-3.88031	1.70038	-16.4174	-4.96447	4.24242	-6.36082	2.45359	0.451191	-8.37117	1.15145		6044	3225	3565	2543	3631	4537	2429	4893	4442
	-3.96061	1.65477	-16.2494	-5.04095	4.17816	-6.36207	2.46831	0.403091	-8.43533	1.07727		6069	3213	3590	2547	3636	4540	2432	4898	4444
	-3.79183	1.23709	-16.1859	-4.84569	4.09816	-6.33585	2.44818	0.372927	-8.46413	1.1486		6080	3210	3608	2549	3639	4539	2433	4898	4446
	-3.91842	1.20809	-16.1461	-4.76385	4.15957	-6.40215	2.31718	0.363959	-8.46162	1.16555		6085	3214	3602	2548	3637	4536	2432	4897	4445
	-3.97753	1.6954	-16.2184	-4.99461	3.74811	-6.33493	2.26618	0.377747	-8.47679	1.21605		6091	3219	3597	2548	3635	4534	2433	4895	4444
	-3.94343	1.53478	-16.5448	-5.37164	3.58668	-6.03881	2.75285	0.400286	-8.44241	1.2833		6095	3221	3592	2547	3635	4534	2432	4895	4444
	-4.09928	1.73992	-16.3475	-5.17896	3.6672	-6.08246	2.63503	0.399986	-8.44299	1.3106		6097	3225	3587	2547	3636	4533	2432	4896	4444
	-3.89204	1.2836	-16.3575	-5.15931	3.74498	-6.11817	2.57109	0.369532	-8.4219	1.27422		6101	3225	3588	2547	3636	4534	2432	4896	4445
	-3.96436	1.23084	-16.3948	-5.09736	3.76194	-6.10597	2.49578	0.331769	-8.41519	1.2942		6101	3226	3590	2547	3635	4535	2431	4897	4446
	-3.95867	1.25443	-16.4453	-5.07507	4.04211	-6.09222	2.57438	0.296816	-8.44731	1.33009		6102	3228	3591	2548	3634	4534	2431	4898	4445
	-4.0133	1.28989	-16.4119	-4.88091	4.01672	-6.02824	2.6402	0.262056	-8.37574	1.32641		6106	3230	3588	2548	3634	4534	2431	4897	4445
	-4.02474	1.23436	-16.4308	-4.79443	4.31353	-6.24655	2.26475	0.173794	-8.30531	1.31631		6108	3233	3586	2548	3632	4532	2431	4898	4446
	-3.90724	1.23465	-16.473	-4.71098	4.11299	-6.30051	2.31396	0.0685803	-8.26483	1.51561		6108	3234	3585	2547	3632	4532	2431	4897	4445
	-3.91594	1.2687	-16.4357	-4.65781	4.02309	-6.22437	2.26667	-0.208467	-8.15006	1.4134		6110	3235	3588	2548	3633	4534	2431	4897	4445
	-4.01422	1.2544	-16.4278	-4.55383	3.94688	-6.05551	2.18517	-0.355639	-8.09704	1.49092		6109	3235	3590	2548	3633	4535	2431	4900	4446
	-3.99995	1.22422	-16.4172	-4.59626	4.23593	-6.04785	2.22442	-0.397468	-8.14218	1.46507		6108	3235	3591	2549	3634	4536	2432	4900	4446
	-4.11044	1.71853	-16.3765	-5.22237	4.1805	-5.95167	2.19589	-0.508139	-8.12839	1.42315		6106	3233	3594	2550	3634	4536	2432	4901	4445
	-4.12699	1.36684	-16.6158	-4.95954	4.1307	-6.01116	2.29956	-0.480997	-8.20335	1.41606		6108	3234	3597	2550	3636	4536	2431	4902	4445
	-4.03883	1.39764	-16.6589	-5.11134	3.7331	-5.89927	2.29209	-0.459962	-8.26498	1.4646		6109	3234	3599	2551	3636	4536	2431	4903	4445
	-4.20218	1.25001	-16.314	-4.71312	3.76828	-5.99383	2.13397	-0.51572	-8.16539	1.41975		6111	3234	3601	2552	3635	4535	2431	4903	4445
	-4.1601	1.30445	-16.2384	-4.72783	3.79987	-5.92076	2.15423	-0.543513	-8.13627	1.27384		6112	3235	3601	2552	3635	4536	2431	4902	4444
	-4.13633	1.53115	-16.3381	-5.14372	4.23177	-6.00844	2.05502	-0.510949	-8.08946	1.25885		6112	3233	3602	2552	3634	4534	2431	4903	4445
	-4.03703	1.21824	-16.3493	-4.62357	4.1747	-6.0124	2.10006	-0.443487	-8.08473	1.26582		6112	3234	3600	2552	3635	4534	2431	4903	4445
	-4.0609	1.57257	-16.3344	-5.06366	4.20817	-5.99587	2.1127	-0.453169	-8.14612	1.32831		6112	3234	3598	2551	3634	4534	2431	4903	4444
	-4.01013	1.62773	-16.2263	-5.19996	4.01184	-6.09354	2.26752	-0.372949	-8.21811	1.44598		6112	3235	3595	2551	3635	4534	2431	4902	4445
	-3.99553	1.64402	-16.319	-5.37714	4.11435	-6.1686	2.23031	-0.279691	-8.14434	1.373		6112	3235	3594	2551	3634	4534	2429	4900	4444
	-3.93024	1.64202	-16.4136	-5.32518	4.06923	-6.04549	2.15832	-0.298038	-8.01674	1.39935		6112	3235	3596	2552	3634	4534	2431	4902	4445
	-3.94541	1.53638	-16.4568	-5.13453	3.89763	-5.90553	2.41102	-0.298212	-8.03364	1.38835		6110	3234	3598	2551	3634	4534	2431	4902	4444
	-3.95136	1.58803	-16.5441	-5.18449	3.89031	-5.93744	2.32216	-0.325221	-8.00036	1.33109		6111	3235	3598	2553	3633	4534	2431	4901	4444
	-3.93356	1.48931	-16.5734	-5.16745	4.17657	-6.01255	2.28389	-0.271754	-8.10334	1.37833		6110	3236	3598	2553	3634	4533	2431	4901	4444
	-4.2334	1.48239	-16.5454	-5.13578	4.17469	-6.05001	2.26156	-0.250601	-8.16978	1.37693		6111	3235	3599	2553	3632	4534	2431	4902	4445
	-4.18858	1.20106	-16.4389	-4.78372	4.31821	-6.15758	2.31324	-0.222347	-8.23551	1.41988		6111	3234	3601	2554	3634	4536	2430	4902	4444
	-4.17063	1.27812	-16.5788	-4.94104	4.21728	-6.06507	2.12905	-0.26024	-8.2332	1.46498		6111	3236	3605	2553	3634	4536	2431	4903	4446
	-4.22292	1.35039	-16.5465	-4.99519	4.31752	-6.13494	2.16536	-0.211631	-8.2451	1.47709		6111	3235	3603	2554	3635	4536	2431	4903	4445
	-4.16733	1.36844	-16.5261	-4.97934	4.35023	-6.19456	2.14864	-0.189597	-8.18546	1.45396		6111	3235	3604	2553	3634	4538	2431	4903	4445
	-4.12081	1.44952	-16.7816	-5.2178	4.28508	-6.12723	2.08767	-0.17438	-8.14579	1.37166		6109	3234	3605	2554	3635	4538	2431	4902	4446
	-4.14797	1.43153	-16.8081	-5.24235	4.22167	-6.07127	2.35157	-0.105146	-8.15392	1.32552		6108	3234	3606	2553	3635	4538	2432	4904	4446
	-4.13832	1.40918	-16.7815	-5.22871	3.89784	-6.06198	2.42622	-0.0876715	-8.16336	1.34479		6108	3233	3603	2552	3635	4538	2431	4902	4446
	-4.10815	1.41012	-16.7466	-5.19318	3.91668	-6.09737	2.45625	-0.129396	-8.14626	1.26088		6108	3234	3605	2553	3636	4538	2432	4902	4447
	-4.1226	1.36462	-16.6093	-5.05731	4.20774	-6.08207	2.48642	-0.143595	-8.11814	1.21175		6108	3234	3604	2552	3635	4538	2431	4903	4445
	-4.09677	1.30833	-16.5931	-5.02221	4.23587	-6.09785	2.46259	-0.123835	-8.10753	1.1994		6108	3234	3604	2552	3636	4538	2431	4903	4446
	-4.08616	1.22615	-16.3991	-4.84523	4.22992	-6.09483	2.50954	-0.0722216	-8.12073	1.20411		6108	3234	3604	2552	3636	4538	2432	4904	4446
	-3.91507	1.44584	-16.4033	-5.18745	4.24302	-6.13074	2.51187	-0.00906246	-8.11531	1.28755		6107	3234	3603	2553	3636	4538	2431	4904	4445
	-4.03881	1.41412	-16.3986	-5.1973	4.30346	-6.16465	2.24211	0.075261	-8.17991	1.39598		6104	3235	3603	2553	3636	4538	2431	4902	4446
	-4.07888	1.64375	-16.2001	-5.16257	4.26137	-6.14835	2.30797	0.0945788	-8.22886	1.35116		6104	3234	3602	2552	3635	4537	2431	4903	4446
	-3.7932	1.72021	-16.2526	-5.1834	3.95583	-6.09957	2.37218	0.120608	-8.24257	1.40472		6103	3234	3602	2551	3635	4537	2431	4903	4445
	-3.88712	1.78125	-16.3678	-5.40656	4.29963	-6.17787	2.40647	0.119678	-8.29974	1.52109		6102	3235	3601	2552	3635	4538	2431	4903	4446
	-3.84568	1.66907	-16.3904	-5.41023	3.92592	-6.12954	2.28141	0.146355	-8.25924	1.31158		6102	3236	3600	2551	3634	4538	2431	4903	4445
	-3.81868	1.20069	-16.3745	-4.74446	3.87147	-6.08623	2.2218	0.185067	-8.21699	1.21791		6102	3235	3599	2552	3635	4538	2432	4903	4446
	-3.83145	1.20732	-16.3136	-4.83949	3.98864	-6.23734	2.25649	0.176417	-8.30062	1.2586		6102	3235	3600	2551	3635	4538	2431	4903	4447
	-3.77653	1.63878	-16.6872	-5.33043	4.35408	-6.32311	2.27288	0.156565	-8.39334	1.40138		6101	3236	3600	2551	3635	4539	2432	4904	4446
	-3.70757	1.53095	-16.606	-5.21431	4.35793	-6.29193	2.24795	0.181106	-8.36755	1.46989		6101	3236	3600	2551	3636	4539	2432	4903	4446
	-3.6777	1.57255	-16.6381	-5.17777	4.3079	-6.27479	2.24573	0.153833	-8.3274	1.48578		6100	3236	3601	2551	3636	4540	2432	4903	4446
	-3.71556	1.21023	-16.3112	-4.77047	4.27331	-6.29614	2.33903	0.215813	-8.27309	1.39232		6100	3236	3599	2551	3635	4540	2432	4903	4446
	-3.71213	1.24583	-16.3284	-4.81347	4.22981	-6.31209	2.35686	0.252371	-8.31016	1.39727		6099	3237	3599	2550	3636	4539	2431	4904	4446
	-3.70325	1.23237	-16.3521	-4.73027	4.19553	-6.19186	2.36928	0.314399	-8.24346	1.38317		6099	3237	3599	2551	3635	4540	2433	4903	4446
	-3.73665	1.25662	-16.4346	-4.89478	4.18677	-6.18298	2.35831	0.300251	-8.24263	1.3866		6099	3238	3599	2552	3636	4540	2432	4903	4446
	-3.71165	1.31158	-16.4275	-4.90644	3.90057	-6.21973	2.33121	0.308519	-8.2947	1.38696		6098	3236	3599	2552	3635	4540	2431	4903	4447
	-3.70468	1.34509	-16.3932	-4.90676	3.97974	-6.21576	2.35878	0.337903	-8.24553	1.3431		6099	3236	3601	2552	3635	4540	2432	4904	4446
	-3.72988	1.20933	-16.3616	-4.98913	3.93413	-6.15589	2.39327	0.441798	-8.31637	1.30014		6098	3237	3602	2552	3636	4540	2431	4905	4446
	-3.76874	1.25665	-16.458	-5.10918	3.92509	-6.1647	2.39168	0.454664	-8.34676	1.33186		6099	3237	3603	2552	3637	4543	2433	4904	4447
	-3.76249	1.28217	-16.5338	-5.09629	4.04197	-5.95453	2.44385	0.49013	-8.31119	1.33939		6100	3237	3602	2553	3636	4542	2432	4904	4447
	-3.94755	1.22546	-16.4308	-4.78268	4.02696	-6.00085	2.47642	0.478349	-8.25886	1.32323		6099	3238	3601	2553	3636	4542	2431	4905	4447
	-3.96471	1.50894	-16.5107	-4.73232	3.91361	-6.17835	2.31209	0.451431	-8.216	1.33397		6100	3239	3600	2552	3636	4541	2432	4905	4446
	-3.72811	1.55232	-16.2947	-5.01526	3.93094	-6.20909	2.34893	0.450864	-8.26597	1.35556		6101	3239	3600	2551	3636	4540	2432	4905	4447
	-3.65794	1.21776	-16.3477	-4.62395	3.89054	-6.15986	2.27483	0.446105	-8.33182	1.41735		6099	3240	3602	2552	3637	4541	2431	4905	4447
	-3.60229	1.25392	-16.343	-4.68828	3.94176	-6.21053	2.31639	0.41476	-8.37527	1.43065		6099	3238	3604	2553	3637	4542	2432	4906	4448
	-3.57403	1.28166	-16.3997	-4.85057	4.23686	-6.26405	2.2475	0.45686	-8.43866	1.43865		6100	3238	3607	2553	3638	4544	2433	4908	4447
	-3.57595	1.76083	-16.2817	-5.41359	4.24679	-6.20727	2.2101	0.506537	-8.41195	1.46944		6099	3239	3607	2553	3639	4546	2434	4909	4448
	-3.60983	1.77814	-16.3189	-5.40837	4.28755	-6.2192	2.15537	0.493023	-8.35097	1.41841		6097	3239	3606	2553	3639	4546	2432	4909	4448
	-3.78924	1.82776	-16.3576	-5.57367	4.31729	-6.36027	2.14644	0.495104	-8.42123	1.45648		6096	3238	3604	2553	3638	4545	2432	4908	4448
	-3.70628	1.79532	-16.3645	-5.72404	4.33974	-6.44443	2.14773	0.506689	-8.45892	1.41806		6093	3239	3602	2553	3639	4546	2433	4909	4448
	-3.61211	1.78597	-16.2768	-5.73357	4.30336	-6.41695	1.97968	0.501974	-8.40989	1.35009		6090	3238	3600	2552	3639	4547	2433	4909	4448
	-3.24196	1.63474	-16.2471	-5.57475	4.26484	-6.44531	1.99297	0.537844	-8.3996	1.34319		6088	3237	3601	2553	3639	4547	2432	4909	4448
	-3.18798	1.66129	-16.2244	-5.56255	4.14959	-6.41691	2.2569	0.527314	-8.40663	1.34278		6087	3238	3598	2552	3639	4549	2433	4909	4449
	-3.22239	1.74284	-16.0472	-5.42433	4.15207	-6.45091	2.13111	0.55882	-8.40502	1.391		6086	3239	3596	2551	3642	4550	2433	4910	4450
	-3.17842	1.68617	-15.9783	-5.51032	4.11198	-6.43648	2.13905	0.540545	-8.49256	1.49188		6083	3239	3591	2550	3641	4550	2433	4911	4449
	-3.06382	1.72844	-15.9204	-5.59437	4.20216	-6.57031	2.11397	0.549167	-8.52654	1.49364		6079	3239	3586	2549	3641	4552	2432	4911	4449
	-2.98667	1.54043	-15.8815	-5.508	4.13821	-6.57187	2.05287	0.488837	-8.53069	1.44337		6076	3240	3583	2547	3641	4552	2433	4911	4449
	-2.91603	1.61057	-15.8413	-5.59249	4.18366	-6.68328	2.07804	0.461189	-8.59602	1.40518		6071	3241	3579	2548	3640	4551	2432	4911	4450
	-3.01378	1.93815	-15.8565	-5.72188	3.87683	-6.59108	1.92295	0.443846	-8.54841	1.38118		6068	3239	3573	2547	3640	4551	2433	4911	4449
	-3.25505	1.83857	-15.9748	-5.12651	3.82551	-6.46801	2.02872	0.448811	-8.46333	1.36029		6065	3239	3569	2546	3640	4551	2433	4910	4449
	-3.08293	1.41998	-15.9664	-4.95864	3.85255	-6.47473	2.06724	0.407097	-8.4567	1.37116		6062	3240	3566	2545	3641	4550	2431	4910	4449
	-2.67602	1.56708	-16.0131	-4.98261	4.00705	-6.45993	2.16003	0.459832	-8.34624	1.35351		6060	3238	3565	2546	3640	4552	2432	4910	4450
	-2.51312	2.15041	-16.1061	-5.09236	4.02464	-6.3166	2.15207	0.45658	-8.2411	1.32254		6057	3237	3568	2545	3641	4553	2433	4912	4449
	-2.27585	2.99821	-16.0591	-5.5085	4.22573	-6.03852	2.33848	0.522995	-8.11911	1.34901		6051	3234	3569	2544	3641	4555	2434	4912	4450
	-2.06304	3.76078	-16.3187	-5.33899	4.27243	-5.85341	2.57101	0.528266	-7.91611	1.33721		6043	3231	3568	2545	3641	4554	2433	4913	4452
	-1.90055	4.37739	-16.8701	-4.86268	4.41996	-5.62474	2.87861	0.624431	-7.62586	1.39124		6032	3224	3572	2546	3641	4555	2433	4914	4452
	-0.958976	4.20651	-17.7964	-4.25281	4.37726	-5.19111	3.09277	0.77804	-7.27154	1.41675		6013	3214	3580	2548	3641	4557	2433	4916	4452
	-0.775657	4.52828	-18.9891	-3.87479	4.36681	-4.81953	3.46373	0.956606	-6.89084	1.34508		5990	3197	3596	2551	3643	4561	2434	4918	4455
	-0.432131	4.50548	-20.0385	-3.44362	4.10532	-4.49372	3.6932	1.10971	-6.63717	1.33779		5966	3174	3641	2558	3647	4569	2435	4925	4457
	0.0973856	3.48593	-21.2295	-2.92176	4.15329	-4.15032	3.97835	1.24894	-6.3828	1.3822		5942	3143	3714	2569	3650	4578	2438	4934	4462
	0.334657	3.43338	-22.1149	-2.64624	4.02961	-3.82163	4.05991	1.278	-6.16128	1.32685		5914	3107	3849	2589	3655	4592	2443	4945	4466
	0.63171	3.10433	-22.9179	-2.73091	3.8745	-3.50719	4.3177	1.41278	-6.09333	1.35077		5881	3068	4051	2616	3662	4606	2447	4957	4473
	0.682849	3.12451	-23.5078	-2.4247	3.89586	-3.39477	4.60932	1.46521	-5.89918	1.35777		5856	3032	4292	2647	3670	4623	2451	4973	4480
	0.775011	2.12956	-24.4975	-1.69198	3.99745	-3.36714	4.40715	1.32255	-5.7884	1.41466		5837	3001	4537	2677	3677	4639	2457	4987	4488
	1.41435	1.58326	-25.0066	-1.51488	4.12871	-3.09304	4.53901	1.37373	-5.7541	1.4015		5827	2979	4769	2706	3686	4656	2461	5001	4496
	1.51504	1.27703	-25.4109	-1.37338	3.93082	-3.11097	4.74357	1.26067	-5.65461	1.3747		5824	2961	4986	2733	3694	4675	2464	5018	4505
	1.72348	0.717149	-26.1023	-1.23889	3.55259	-2.85509	4.70115	1.19631	-5.64106	1.40497		5825	2943	5181	2758	3703	4695	2471	5035	4515
	1.635	0.555039	-26.3068	-1.25933	3.43588	-2.54949	4.73983	1.32018	-5.6029	1.44778		5826	2929	5333	2778	3711	4709	2474	5051	4523
	1.66043	0.285325	-26.3505	-1.31627	3.59303	-2.90065	4.94114	1.32358	-5.55312	1.37116		5829	2918	5475	2797	3718	4723	2478	5065	4531
	1.58523	0.456299	-26.213	-1.47247	3.97749	-2.78585	4.63223	1.39667	-5.46198	1.39434		5832	2909	5609	2814	3725	4736	2481	5077	4538
	1.4487	0.50634	-26.2223	-1.66666	3.86736	-3.03807	4.76245	1.38817	-5.51515	1.37993		5839	2904	5721	2829	3731	4747	2482	5086	4544
	1.39339	0.602936	-26.3572	-1.75832	3.77518	-2.96796	4.79851	1.38522	-5.45034	1.37057		5849	2904	5793	2837	3735	4753	2485	5094	4547
	1.06123	0.427406	-26.4674	-1.69599	3.64197	-2.53879	4.79162	1.51092	-5.49423	1.40251		5861	2903	5828	2840	3739	4757	2486	5096	4551
	1.19561	0.542917	-26.615	-1.72496	3.22929	-2.455	4.99983	1.58691	-5.47222	1.42902		5874	2904	5834	2838	3740	4758	2487	5097	4551
	0.984125	0.518736	-26.4629	-1.76612	3.64097	-2.7174	4.9217	1.50662	-5.42133	1.32972		5886	2906	5838	2838	3742	4762	2487	5097	4551
	0.995167	0.712017	-26.3737	-1.79981	3.83516	-2.72773	4.9498	1.58301	-5.4446	1.35175		5897	2905	5850	2839	3743	4764	2488	5100	4553
	1.02469	0.746227	-26.1824	-1.74268	3.37939	-2.64549	4.77924	1.70552	-5.55991	1.46503		5905	2904	5863	2841	3744	4766	2489	5101	4555
	1.02819	0.782833	-26.079	-1.81852	3.73216	-2.86896	4.82486	1.67775	-5.44403	1.31946		5908	2906	5857	2841	3745	4765	2489	5102	4556
	0.792427	1.03431	-25.9609	-1.85837	3.75295	-2.98519	4.74607	1.68966	-5.35093	1.31437		5911	2908	5837	2837	3744	4765	2488	5100	4555
	1.04601	1.43317	-25.8512	-2.24817	3.84241	-2.81254	4.72344	1.68664	-5.36958	1.23288		5913	2910	5811	2834	3744	4763	2488	5098	4554
	1.21534	1.0381	-25.8286	-1.95014	3.72124	-2.97361	4.81668	1.63475	-5.42527	1.30833		5913	2911	5774	2825	3743	4762	2488	5096	4552
	1.19171	1.22344	-25.7279	-2.04892	4.14571	-3.10284	4.71657	1.69157	-5.50742	1.38491		5912	2912	5742	2820	3744	4761	2488	5094	4552
	0.969589	1.31003	-25.5546	-2.08544	4.02953	-2.99812	4.61224	1.68635	-5.47412	1.41551		5912	2914	5726	2819	3743	4759	2487	5093	4552
	1.04297	1.78038	-25.5306	-2.53867	3.56842	-2.79129	4.64315	1.79885	-5.47854	1.4061		5911	2914	5705	2815	3743	4758	2486	5092	4551
	0.96923	1.79529	-25.456	-2.63197	3.58802	-2.8834	4.58471	1.79017	-5.5223	1.35091		5911	2915	5683	2811	3741	4757	2486	5090	4549
	0.916089	1.87822	-25.4244	-2.7869	3.99126	-2.98556	4.6084	1.86143	-5.60042	1.36254		5910	2916	5664	2809	3741	4756	2486	5088	4549
	1.03786	1.90688	-25.2902	-2.86277	3.96013	-2.9601	4.59739	1.88972	-5.58511	1.34509		5909	2916	5645	2807	3740	4754	2485	5088	4548
	0.918334	1.85351	-25.2007	-2.85868	3.92101	-2.98643	4.63617	1.89248	-5.54738	1.29336		5909	2918	5626	2804	3740	4752	2484	5087	4548
	1.03806	1.83306	-25.1931	-2.92439	3.64498	-3.02252	4.58082	1.84804	-5.60312	1.28749		5909	2920	5612	2802	3739	4750	2485	5085	4547
	1.07052	1.86938	-25.1287	-2.94487	3.66425	-3.02171	4.61001	1.93143	-5.5813	1.20871		5912	2923	5596	2800	3740	4750	2485	5084	4547
	1.16013	1.80419	-25.1991	-2.74221	3.7246	-2.99999	4.73401	1.9855	-5.5179	1.16916		5916	2928	5584	2799	3739	4751	2484	5083	4547
	0.894067	1.86731	-25.2077	-2.68938	3.58429	-2.84291	4.99382	2.08306	-5.59537	1.40378		5923	2935	5572	2798	3740	4750	2485	5083	4546
	1.09152	1.77655	-25.1988	-2.78762	3.54789	-2.88655	4.98812	2.32672	-5.73324	1.4909		5932	2948	5553	2796	3739	4749	2485	5080	4546
	1.10145	1.42626	-25.1673	-2.4279	3.8166	-3.13921	4.65762	2.34481	-5.59927	1.42121		5938	2955	5528	2795	3739	4748	2485	5077	4545
	1.13438	1.53602	-25.1465	-2.575	3.65967	-3.04214	4.72491	2.35261	-5.73588	1.44322		5939	2957	5513	2795	3738	4746	2484	5075	4543
	1.12488	1.59058	-25.0447	-2.54997	3.78364	-3.02237	4.6862	2.31288	-5.67958	1.45311		5940	2957	5509	2794	3736	4745	2483	5074	4542
	0.797939	1.58883	-24.9504	-2.56905	3.81679	-2.97647	4.64764	2.339	-5.62845	1.43246		5939	2957	5509	2795	3735	4744	2483	5074	4543
	1.03994	2.10251	-24.8801	-2.9768	3.79988	-2.9875	4.59924	2.3611	-5.60644	1.40693		5939	2958	5497	2793	3735	4743	2482	5074	4542
	0.59052	2.08253	-24.8312	-3.00577	3.85704	-3.05722	4.57572	2.29964	-5.59354	1.35385		5938	2959	5485	2790	3735	4743	2483	5075	4542
	0.564912	2.08372	-24.7938	-3.02767	3.89779	-3.11963	4.55602	2.25183	-5.61494	1.32332		5939	2961	5475	2789	3735	4741	2483	5073	4541
	0.706678	2.06202	-24.7631	-3.04156	3.70093	-2.96891	4.76857	2.2245	-5.642	1.3533		5937	2961	5461	2786	3734	4739	2482	5070	4540
	0.817714	2.04234	-24.8009	-3.06064	3.74553	-3.04273	4.74853	2.18688	-5.61574	1.36526		5937	2963	5440	2785	3734	4739	2482	5070	4540
	0.797339	2.09699	-24.8228	-3.05591	3.55556	-2.88136	4.85021	2.22548	-5.63183	1.41638		5936	2965	5420	2782	3734	4737	2481	5069	4539
	0.797439	1.6554	-24.7977	-2.56507	3.7239	-2.90733	4.85122	2.30064	-5.66887	1.53617		5936	2968	5403	2781	3734	4736	2482	5068	4539
	0.710551	1.61556	-24.8668	-2.44382	3.72098	-2.89445	4.73333	2.40114	-5.6402	1.46566		5937	2972	5396	2781	3733	4738	2483	5069	4539
	0.502028	1.63542	-24.8904	-2.28587	3.90214	-2.69296	4.62375	2.54308	-5.66195	1.4985		5938	2971	5395	2782	3733	4739	2482	5071	4540
	0.613598	1.68666	-24.9367	-2.2996	4.15236	-2.80785	4.72299	2.57645	-5.60528	1.46315		5939	2973	5395	2783	3733	4740	2483	5072	4541
	0.557722	1.76824	-24.9078	-2.24523	3.89617	-2.66077	4.93518	2.45606	-5.60759	1.62028		5941	2973	5397	2783	3734	4743	2483	5075	4542
	0.470019	1.76549	-24.813	-2.27771	3.60437	-2.79447	4.84701	2.4719	-5.64283	1.62087		5946	2973	5405	2785	3736	4747	2485	5077	4543
	0.637187	1.70795	-24.7231	-2.25469	3.45475	-2.7846	4.81432	2.555	-5.65536	1.60569		5948	2973	5408	2787	3737	4751	2485	5080	4545
	0.52585	1.69325	-24.4372	-2.1952	3.69403	-2.94108	4.75882	2.58913	-5.61344	1.57378		5950	2973	5400	2786	3739	4752	2487	5083	4546
	0.417242	1.78188	-24.3497	-2.24419	3.40199	-2.59779	4.66992	2.6203	-5.62988	1.59168		5949	2973	5391	2786	3739	4754	2486	5084	4547
	0.53589	1.82855	-24.3681	-2.26637	3.3805	-2.54088	4.66245	2.72731	-5.60972	1.69036		5949	2977	5375	2784	3740	4755	2487	5084	4546
	0.530104	1.69063	-24.403	-2.32359	3.17313	-2.39548	4.73612	2.74261	-5.68836	1.72121		5949	2980	5359	2782	3742	4756	2487	5087	4549
	0.476698	1.67031	-24.3755	-2.20518	3.12173	-2.27242	4.70159	2.81471	-5.70228	1.68504		5949	2982	5347	2782	3742	4755	2487	5087	4549
	0.598066	1.77931	-24.4829	-2.27501	3.49505	-2.51773	4.53307	2.89625	-5.66087	1.62434		5949	2984	5336	2780	3741	4756	2488	5087	4549
	0.594556	1.82384	-24.3598	-2.32406	3.64362	-2.78673	4.57095	2.97874	-5.76293	1.66747		5949	2987	5322	2781	3741	4755	2488	5087	4549
	0.675157	2.05019	-24.2329	-2.46807	3.4304	-2.66516	4.4732	3.02307	-5.70885	1.59373		5951	2987	5321	2780	3741	4756	2487	5089	4549
	0.618892	2.18084	-24.318	-2.6007	3.46734	-2.75336	4.70294	3.10499	-5.727	1.57686		5950	2988	5317	2780	3741	4757	2488	5088	4549
	0.61231	2.12986	-24.3571	-2.58762	3.71469	-2.71485	4.40335	3.11755	-5.78145	1.59277		5948	2989	5296	2778	3740	4755	2488	5088	4548
	0.459101	2.06159	-24.4611	-2.45426	3.70133	-2.79682	4.28512	3.05325	-5.81068	1.63431		5950	2992	5275	2775	3740	4753	2488	5087	4549
	0.511997	2.04907	-24.1685	-2.47967	3.35951	-2.85758	4.27112	3.1253	-5.92343	1.62741		5949	2995	5258	2773	3741	4753	2487	5087	4548
	0.601479	2.28277	-24.1191	-2.61596	3.3448	-2.53192	3.9322	3.21307	-5.83608	1.60732		5950	2996	5244	2772	3741	4752	2489	5087	4549
	0.728763	2.42613	-24.0037	-2.83897	2.83814	-3.05363	3.62673	3.29496	-5.9056	1.59383		5949	2997	5234	2772	3741	4755	2488	5089	4549
	0.581811	2.00206	-24.1964	-2.40835	2.31592	-3.40752	3.07318	3.18965	-5.96864	1.62645		5948	2997	5229	2772	3743	4755	2490	5089	4549
	0.406775	2.12494	-24.2581	-2.33659	0.96372	-4.01786	2.418	3.02778	-5.97101	1.58514		5948	2997	5220	2770	3745	4756	2490	5089	4551
	0.52009	2.52975	-24.2827	-2.74017	-0.633862	-4.49099	1.94801	3.04298	-6.04217	1.5649		5948	2996	5217	2771	3748	4758	2493	5090	4551
	0.480806	2.52978	-24.3042	-2.5756	-2.69963	-5.11726	1.37304	2.8844	-6.06188	1.48782		5949	2997	5214	2771	3759	4764	2494	5093	4552
	0.401505	2.47119	-24.5156	-2.46332	-5.34695	-5.63034	0.781772	2.88868	-6.08958	1.37722		5949	2996	5212	2771	3777	4774	2495	5096	4553
	0.470389	2.60443	-24.1017	-2.63617	-8.12259	-6.20795	0.36753	3.00652	-6.08574	1.26283		5947	2995	5214	2773	3813	4795	2500	5101	4554
	0.587901	2.77042	-24.2346	-2.8531	-11.4771	-7.05449	-0.081123	3.13476	-6.35706	1.49101		5947	2994	5212	2772	3859	4824	2504	5105	4556
	0.459472	2.56885	-24.0417	-2.6144	-14.7319	-7.77423	-0.59088	3.23938	-6.42629	1.3088		5947	2994	5207	2772	3911	4854	2509	5110	4556
	0.421358	2.60418	-24.0098	-2.63385	-18.2637	-8.55529	-0.894905	3.21995	-6.65158	1.17167		5946	2993	5199	2771	3973	4888	2513	5113	4557
	0.589332	2.43738	-24.0449	-2.52396	-21.3444	-9.17139	-1.27868	3.13604	-6.61983	1.20882		5947	2994	5187	2771	4036	4919	2518	5117	4558
	0.50905	2.5423	-23.995	-2.58388	-24.2543	-9.63373	-1.53278	3.28388	-6.61889	1.16655		5945	2995	5183	2771	4106	4956	2521	5121	4558
	0.640231	2.58572	-24.0141	-2.60742	-26.5887	-9.99776	-1.65347	3.45763	-6.92702	1.27174		5946	2994	5182	2771	4180	4994	2529	5128	4559
	0.528239	2.71313	-23.9051	-2.56985	-29.3098	-10.279	-1.9539	3.63424	-6.79583	1.16571		5943	2995	5178	2772	4254	5033	2536	5139	4566
	0.571727	2.55587	-23.6083	-2.31097	-31.5539	-10.9548	-2.35652	3.75324	-6.95394	1.2923		5944	2995	5176	2772	4321	5067	2541	5148	4569
	0.687574	2.9021	-23.4814	-2.57877	-33.8917	-11.1657	-2.19862	3.83976	-6.98892	1.23855		5945	2997	5173	2772	4379	5093	2545	5156	4572
	0.770941	3.1527	-23.4144	-2.76658	-35.8997	-11.6862	-2.30886	4.25838	-7.04134	1.14073		5945	2998	5167	2771	4430	5113	2549	5163	4575
	0.816985	3.11418	-23.3207	-2.77054	-38.1347	-12.0981	-2.38056	4.49568	-7.29639	1.22104		5942	2999	5155	2768	4482	5134	2552	5168	4576
	0.748497	3.13581	-23.2021	-2.70844	-39.6645	-12.6033	-2.56442	4.51567	-7.25805	0.991248		5940	3002	5123	2763	4533	5153	2556	5172	4575
	0.86251	3.09402	-23.2288	-2.60775	-40.8672	-12.8826	-2.58883	4.40261	-7.45457	1.06159		5938	3004	5099	2758	4579	5171	2560	5179	4576
	0.945379	3.10143	-23.2145	-2.57646	-41.8766	-13.1279	-2.82825	4.56051	-7.72032	0.921		5937	3006	5078	2755	4624	5191	2567	5186	4577
	0.852458	3.0706	-23.1746	-2.3701	-42.8907	-13.5999	-2.93716	4.63583	-7.8733	0.83769		5936	3011	5061	2753	4670	5213	2573	5197	4582
	0.894101	3.25321	-23.1135	-2.44865	-43.9017	-13.8502	-3.00457	4.6609	-8.04594	0.750971		5934	3014	5051	2753	4715	5233	2579	5211	4588
	1.01875	3.51897	-22.7397	-2.59063	-44.1529	-14.3616	-2.77373	4.70425	-8.18625	0.718274		5933	3017	5052	2753	4750	5250	2585	5226	4598
	1.10661	3.74422	-22.7172	-2.66108	-44.6187	-14.1956	-2.87607	4.91912	-8.36147	1.00906		5934	3018	5060	2753	4777	5268	2595	5242	4605
	0.98339	3.84844	-22.5112	-2.58093	-44.6728	-14.091	-2.94656	4.86876	-7.83748	0.722699		5929	3017	5055	2750	4803	5288	2603	5256	4614
	1.10224	3.82072	-22.5127	-2.54861	-44.6074	-14.4954	-2.97858	4.78245	-8.15687	0.947361		5928	3017	5040	2748	4827	5307	2609	5268	4621
	1.18538	4.01149	-22.5524	-2.53405	-44.634	-14.4789	-2.93644	4.81128	-8.11299	0.964968		5926	3020	5019	2745	4846	5318	2615	5281	4628
	1.23367	3.97551	-22.4271	-2.62263	-44.6062	-14.503	-2.9808	4.75784	-7.75652	0.55447		5924	3023	4991	2742	4857	5326	2619	5288	4633
	1.322	4.0829	-22.2526	-2.53203	-44.4644	-14.3233	-2.94179	4.9165	-7.98163	0.859939		5920	3028	4957	2739	4861	5331	2621	5292	4634
	1.28806	4.10459	-22.1509	-2.40794	-44.5956	-13.9762	-3.0841	5.06888	-7.99286	0.923177		5919	3032	4929	2738	4866	5337	2621	5297	4634
	1.40378	4.20339	-22.0044	-2.50104	-44.3604	-13.9215	-2.8372	5.26911	-7.72752	0.698581		5915	3036	4907	2734	4869	5341	2624	5302	4637
	1.39447	4.10643	-21.9789	-2.39145	-43.9648	-13.6619	-2.79177	5.36395	-7.3988	0.613378		5915	3041	4882	2733	4872	5342	2625	5306	4640
	1.53015	4.11519	-22.0693	-2.35185	-43.7605	-13.5841	-2.84931	5.39967	-7.67229	0.942359		5913	3044	4857	2728	4868	5341	2627	5309	4643
	1.2401	4.14656	-22.0929	-2.30616	-43.5422	-13.5794	-2.81305	5.35909	-7.64211	0.998542		5909	3045	4838	2725	4866	5340	2631	5313	4645
	1.29137	4.10191	-22.1683	-2.25826	-43.2699	-13.4079	-2.88397	5.38416	-7.63107	0.883153		5907	3048	4826	2726	4861	5336	2633	5313	4645
	1.23948	4.06211	-22.1702	-2.11304	-42.9706	-13.2441	-2.74636	5.49538	-7.45029	0.602508		5905	3048	4826	2725	4851	5331	2633	5310	4641
	1.30512	4.07207	-22.0417	-2.10456	-42.2368	-13.2739	-2.62381	5.6522	-7.41877	0.379384		5901	3046	4818	2725	4842	5328	2630	5308	4638
	1.36797	4.15209	-22.0777	-2.15287	-41.8046	-12.9707	-2.52676	5.65439	-7.31108	0.395954		5898	3044	4814	2726	4837	5326	2629	5308	4639
	1.49688	4.12908	-22.0656	-2.14404	-41.7131	-12.9135	-2.4864	5.63294	-7.28008	0.354424		5896	3043	4816	2728	4831	5321	2627	5309	4639
	1.67106	4.03312	-22.1345	-2.03462	-41.6116	-12.9552	-2.32116	5.5137	-6.9928	0.215427		5894	3042	4815	2728	4821	5318	2625	5310	4642
	1.98871	4.05336	-21.8874	-2.15155	-41.5818	-13.0397	-2.34865	5.45746	-7.15905	0.230919		5892	3039	4809	2729	4808	5311	2622	5312	4645
	1.93666	4.13941	-21.7532	-2.25515	-41.5393	-13.1394	-2.26058	5.37932	-7.28261	0.243893		5887	3041	4798	2728	4795	5305	2620	5313	4646
	1.93236	4.06675	-21.687	-2.1507	-41.5016	-13.0255	-2.26	5.33252	-7.29634	0.366186		5884	3044	4792	2728	4788	5306	2621	5315	4648
	2.00932	4.03172	-21.692	-2.15296	-41.3657	-13.0684	-2.26319	5.40329	-7.01339	0.233225		5879	3046	4783	2727	4788	5308	2623	5321	4650
	1.8397	4.11415	-21.7392	-2.19065	-41.2721	-13.0224	-2.23111	5.42666	-6.99624	0.0160787		5876	3049	4776	2728	4788	5311	2624	5325	4653
	1.87243	4.11544	-21.8082	-2.14085	-41.2573	-13.0151	-2.17068	5.45373	-7.02456	0.204765		5872	3051	4766	2726	4788	5310	2625	5328	4653
	1.84606	4.19078	-21.8785	-2.19731	-41.2676	-13.0753	-2.15558	5.40261	-7.15791	0.15753		5871	3051	4758	2724	4785	5310	2624	5328	4655
	1.96972	4.1522	-21.9237	-2.08173	-41.3119	-12.9926	-2.10412	5.39396	-6.88359	-0.108592		5870	3049	4756	2724	4785	5309	2622	5328	4654
	1.89801	4.17587	-21.9165	-2.00628	-41.6109	-12.9617	-1.8402	5.37839	-7.11797	0.205383		5868	3048	4762	2725	4781	5307	2621	5327	4654
	1.8603	4.17442	-21.9582	-1.73281	-41.7188	-12.9742	-1.81332	5.33813	-7.14169	0.205836		5865	3046	4772	2728	4779	5306	2620	5326	4653
	1.62376	4.34129	-21.9748	-1.70501	-41.6069	-13.1998	-1.96186	5.33244	-7.2239	0.103907		5865	3043	4783	2730	4779	5306	2619	5325	4653
	1.715	4.62313	-22.1601	-1.85473	-41.5486	-13.2952	-1.98998	5.33348	-7.2781	0.224068		5862	3041	4781	2729	4777	5304	2618	5325	4652
	1.66271	4.64703	-22.1983	-1.85178	-41.6276	-13.4352	-1.93178	5.24442	-7.3312	0.19753		5859	3036	4773	2728	4779	5305	2616	5324	4653
	1.73164	4.5994	-22.1921	-1.82646	-41.6129	-13.5245	-1.90469	5.28263	-7.41172	0.157305		5852	3027	4754	2725	4779	5305	2614	5323	4653
	1.7338	4.53916	-22.1339	-1.79801	-41.5529	-13.6484	-1.88904	5.28324	-7.45181	0.153034		5846	3018	4736	2720	4779	5307	2614	5325	4653
	1.98174	4.62972	-22.1806	-1.89644	-41.2891	-13.7209	-1.90107	5.32024	-7.40717	0.106614		5840	3011	4724	2719	4780	5307	2613	5324	4653
	2.1431	4.51061	-22.1782	-1.73976	-41.3382	-13.6524	-1.83756	5.33294	-7.46491	0.336111		5837	3009	4726	2721	4779	5310	2611	5326	4652
	1.87567	4.59974	-22.0098	-1.76569	-41.5427	-13.358	-1.65609	5.33659	-7.40238	0.0777849		5836	3006	4733	2722	4781	5311	2611	5325	4653
	1.87923	4.62834	-22.0619	-1.80193	-41.2241	-13.4117	-1.66553	5.39377	-7.43127	0.063108		5834	3006	4733	2721	4780	5311	2610	5325	4652
	1.89054	4.6753	-22.1204	-1.85771	-40.8734	-13.5533	-1.9345	5.52948	-7.54739	0.0784293		5832	3008	4723	2721	4779	5310	2611	5325	4653
	1.87238	4.68863	-22.2797	-1.88774	-40.4511	-13.4823	-1.90107	5.55532	-7.61149	-0.038349		5829	3009	4714	2720	4777	5305	2609	5323	4652
	1.75882	4.72186	-22.3775	-1.98736	-39.4405	-13.5379	-1.5239	5.56547	-7.54463	-0.332219		5827	3009	4709	2720	4773	5302	2609	5322	4652
	1.84402	4.59488	-22.6557	-1.72385	-37.6651	-13.4457	-0.990364	5.62727	-7.59247	-0.352657		5824	3007	4714	2721	4768	5300	2608	5321	4653
	1.7567	4.47223	-22.7691	-1.52831	-35.7657	-13.3898	-0.469223	5.72777	-7.73408	-0.401777		5822	3005	4726	2724	4762	5297	2608	5322	4655
	1.77417	4.45361	-22.862	-1.45492	-33.1111	-12.897	-0.460433	5.95185	-8.08235	0.00481047		5820	3002	4738	2724	4754	5294	2607	5322	4658
	1.92388	4.52455	-22.8977	-1.46433	-29.1739	-12.3972	-0.393977	5.82569	-7.58709	-0.364957		5820	3001	4748	2726	4737	5294	2602	5323	4663
	1.82704	4.52167	-22.8215	-1.55437	-24.6487	-11.0956	0.0392961	5.75838	-7.57337	-0.468641		5820	2998	4763	2728	4701	5295	2593	5325	4666
	1.79448	4.48747	-23.0087	-1.6208	-19.0616	-10.1848	0.0734074	5.5944	-7.66615	-0.266135		5820	2996	4781	2730	4662	5291	2592	5327	4670
	1.77302	4.36474	-23.124	-1.54982	-13.6909	-8.70151	0.363844	5.62011	-7.66694	-0.159088		5819	2994	4798	2731	4613	5276	2592	5328	4674
	1.73406	4.19612	-23.2377	-1.34889	-10.1397	-7.0219	0.66587	5.3931	-7.4186	-0.219103		5822	2993	4814	2734	4543	5251	2595	5329	4677
	1.73157	3.76816	-23.3374	-0.995461	-6.52883	-6.05811	0.948025	5.1418	-7.37899	-0.237987		5824	2991	4834	2737	4453	5208	2597	5330	4681
	1.59786	4.18577	-23.5011	-1.45299	-3.15643	-5.15258	1.16867	5.12948	-7.32534	-0.132859		5825	2991	4857	2741	4345	5160	2598	5332	4684
	1.85182	3.89773	-23.3197	-1.2099	-0.274742	-3.8936	1.32767	5.10572	-7.26834	0.0475458		5828	2991	4891	2746	4239	5103	2601	5332	4686
	1.67545	3.84872	-23.1989	-1.18555	1.38547	-2.46498	1.53773	5.07317	-7.14348	0.194197		5832	2991	4922	2750	4147	5049	2603	5333	4689
	1.65479	3.85187	-23.2565	-1.44585	2.44723	-1.88463	1.5301	4.99302	-7.12254	0.469852		5838	2993	4943	2751	4068	5007	2604	5331	4691
	1.4494	3.84742	-23.1803	-1.58537	3.26905	-1.68298	1.74792	5.08703	-7.14481	0.553954		5844	2996	4935	2749	4000	4967	2601	5327	4690
	1.49131	3.93869	-22.77	-1.66933	3.90675	-1.40145	2.07407	5.01229	-7.09288	0.764322		5848	3001	4930	2748	3933	4921	2602	5325	4688
	1.53965	3.88688	-22.672	-1.59332	4.35179	-0.731658	2.33153	4.98004	-6.95962	0.962542		5857	3010	4924	2746	3878	4881	2603	5321	4686
	1.2858	3.93888	-22.6431	-1.6972	5.04863	-0.253935	2.82527	4.98377	-6.90143	0.978514		5867	3016	4914	2744	3843	4853	2604	5314	4682
	1.27939	3.90239	-22.5809	-1.60518	4.64895	0.796495	2.95524	5.0043	-6.81566	1.06137		5874	3024	4891	2740	3818	4837	2600	5307	4677
	1.24318	4.04109	-22.6447	-1.77358	4.55621	1.02958	3.39816	4.99122	-6.6857	1.04445		5878	3031	4851	2735	3798	4818	2594	5300	4671
	1.2533	4.06918	-22.6914	-1.67213	4.55972	1.25323	3.73471	4.88763	-6.56982	1.12455		5881	3037	4815	2730	3777	4795	2587	5292	4667
	1.32081	3.98668	-22.7853	-1.60787	4.51125	1.34295	3.86288	4.92873	-6.37444	1.18673		5883	3040	4781	2726	3759	4771	2579	5286	4662
	1.30612	3.93589	-22.9127	-1.4984	5.45116	0.379109	3.99204	5.02402	-6.19579	1.18895		5882	3043	4756	2723	3745	4752	2571	5278	4661
	1.16737	3.87709	-22.852	-1.3866	5.34908	0.194841	3.95742	4.98981	-6.25384	1.22458		5881	3040	4754	2724	3735	4740	2564	5272	4659
	1.32462	3.81727	-22.8153	-1.3832	5.21655	0.178143	3.76812	5.03067	-6.27486	1.38964		5881	3038	4771	2727	3728	4733	2561	5267	4657
	1.26869	3.78565	-22.755	-1.32832	5.42944	-0.0790541	3.78567	5.08137	-6.051	1.32975		5882	3036	4797	2730	3726	4733	2557	5258	4653
	1.20949	3.86462	-22.773	-1.38823	5.44127	-0.188836	3.88317	5.01552	-6.07007	1.34908		5886	3035	4821	2734	3727	4738	2556	5255	4651
	1.29973	3.41107	-22.8878	-1.01148	5.46004	-0.00914871	4.04355	4.99836	-6.11266	1.39488		5887	3036	4833	2735	3731	4745	2555	5255	4651
	1.23783	3.53302	-22.912	-1.14796	5.40778	-0.00157061	3.97781	5.03176	-6.14981	1.41268		5887	3036	4826	2734	3734	4749	2554	5252	4650
	1.39394	3.52117	-22.8762	-1.1956	5.20409	0.197664	4.17961	4.97821	-6.02091	1.36577		5888	3035	4820	2731	3736	4751	2552	5246	4647
	1.34279	3.59966	-22.8202	-1.28198	4.17942	0.895922	4.07072	4.98928	-6.0939	1.23582		5886	3035	4816	2731	3737	4753	2550	5244	4646
	1.28021	3.58099	-22.8048	-1.24495	4.17945	0.825226	4.11762	5.03145	-6.14529	1.17968		5886	3035	4816	2732	3738	4754	2547	5242	4646
	1.25676	3.55889	-22.7316	-1.23797	4.18352	0.734484	4.08971	5.04878	-6.14376	1.29736		5886	3034	4819	2733	3736	4754	2546	5241	4645
	1.25031	3.59599	-22.7531	-1.26426	5.2923	-0.223183	4.31728	4.97718	-6.06803	1.26873		5886	3034	4820	2732	3736	4751	2544	5237	4644
	1.3638	3.62747	-22.707	-1.25576	5.31514	-0.172712	4.31056	5.15801	-5.93451	1.1141		5885	3034	4817	2731	3735	4750	2543	5234	4644
	1.29878	3.61674	-22.8939	-1.26456	5.29986	-0.225611	4.42679	5.27207	-5.93036	1.31909		5885	3034	4813	2730	3734	4748	2541	5233	4643
	1.31397	3.497	-22.995	-1.12418	4.89143	-0.216178	4.47793	5.25906	-5.83043	1.15603		5884	3033	4811	2729	3735	4749	2542	5232	4643
	1.17878	3.76011	-22.8672	-1.28575	4.87488	-0.147279	4.48781	5.25511	-5.72063	1.14684		5885	3031	4814	2731	3736	4751	2540	5230	4644
	1.19156	3.73553	-22.8487	-1.27825	5.16396	-0.0820685	4.4182	5.29467	-5.75282	1.23369		5883	3031	4822	2731	3736	4752	2540	5225	4644
	1.18804	3.80515	-22.8565	-1.35215	4.76259	-0.0587	4.40233	5.17668	-5.76536	1.25445		5885	3032	4826	2731	3737	4755	2537	5219	4643
	1.30635	3.79574	-22.8443	-1.41012	4.77434	-0.195818	4.3247	5.13488	-5.80266	1.28568		5885	3032	4826	2732	3736	4756	2537	5217	4643
	1.1452	3.94423	-22.8509	-1.47702	4.74656	-0.309126	4.18753	5.205	-5.71763	1.2618		5885	3032	4826	2729	3736	4755	2537	5214	4641
	1.17641	3.94916	-22.8302	-1.5356	5.21992	-0.47626	4.11816	5.22162	-5.73781	1.2907		5885	3033	4822	2729	3737	4756	2538	5212	4641
	1.16128	3.99053	-22.7699	-1.58627	4.83142	-0.569121	4.1713	5.25921	-5.74271	1.25424		5886	3033	4817	2726	3737	4758	2539	5212	4640
	1.17933	3.98673	-22.7037	-1.58522	4.96884	-0.76966	4.06929	5.34947	-5.84474	1.29531		5886	3033	4815	2727	3739	4761	2538	5210	4640
	1.11816	4.10485	-22.6668	-1.71623	5.0235	-0.892285	4.00209	5.3177	-5.87253	1.29399		5884	3032	4815	2727	3739	4767	2540	5211	4639
	1.01499	3.74193	-22.7674	-1.32684	5.00327	-0.868656	4.01064	5.35085	-5.86122	1.22826		5885	3032	4818	2726	3741	4772	2544	5212	4639
	0.981401	3.69058	-22.671	-1.28795	4.97695	-0.895178	4.20629	5.3388	-5.90967	1.27132		5888	3034	4819	2725	3742	4775	2542	5211	4639
	1.10455	3.64685	-22.6861	-1.27392	5.10827	-0.996343	4.24852	5.34264	-5.84872	1.24293		5886	3035	4816	2725	3743	4780	2544	5211	4639
	1.15947	3.56129	-22.5693	-1.2501	5.03687	-0.968061	4.22781	5.30473	-5.87999	1.23494		5888	3035	4803	2722	3743	4780	2545	5209	4639
	1.18904	3.59775	-22.5736	-1.24261	5.41771	-1.09432	4.19379	5.31374	-5.89734	1.32504		5886	3035	4796	2722	3743	4780	2545	5210	4639
	1.16049	4.07789	-22.671	-1.7588	5.5441	-1.44279	3.8825	5.43892	-5.92453	1.3032		5887	3035	4795	2724	3743	4783	2546	5211	4640
	1.16608	3.93757	-22.5031	-1.56735	5.21523	-1.49285	3.7721	5.49932	-5.91281	1.29927		5888	3036	4794	2724	3744	4787	2545	5212	4640
	1.13673	3.98463	-22.5236	-1.56867	4.63424	-1.62845	3.52827	5.46956	-5.90134	1.28532		5887	3036	4796	2724	3743	4790	2546	5212	4639
	1.17171	4.06553	-22.5891	-1.56643	3.42017	-2.08933	3.28323	5.43626	-5.96256	1.27098		5887	3036	4791	2723	3746	4793	2547	5211	4639
	1.139	4.06164	-22.5773	-1.54035	2.15501	-3.01359	2.76936	5.37069	-5.99206	1.2849		5886	3036	4787	2722	3747	4796	2549	5213	4639
	1.21429	4.0384	-22.5413	-1.49878	0.775693	-3.85925	2.26676	5.38301	-6.0392	1.32995		5885	3035	4782	2722	3750	4797	2550	5213	4640
	1.32766	3.95701	-22.6308	-1.41586	-1.59344	-4.21287	1.78466	5.4205	-5.96027	1.25686		5885	3035	4780	2722	3759	4807	2554	5212	4640
	1.4609	3.78301	-22.5029	-1.20428	-5.21242	-4.59845	1.35132	5.51591	-6.01966	1.33163		5882	3032	4780	2722	3785	4831	2557	5215	4640
	1.27925	3.82506	-22.4542	-1.16365	-9.13088	-5.42955	0.915666	5.69402	-6.10019	1.28881		5881	3031	4778	2723	3823	4865	2558	5217	4641
	1.36712	3.84858	-22.2571	-1.18777	-13.8142	-6.18031	0.389288	5.8502	-6.08154	1.21675		5879	3030	4777	2723	3867	4896	2562	5221	4642
	1.27868	3.84413	-22.2267	-1.04885	-18.0938	-6.89209	0.196502	5.85008	-6.01549	0.995988		5880	3031	4778	2724	3918	4925	2567	5224	4642
	1.19305	4.30055	-22.2038	-1.39046	-21.487	-7.48596	-0.0714731	5.85044	-6.11466	1.00923		5881	3032	4778	2723	3987	4962	2571	5225	4642
	1.1061	4.58771	-22.2701	-1.61751	-24.9719	-8.5492	-0.913208	5.96688	-6.14071	0.626731		5881	3033	4778	2722	4071	4999	2578	5231	4640
	1.09109	4.52028	-22.2102	-1.68703	-28.8876	-9.45166	-1.60322	6.01314	-6.41337	0.222451		5882	3032	4780	2721	4167	5038	2583	5234	4641
	1.06855	4.3394	-22.161	-1.65488	-32.3318	-10.1439	-2.49113	5.85269	-6.84352	0.45257		5885	3032	4780	2719	4259	5080	2586	5238	4641
	1.02188	4.45255	-22.0524	-1.71759	-35.8091	-11.079	-2.42361	5.77398	-7.25002	0.107305		5892	3034	4782	2718	4335	5118	2594	5243	4646
	1.04273	4.45104	-22.0071	-1.62193	-38.3474	-11.6978	-3.11029	5.83789	-7.66961	0.315106		5901	3041	4781	2715	4415	5164	2606	5256	4654
	1.16991	4.37632	-21.884	-1.64747	-40.8783	-11.7348	-3.08363	5.73823	-8.03838	0.266305		5915	3048	4792	2717	4505	5214	2620	5281	4669
	1.18397	4.31334	-21.7837	-1.68562	-42.1624	-12.4641	-3.3927	5.4928	-7.98793	-0.275834		5928	3057	4812	2723	4592	5265	2638	5312	4685
	1.10773	4.27765	-21.7403	-1.71459	-44.049	-12.6122	-3.43552	5.47403	-8.00182	-0.446512		5940	3063	4831	2727	4681	5314	2650	5345	4703
	1.16734	4.27512	-21.8316	-1.79726	-45.1218	-12.8704	-3.16397	5.32831	-8.42006	-0.710244		5949	3070	4840	2729	4755	5345	2657	5367	4714
	1.09431	4.16046	-21.7407	-1.60973	-46.2076	-12.9383	-3.26118	5.12911	-8.62667	-0.660416		5954	3074	4839	2727	4811	5362	2660	5386	4724
	1.10156	4.29467	-21.8094	-1.68326	-47.0238	-13.205	-3.07018	5.24997	-8.79306	-0.729257		5959	3079	4839	2728	4854	5379	2667	5398	4736
	1.08822	4.36368	-21.6428	-1.64335	-48.1201	-13.3558	-2.98897	5.27075	-8.79727	-0.857209		5962	3082	4852	2730	4891	5391	2670	5411	4746
	1.17494	4.39566	-21.5863	-1.71193	-48.9759	-13.6199	-3.15276	5.29994	-8.9046	-1.01808		5965	3083	4868	2733	4926	5403	2672	5429	4758
	1.21424	4.26066	-21.6652	-1.65675	-49.6686	-13.6063	-3.1789	5.27442	-8.85015	-1.0591		5966	3087	4876	2734	4956	5415	2677	5448	4771
	1.28152	4.22134	-21.7584	-1.68035	-49.8418	-13.7175	-3.15918	5.25952	-9.02464	-0.977004		5969	3090	4869	2733	4983	5428	2681	5461	4779
	1.1135	4.26574	-21.6277	-1.58325	-49.9545	-13.6548	-3.09691	5.15046	-8.99577	-0.971342		5970	3093	4860	2732	5004	5438	2685	5473	4785
	1.26581	4.34402	-21.5796	-1.65311	-50.0691	-13.8425	-2.81716	5.17985	-9.06628	-1.00806		5970	3095	4851	2730	5026	5449	2687	5482	4791
	1.32092	4.32148	-21.5336	-1.66445	-50.2228	-13.9437	-2.68045	5.20595	-9.0521	-1.05271		5970	3095	4853	2733	5042	5453	2687	5488	4794
	1.37407	4.32297	-21.5876	-1.77412	-50.2482	-14.1335	-2.80287	5.20405	-9.08517	-1.07783		5970	3095	4859	2735	5050	5453	2685	5491	4795
	1.31587	4.47008	-21.4092	-1.79696	-50.3495	-14.09	-2.82599	5.22962	-9.09448	-1.06022		5968	3094	4861	2735	5053	5451	2682	5489	4795
	1.33465	4.47528	-21.197	-1.80005	-50.3257	-14.0992	-2.84716	5.26805	-9.09587	-0.953742		5964	3091	4858	2734	5052	5448	2679	5489	4795
	1.3889	4.54448	-21.1181	-1.95697	-50.3742	-13.9412	-2.7899	5.23688	-9.03955	-0.998552		5963	3092	4849	2732	5054	5447	2676	5488	4796
	1.39484	4.37596	-21.1493	-1.8496	-50.402	-13.891	-2.85756	5.21006	-9.02759	-1.08896		5961	3094	4834	2731	5055	5448	2674	5488	4795
	1.29899	4.36347	-21.0198	-1.73922	-50.2455	-13.9524	-2.90165	5.202	-9.0131	-1.24705		5962	3097	4817	2726	5055	5447	2674	5486	4795
	1.32612	4.45373	-20.8355	-1.88	-50.1225	-13.932	-2.83092	5.14848	-9.06952	-1.33669		5961	3100	4803	2723	5052	5445	2675	5485	4795
	1.14452	4.83353	-20.8263	-2.05557	-49.974	-13.7992	-3.13007	5.02818	-9.10773	-1.24768		5961	3100	4791	2721	5051	5446	2678	5485	4794
	1.27477	4.86157	-20.6831	-1.96662	-49.5148	-13.7312	-3.26188	4.97684	-9.19984	-1.34278		5961	3100	4783	2721	5048	5443	2679	5487	4794
	0.948402	4.89468	-20.7082	-1.9942	-49.138	-13.8214	-3.50024	4.93249	-9.17496	-1.41408		5960	3100	4774	2719	5045	5444	2679	5487	4796
	0.986926	4.80717	-20.7645	-2.10868	-48.3421	-14.2283	-3.58371	4.85086	-9.2304	-1.30367		5960	3102	4754	2715	5040	5441	2679	5487	4795
	1.11547	4.7385	-20.7358	-2.0998	-47.8931	-14.5474	-3.74265	4.84055	-9.21988	-1.35387		5960	3102	4722	2709	5032	5438	2677	5486	4796
	1.01439	4.67258	-20.6885	-2.13503	-47.6623	-14.7183	-3.83034	4.87815	-9.38463	-1.19971		5958	3101	4691	2706	5019	5433	2676	5485	4799
	1.10539	4.63976	-20.6747	-2.27272	-47.5785	-14.918	-3.84792	4.96419	-9.49136	-1.04286		5959	3101	4676	2707	5006	5435	2678	5486	4798
	0.907007	4.67006	-20.6986	-2.27522	-47.3427	-15.1119	-3.87625	4.9675	-9.56218	-0.914287		5962	3104	4669	2708	5000	5440	2681	5487	4799
	1.19015	4.58197	-20.7083	-2.19286	-47.3484	-15.1343	-3.77866	4.96478	-9.48851	-0.885699		5964	3107	4668	2711	4995	5452	2687	5489	4800
	0.992531	4.53195	-20.7553	-2.26319	-47.2586	-15.3217	-3.87178	4.94617	-9.55418	-0.887571		5967	3110	4667	2711	4992	5458	2689	5491	4802
	0.877475	4.54719	-20.7064	-2.16921	-47.4455	-15.1529	-3.69936	4.87694	-9.503	-0.967235		5969	3113	4664	2712	4991	5465	2692	5491	4802
	0.952448	4.47493	-20.6746	-2.18946	-47.3189	-15.3047	-3.52788	4.83268	-9.53096	-1.00867		5971	3113	4666	2714	4988	5467	2692	5492	4802
	1.00057	4.39649	-20.5997	-2.18024	-47.1166	-15.4882	-3.66859	4.8656	-9.58296	-0.984703		5969	3114	4671	2715	4985	5472	2689	5491	4802
	0.888806	4.4103	-20.5438	-2.1694	-47.2135	-15.3504	-3.83908	4.83608	-9.54111	-1.12417		5972	3115	4673	2716	4984	5475	2686	5491	4800
	1.32035	4.37427	-20.3603	-2.23296	-47.2041	-15.3249	-3.82515	4.80675	-9.49461	-1.13494		5971	3115	4667	2715	4984	5476	2684	5492	4802
	1.21592	4.32828	-20.3538	-2.22363	-47.2561	-15.3779	-3.72925	4.86187	-9.46156	-1.23485		5971	3115	4660	2715	4983	5476	2684	5493	4802
	0.967422	4.35801	-20.4123	-2.20161	-47.2526	-15.4918	-3.64452	4.85754	-9.50803	-1.3646		5972	3116	4664	2716	4983	5477	2684	5494	4802
	0.938565	4.29668	-20.4542	-2.16	-47.3697	-15.4541	-3.62831	4.83714	-9.55082	-1.36117		5970	3117	4664	2715	4982	5475	2683	5491	4802
	0.906065	4.3609	-20.5517	-2.282	-47.4302	-15.5204	-3.61622	4.82911	-9.59207	-1.31209		5969	3117	4662	2715	4978	5472	2679	5490	4801
	0.868737	4.36897	-20.5387	-2.24876	-47.3253	-15.5193	-3.68735	4.78959	-9.54788	-1.26958		5968	3117	4656	2713	4977	5471	2678	5488	4800
	0.871583	4.2709	-20.5262	-2.18794	-47.3114	-15.5177	-3.62595	4.80924	-9.5909	-1.2562		5965	3115	4655	2713	4977	5471	2674	5487	4800
	0.807994	4.36768	-20.4913	-2.21176	-47.3778	-15.3651	-3.39627	4.91035	-9.52789	-1.37778		5964	3115	4650	2714	4975	5469	2671	5488	4800
	0.804815	4.43398	-20.5387	-2.28067	-47.4687	-15.1691	-3.13375	4.97587	-9.49241	-1.14506		5964	3115	4646	2714	4976	5468	2670	5486	4802
	1.04579	4.38495	-20.6092	-2.22108	-47.1753	-15.3798	-2.9268	4.99953	-9.45051	-1.19666		5964	3115	4645	2714	4975	5468	2671	5487	4800
	0.98215	4.19155	-20.7215	-2.11794	-47.1097	-15.4083	-2.72447	5.0754	-9.49138	-1.18732		5963	3114	4645	2714	4973	5465	2669	5486	4801
	1.07551	4.21863	-20.8504	-2.03301	-47.0821	-15.0801	-2.8753	5.1689	-9.52062	-1.08637		5962	3114	4646	2714	4971	5461	2669	5485	4801
	1.06466	4.26489	-20.9503	-2.04709	-46.5602	-14.7369	-2.71942	5.22188	-9.46297	-1.09803		5960	3113	4641	2714	4967	5457	2666	5483	4800
	1.03642	4.12824	-21.2331	-1.93275	-45.0565	-14.5811	-2.64449	5.23629	-9.27391	-0.982785		5958	3109	4644	2714	4964	5455	2663	5480	4799
	0.97506	4.17424	-21.5241	-1.93382	-42.9511	-13.6796	-2.47573	5.41105	-8.83028	-0.923474		5956	3106	4654	2718	4961	5449	2660	5479	4799
	1.06233	3.92889	-21.7894	-1.70156	-39.0823	-12.8692	-1.88453	5.55495	-8.38456	-0.548232		5954	3102	4672	2721	4958	5445	2658	5478	4798
	0.803032	3.89741	-21.9039	-1.51334	-34.3609	-11.9112	-1.54994	5.85935	-7.87517	-0.375346		5952	3098	4694	2724	4946	5439	2658	5474	4797
	1.0125	3.80068	-22.1372	-1.54774	-28.8351	-10.8866	-1.09163	5.80072	-7.75541	0.0899464		5953	3094	4716	2726	4921	5424	2658	5469	4792
	0.853201	3.85379	-22.349	-1.55263	-22.8578	-10.0972	-0.570636	5.695	-6.87451	-0.417582		5956	3087	4747	2730	4873	5395	2653	5460	4784
	0.984405	3.68485	-22.6106	-1.45951	-18.0241	-8.72374	-0.155891	5.80307	-6.59963	-0.0723245		5956	3078	4794	2737	4796	5364	2643	5443	4773
	0.911317	3.42943	-23.1985	-1.15411	-13.0207	-7.66017	0.608209	5.84813	-6.34017	0.356332		5952	3072	4824	2738	4697	5328	2634	5424	4759
	0.777522	3.21468	-23.2386	-1.01393	-8.96914	-6.27472	1.36524	5.84318	-6.22116	0.718133		5953	3068	4871	2744	4585	5287	2628	5413	4751
	0.549596	2.77869	-23.7562	-0.510498	-5.56974	-4.79198	1.9187	5.87737	-5.76503	1.33265		5955	3063	4915	2749	4469	5245	2624	5402	4743
	0.339066	2.60772	-24.0686	-0.474401	-2.8818	-3.33624	2.30165	5.89247	-5.11522	1.42283		5957	3060	4954	2754	4360	5203	2623	5392	4735
	0.534069	2.32216	-24.896	-0.0500187	-0.493507	-1.86098	2.75025	5.83591	-4.73044	1.93304		5962	3054	5010	2764	4260	5162	2618	5384	4727
	0.349468	2.34603	-24.8411	-0.00612796	1.89725	-0.977245	2.85256	5.46542	-4.23564	2.25709		5967	3046	5081	2775	4166	5120	2610	5370	4719
	0.431147	2.35857	-24.7735	-0.0393385	3.84024	-0.210528	2.56357	5.32273	-3.47967	2.51482		5973	3038	5165	2787	4083	5074	2604	5353	4708
	0.734715	2.31802	-25.0154	-0.125461	4.37583	1.13472	3.34945	5.42803	-2.8135	2.79467		5977	3033	5241	2795	4016	5032	2600	5333	4697
	0.616027	2.34748	-25.2344	-0.131912	5.11419	2.44952	3.91556	5.58221	-2.19368	3.13163		5981	3029	5300	2804	3957	4992	2595	5315	4684
	0.735222	2.30649	-25.058	-0.0550223	5.33887	4.21112	4.65021	5.9328	-1.23676	3.06893		5979	3023	5342	2806	3904	4952	2595	5301	4672
	0.674582	2.34036	-25.0674	-0.108701	5.41433	4.68838	4.80552	6.20634	-0.730923	3.13496		5978	3021	5350	2806	3856	4911	2591	5278	4658
	0.726735	2.66363	-25.2193	-0.395068	6.24014	4.68081	4.99313	6.31164	-0.434363	3.18562		5974	3020	5365	2806	3823	4873	2582	5256	4646
	0.819101	2.69878	-25.1609	-0.491719	5.99885	4.50838	5.39292	6.40506	-0.344452	3.09729		5970	3017	5389	2808	3792	4826	2571	5232	4633
	0.822232	2.34367	-25.1781	-0.10952	5.28101	4.82097	5.65251	6.55063	-0.546517	3.26624		5967	3013	5411	2808	3766	4783	2560	5200	4619
	0.854239	2.00383	-25.4905	0.260109	5.56772	4.42341	5.75456	6.47391	-0.605618	3.29229		5966	3010	5429	2808	3748	4760	2553	5178	4608
	0.951793	2.08432	-25.4953	0.184122	5.63923	4.37482	5.68596	6.35287	-0.621935	3.20782		5963	3008	5442	2807	3739	4750	2548	5163	4603
	0.926005	2.21623	-25.4467	0.191565	5.09982	4.59762	6.08539	6.36354	-0.642313	3.23472		5964	3008	5445	2807	3732	4751	2546	5160	4601
	0.889402	2.22215	-25.2806	0.143787	5.14531	4.53637	6.10731	6.44674	-0.703168	3.08607		5964	3007	5452	2809	3736	4766	2545	5165	4604
	1.03672	2.09764	-25.0893	0.0853392	5.13021	4.58585	5.88665	6.41332	-0.696831	2.97629		5964	3007	5451	2810	3744	4782	2545	5172	4606
	0.906297	2.44782	-25.16	-0.0841477	5.42237	4.61974	5.63698	6.32867	-0.675429	2.89198		5964	3009	5446	2810	3748	4788	2546	5180	4612
	0.940941	2.55046	-25.2214	-0.209391	5.43689	4.49263	5.05606	6.25445	-0.717487	2.88018		5962	3009	5439	2810	3749	4787	2547	5185	4616
	0.921295	2.41031	-24.9611	-0.0517263	5.28532	4.52769	5.44271	6.32897	-0.827517	2.89897		5961	3012	5427	2808	3748	4783	2548	5185	4618
	0.931665	2.42445	-24.9122	-0.132041	4.85744	4.3332	5.44371	6.33487	-1.01333	2.99117		5962	3011	5424	2808	3747	4782	2548	5184	4620
	1.04398	2.32123	-24.7358	-0.0043	4.86616	4.19863	5.49868	6.26351	-1.09729	2.95054		5964	3013	5423	2808	3751	4784	2553	5185	4624
	1.0081	2.34141	-24.7283	0.0489083	5.08759	3.92674	5.22895	6.32712	-1.16391	2.86292		5964	3015	5420	2807	3755	4789	2557	5188	4625
	1.09281	2.34741	-24.6906	0.0241976	5.31449	3.72035	4.96098	6.31529	-1.2706	2.9234		5965	3017	5411	2805	3758	4795	2557	5190	4627
	1.10307	2.35481	-24.6381	0.0720249	5.26445	3.63505	4.95722	6.33896	-1.23275	2.79153		5962	3017	5399	2804	3759	4801	2554	5193	4629
	1.21475	2.24831	-24.6307	0.0380549	5.43143	3.4357	5.00545	6.28555	-1.24347	2.89107		5959	3017	5386	2802	3762	4805	2553	5196	4633
	1.01691	2.32064	-24.7585	0.00321489	5.78102	3.34527	4.97395	6.30106	-1.2236	2.84851		5956	3018	5373	2801	3762	4806	2554	5197	4635
	1.07431	2.36583	-24.7558	-0.0846559	5.6231	3.46079	5.00591	6.35542	-1.36665	2.79589		5954	3018	5364	2799	3764	4807	2554	5198	4635
	1.08311	2.45927	-24.6899	-0.182476	4.79633	3.87243	5.13601	6.3876	-1.41719	2.75579		5953	3020	5358	2798	3765	4809	2556	5200	4636
	1.08743	2.46379	-24.6426	-0.225653	5.05565	3.50017	5.14548	6.41835	-1.43123	2.71906		5953	3019	5356	2800	3767	4813	2559	5203	4638
	1.1055	2.47992	-24.7243	-0.186471	4.96658	3.42998	5.08998	6.44384	-1.39682	2.66461		5952	3020	5360	2801	3769	4815	2560	5205	4640
	1.03593	2.4708	-24.7349	-0.137342	4.97264	3.24971	4.99044	6.37856	-1.46591	2.74573		5953	3020	5365	2801	3771	4816	2561	5207	4642
	1.14181	2.4812	-24.7683	-0.115784	4.87719	3.31609	4.96696	6.33422	-1.49142	2.83454		5952	3019	5368	2802	3769	4817	2558	5207	4642
	1.16428	2.48593	-24.829	-0.104938	4.91236	3.0834	4.94624	6.31603	-1.53854	2.8277		5950	3018	5365	2801	3769	4817	2557	5206	4642
	1.1788	2.45446	-24.8344	-0.145061	4.3934	3.03913	5.14687	6.32683	-1.53536	2.75628		5950	3018	5365	2801	3770	4821	2557	5206	4642
	1.23182	2.41423	-24.8133	-0.142419	4.3142	3.02656	5.2645	6.34982	-1.60271	2.79135		5950	3017	5366	2802	3776	4828	2560	5208	4644
	1.22773	2.38493	-24.8153	-0.161099	4.27014	3.01326	5.28861	6.37627	-1.63098	2.7943		5950	3017	5367	2803	3781	4835	2562	5211	4646
	1.1857	2.39137	-24.847	-0.177585	4.36102	2.85875	5.29959	6.38045	-1.61843	2.75937		5949	3016	5370	2803	3785	4841	2562	5214	4649
	1.15302	2.42698	-24.8537	-0.159556	4.25168	2.98307	5.28426	6.34963	-1.61548	2.72193		5950	3016	5367	2803	3787	4844	2560	5214	4648
	1.18028	2.44631	-24.8352	-0.154682	4.29038	2.97547	5.27527	6.35509	-1.66071	2.76688		5950	3017	5363	2801	3787	4845	2557	5213	4648
	1.14452	2.47542	-24.8194	-0.178733	4.26484	2.97745	5.26811	6.38384	-1.6536	2.73805		5950	3015	5362	2801	3787	4844	2557	5214	4649
	1.12165	2.45449	-24.7818	-0.137178	4.37542	2.86103	5.22001	6.35812	-1.65074	2.72667		5951	3016	5363	2802	3788	4844	2557	5214	4649
	1.04487	2.41129	-24.7416	-0.114899	4.40879	2.79691	5.18335	6.47165	-1.77418	2.70708		5951	3016	5364	2802	3789	4844	2558	5215	4649
	1.10822	2.44094	-24.7231	-0.169002	4.38908	2.79358	5.10983	6.62673	-1.85692	2.80049		5950	3016	5363	2802	3789	4844	2558	5216	4649
	1.13244	2.39961	-24.7341	-0.108556	4.44856	2.79373	5.07331	6.66521	-1.88549	2.83092		5951	3015	5356	2801	3789	4843	2559	5216	4650
	1.00221	2.41122	-24.7462	-0.0951365	4.47467	2.70304	5.11613	6.70651	-1.87986	2.79752		5951	3016	5350	2800	3789	4844	2560	5216	4649
	1.13997	2.37581	-24.7901	-0.030593	4.90781	2.60557	5.08107	6.65685	-1.81844	2.66899		5951	3018	5344	2797	3789	4844	2561	5216	4649
	1.09988	2.33019	-24.6802	-0.00423179	4.5566	2.5751	4.9899	6.65089	-1.84163	2.63771		5953	3018	5337	2797	3789	4845	2562	5217	4649
	1.08739	2.53048	-24.7639	-0.166747	4.28779	2.79835	4.83755	6.6407	-1.89674	2.6968		5953	3019	5334	2796	3789	4845	2562	5217	4650
	1.10591	2.58906	-24.7356	-0.1994	4.3066	2.72084	4.95466	6.67641	-1.93323	2.6265		5952	3017	5334	2797	3790	4845	2563	5216	4650
	1.17579	2.58592	-24.6909	-0.137811	4.24515	2.74216	5.04662	6.796	-1.93577	2.65922		5952	3017	5335	2799	3791	4847	2566	5221	4650
	1.10152	2.56532	-24.5748	-0.179578	4.17654	2.80654	5.02772	6.85837	-2.0006	2.67408		5951	3017	5336	2798	3792	4847	2566	5222	4651
	1.10083	2.57211	-24.6771	-0.192337	4.48894	2.52967	5.17097	6.91366	-2.08034	2.72893		5950	3017	5333	2797	3792	4848	2567	5222	4651
	1.12892	2.57121	-24.8748	-0.217351	4.62534	2.41926	5.18389	6.99431	-2.10221	2.71087		5950	3017	5329	2796	3791	4846	2568	5221	4650
	1.17329	2.55817	-24.7721	-0.132718	4.64903	2.53251	5.11	6.97508	-2.07163	2.78464		5949	3016	5324	2796	3790	4847	2569	5221	4651
	1.22869	2.61417	-24.9774	-0.122841	4.56322	2.52751	5.169	7.03642	-2.08432	2.73447		5950	3015	5320	2795	3790	4847	2568	5221	4649
	1.17931	2.65406	-25.0509	-0.0701195	4.61462	2.81206	4.95798	7.11911	-2.09844	2.75049		5949	3015	5319	2796	3790	4846	2568	5220	4649
	1.14943	2.60318	-25.1299	-0.0211108	4.20692	2.78331	4.83701	7.17021	-2.1201	2.75993		5948	3015	5318	2796	3789	4845	2569	5222	4650
	1.2122	2.7007	-24.78	-0.241645	4.54503	2.29003	4.75338	7.19376	-2.21004	2.8118		5948	3014	5318	2796	3788	4845	2570	5222	4649
	1.1304	2.62667	-24.7739	-0.0726278	4.42271	2.27607	4.72271	7.27205	-2.20872	2.8885		5950	3014	5321	2796	3788	4844	2574	5222	4648
	1.0414	2.56714	-24.6844	-0.0031337	4.70909	2.09758	4.60887	7.3021	-2.20849	2.98165		5949	3013	5322	2797	3788	4846	2576	5222	4649
	0.943111	2.46662	-24.6542	0.144892	4.4609	1.74123	4.332	7.38581	-2.17116	2.99999		5947	3012	5323	2797	3789	4845	2578	5223	4647
	1.06303	2.46249	-24.4794	0.10203	3.95321	1.04925	4.21495	7.44936	-2.32483	2.99257		5948	3010	5325	2796	3790	4846	2581	5222	4646
	1.10692	2.54401	-24.745	0.0606009	2.78224	-0.0826884	4.08579	7.47042	-2.47493	3.1198		5948	3010	5325	2798	3791	4849	2583	5219	4645
	1.07581	2.66452	-24.6489	-0.0601719	0.901762	-2.1128	4.01187	7.49251	-2.51839	2.97488		5947	3008	5327	2797	3795	4854	2587	5216	4641
	0.962277	3.1254	-24.7833	-0.515609	-2.14802	-4.78761	3.9429	7.46816	-2.78021	3.05189		5946	3007	5325	2796	3798	4862	2591	5215	4638
	0.9513	3.35074	-24.8597	-0.615409	-5.36451	-8.41161	3.14924	7.43693	-3.08947	3.13898		5946	3005	5322	2796	3809	4882	2594	5214	4636
	0.880501	3.32743	-24.8063	-0.487312	-9.67743	-11.479	2.7332	7.2648	-3.37939	3.36912		5944	3001	5320	2795	3838	4919	2595	5212	4632
	0.936764	3.23731	-24.8125	-0.499722	-13.53	-15.8083	2.85958	6.94585	-3.80624	3.2988		5940	2998	5318	2796	3888	4983	2595	5211	4627
	0.840273	3.16443	-24.7247	-0.370093	-16.4603	-20.6694	3.49007	6.68719	-4.21499	3.59338		5936	2992	5317	2797	3966	5079	2601	5211	4619
	0.849635	3.13016	-24.6525	-0.414677	-18.1277	-25.2571	3.65827	6.48844	-4.58512	3.62164		5931	2985	5312	2796	4074	5185	2613	5214	4611
	0.825272	3.04924	-24.6791	-0.295707	-19.2192	-28.5864	4.32648	6.26769	-5.12231	3.75296		5925	2980	5301	2793	4193	5298	2631	5219	4601
	0.838468	3.20692	-24.7664	-0.470336	-20.248	-31.3184	4.49	6.05278	-5.46673	3.82909		5919	2975	5286	2790	4318	5427	2644	5225	4596
	0.992089	3.2835	-24.8385	-0.694367	-22.4897	-34.3974	4.76336	5.95385	-6.03005	3.82192		5911	2970	5265	2785	4442	5560	2666	5231	4593
	0.953984	3.33547	-24.6689	-0.619391	-22.7636	-37.5833	4.48322	5.47872	-6.65768	4.03831		5906	2965	5245	2783	4554	5674	2697	5238	4592
	0.992171	3.30122	-24.5673	-0.605959	-23.5679	-39.7804	4.19682	4.94261	-7.58142	4.28859		5903	2964	5242	2785	4631	5755	2719	5248	4594
	0.951512	3.24736	-24.4557	-0.581251	-23.4966	-41.8475	4.0248	4.74249	-7.6355	3.92911		5901	2963	5242	2785	4699	5822	2740	5256	4598
	0.944121	3.14658	-24.3843	-0.569771	-24.0772	-43.1913	4.04947	4.57908	-8.33875	4.29651		5897	2962	5236	2784	4781	5908	2766	5266	4602
	0.807431	3.20339	-24.3693	-0.661725	-23.7451	-44.7398	4.14943	4.3044	-8.82004	4.30294		5893	2962	5210	2781	4848	5978	2788	5283	4606
	0.911261	3.14702	-24.3841	-0.722307	-23.8686	-46.4	3.58037	4.0549	-9.3682	4.39811		5890	2961	5191	2779	4900	6033	2808	5297	4611
	0.987564	3.2225	-24.4782	-0.828539	-23.9074	-48.4078	3.37012	3.6473	-10.0902	4.61072		5887	2961	5180	2778	4935	6083	2826	5308	4618
	0.884966	3.23475	-24.51	-0.883582	-23.861	-49.428	3.3893	3.37071	-10.5012	4.52338		5885	2960	5178	2779	4958	6128	2843	5319	4622
	0.875085	3.25573	-24.5876	-0.876135	-23.1272	-50.4304	3.05105	3.09632	-10.9695	4.66017		5883	2960	5179	2780	4978	6170	2857	5331	4627
	0.911624	3.16126	-24.6392	-0.863398	-22.3938	-50.7597	3.43224	2.87873	-11.2757	4.55142		5881	2959	5182	2781	4993	6206	2875	5345	4631
	0.927631	3.0988	-24.677	-0.850021	-21.9528	-51.2583	3.16322	2.80023	-11.502	4.3606		5879	2959	5184	2782	5021	6252	2896	5359	4636
	1.0007	3.02417	-24.7046	-0.863799	-20.9848	-51.9055	3.10546	2.63835	-11.8335	4.4		5878	2957	5192	2783	5035	6283	2908	5375	4643
	1.00168	2.99254	-24.7001	-0.865078	-20.985	-52.2025	3.15526	2.53998	-12.1305	4.41646		5879	2958	5199	2785	5040	6302	2916	5388	4648
	0.975829	2.99537	-24.6553	-0.85117	-20.8131	-52.8246	3.00907	2.49406	-12.476	4.27799		5879	2957	5208	2787	5030	6312	2920	5400	4654
	0.90752	3.09991	-24.6037	-0.935103	-20.4679	-53.5497	3.09698	2.30898	-12.7959	4.3095		5879	2956	5217	2787	5021	6325	2925	5407	4660
	0.923564	3.11982	-24.5263	-1.0443	-20.2854	-53.6658	3.22354	2.21488	-13.1514	4.23152		5879	2958	5224	2789	5015	6338	2930	5417	4666
	1.03373	3.13954	-24.5743	-1.15992	-20.0281	-53.5707	3.34876	2.20304	-13.1065	4.09181		5878	2957	5229	2790	5010	6351	2937	5427	4671
	1.0801	3.19218	-24.5668	-1.19318	-19.171	-53.4277	3.56953	2.22172	-13.0796	4.08732		5878	2958	5231	2792	5010	6365	2941	5439	4677
	1.11338	3.13797	-24.5114	-1.15022	-18.4372	-52.9232	4.00674	2.31715	-13.0635	4.10358		5876	2957	5221	2789	5012	6378	2945	5450	4683
	1.21059	3.20678	-24.4336	-1.16338	-18.1303	-53.1656	3.98232	2.36805	-13.063	4.07107		5873	2958	5209	2787	5011	6382	2947	5459	4688
	1.18544	3.31437	-24.4263	-1.29392	-18.2647	-53.0972	3.99342	2.35011	-13.0774	4.05526		5872	2958	5206	2787	5004	6381	2946	5464	4692
	1.28325	3.35029	-24.3345	-1.3254	-18.38	-53.0032	3.89794	2.41441	-13.2665	4.15598		5873	2960	5201	2786	4988	6374	2943	5467	4694
	1.30418	3.33135	-24.2787	-1.3298	-18.3646	-52.7032	3.92235	2.47698	-13.1747	4.02811		5871	2960	5195	2784	4963	6364	2937	5468	4695
	1.25145	3.23507	-24.1317	-1.24071	-18.6309	-52.71	3.93616	2.54679	-13.2004	4.0259		5871	2963	5179	2782	4957	6362	2936	5468	4695
	1.30264	3.25066	-24.0938	-1.32792	-18.6737	-52.6294	4.07837	2.54875	-13.2022	3.94803		5869	2964	5164	2779	4956	6361	2935	5469	4695
	1.39116	3.25998	-24.0462	-1.36239	-18.5229	-52.6955	3.94272	2.65068	-13.1894	3.92884		5867	2964	5150	2777	4957	6358	2933	5471	4697
	1.36582	3.29312	-24.0692	-1.28144	-18.9773	-52.3975	4.08208	2.75226	-13.1909	3.82986		5866	2965	5145	2777	4955	6350	2930	5473	4699
	1.38423	3.34706	-24.063	-1.32341	-18.9296	-52.3103	4.00683	2.82176	-13.3136	3.84735		5865	2968	5143	2775	4957	6347	2929	5473	4700
	1.43375	3.40206	-24.094	-1.37003	-18.9811	-52.0805	4.10153	2.85961	-13.2633	3.81751		5865	2969	5138	2776	4957	6344	2928	5475	4703
	1.39537	3.45099	-24.0545	-1.35657	-18.8488	-51.6705	4.13862	2.87395	-13.0885	3.62368		5865	2969	5135	2775	4957	6340	2927	5479	4704
	1.59278	3.43086	-24.0284	-1.25465	-18.8714	-51.4267	4.07388	2.83761	-13.0226	3.60073		5863	2969	5134	2775	4952	6335	2926	5482	4706
	1.42535	3.41588	-24.0758	-1.20998	-18.9693	-51.1105	4.23068	2.82757	-13.0276	3.49122		5862	2968	5130	2774	4953	6329	2924	5484	4709
	1.43708	3.45102	-24.1185	-1.24959	-18.9467	-51.0342	4.23656	2.78868	-12.9249	3.39927		5861	2968	5126	2773	4953	6321	2920	5485	4709
	1.47295	3.53478	-24.1318	-1.32203	-19.0068	-50.9426	4.38845	2.73282	-12.8069	3.18991		5861	2968	5126	2772	4951	6309	2914	5484	4711
	1.45625	3.52614	-24.0997	-1.41602	-18.801	-51.1881	4.41165	2.64774	-12.879	3.22898		5860	2968	5121	2772	4944	6300	2908	5482	4710
	1.47799	3.44372	-24.0856	-1.39077	-18.8367	-50.9275	4.33505	2.70049	-12.82	3.35987		5859	2967	5118	2770	4940	6290	2904	5480	4711
	1.37832	3.48336	-24.05	-1.33412	-18.9797	-50.4269	4.35752	2.81493	-12.6984	3.28073		5858	2965	5116	2770	4938	6284	2902	5479	4713
	1.34724	3.53424	-23.9421	-1.37787	-18.8998	-50.3306	4.4654	2.90183	-12.7851	3.32437		5857	2965	5112	2769	4938	6280	2900	5475	4713
	1.42798	3.50438	-23.9243	-1.45347	-18.8826	-50.3398	4.4158	2.93519	-12.8064	3.22162		5856	2965	5104	2766	4936	6274	2899	5474	4714
	1.45206	3.49317	-23.8643	-1.44393	-18.7678	-50.3904	4.39146	2.95893	-12.7783	3.18939		5856	2965	5098	2765	4931	6267	2897	5472	4713
	1.45003	3.50223	-23.9086	-1.43046	-18.8239	-50.39	4.37271	3.0059	-12.8386	3.23351		5855	2965	5097	2765	4928	6261	2895	5469	4712
	1.40666	3.4395	-23.856	-1.37887	-18.9097	-50.5302	4.36808	2.99727	-12.8763	3.23067		5854	2964	5096	2765	4923	6256	2893	5466	4712
	1.41311	3.42332	-23.8248	-1.36695	-19.2409	-50.627	4.43867	2.94314	-12.783	3.12096		5854	2965	5092	2764	4923	6254	2894	5465	4710
	1.48281	3.41539	-23.7988	-1.41655	-19.4592	-50.7728	4.36456	2.95292	-12.8406	3.20348		5854	2964	5091	2765	4922	6251	2892	5465	4712
	1.59089	3.46609	-23.7207	-1.3424	-19.6205	-50.7884	4.17452	3.01069	-12.8302	3.21313		5855	2965	5095	2765	4922	6248	2892	5464	4711
	1.45385	3.48298	-23.7205	-1.36177	-19.6462	-51.087	4.01966	3.02231	-12.8266	3.19695		5854	2966	5092	2766	4923	6250	2893	5465	4712
	1.408	3.49174	-23.8065	-1.35077	-19.7218	-51.238	4.01869	2.97868	-12.8588	3.28087		5854	2967	5083	2764	4929	6252	2894	5464	4711
	1.40421	3.42438	-23.7345	-1.23132	-19.6901	-51.2564	4.01682	2.99198	-12.8809	3.27158		5854	2967	5077	2764	4936	6253	2895	5461	4712
	1.40956	3.46009	-23.7019	-1.27886	-20.012	-51.2885	3.87885	2.92564	-12.8572	3.22185		5854	2968	5070	2762	4939	6255	2896	5460	4711
	1.42695	3.48382	-23.6821	-1.31264	-19.8784	-51.3655	4.05993	2.84806	-12.8216	3.12294		5852	2966	5069	2763	4945	6257	2898	5461	4711
	1.40464	3.55318	-23.6783	-1.35382	-19.8425	-51.2344	4.35966	2.89458	-12.8326	3.1051		5852	2966	5067	2763	4946	6257	2899	5462	4711
	1.45526	3.66713	-23.6903	-1.45872	-19.6378	-50.8502	4.35332	2.98568	-12.7631	2.95974		5851	2966	5064	2762	4947	6256	2897	5460	4712
	1.35566	3.73533	-23.6979	-1.47271	-18.1964	-49.4873	4.87076	3.04054	-12.4742	3.04527		5850	2964	5054	2759	4949	6258	2900	5458	4710
	1.3741	3.72047	-23.6825	-1.37939	-15.0419	-46.9586	5.45923	3.18826	-12.172	3.00897		5849	2965	5044	2758	4950	6257	2899	5456	4710
	1.37848	3.81013	-23.6329	-1.40626	-11.5578	-42.9946	5.73733	3.42719	-11.5021	3.02215		5849	2963	5040	2757	4948	6252	2899	5457	4709
	1.37731	3.89249	-23.6225	-1.36629	-8.7293	-38.2631	6.08305	3.6038	-10.9444	2.73874		5849	2964	5043	2756	4943	6240	2895	5457	4709
	1.44681	3.76187	-23.5863	-1.1294	-6.61234	-33.1882	6.0755	3.63465	-10.3376	2.5704		5851	2965	5043	2757	4914	6203	2883	5456	4708
	1.41406	3.74795	-23.9613	-0.977336	-4.9385	-27.9802	5.70274	3.63682	-9.90388	2.82189		5853	2965	5046	2755	4833	6122	2852	5452	4705
	1.29155	3.8551	-24.0777	-0.755376	-3.7954	-22.6554	4.5288	3.68913	-9.29392	2.84774		5855	2968	5048	2753	4708	6010	2809	5442	4697
	1.24118	3.94424	-24.2442	-0.525184	-2.61906	-17.1452	3.17057	3.84534	-8.84377	3.00131		5857	2967	5049	2751	4568	5889	2760	5429	4690
	1.27898	3.7907	-24.5768	-0.327024	-0.755487	-12.5543	2.86704	4.08796	-8.62131	3.19392		5861	2967	5053	2750	4436	5764	2716	5417	4683
	1.18895	3.71128	-24.6054	-0.170906	1.07372	-9.18572	3.22025	4.21523	-8.08216	3.16576		5864	2968	5061	2752	4328	5634	2676	5405	4678
	1.17794	3.79756	-24.7721	-0.243717	2.01898	-5.63335	3.35834	4.38657	-7.56159	3.138		5869	2970	5074	2755	4239	5498	2647	5399	4674
	1.15696	3.79074	-24.7807	-0.158994	3.20515	-2.81094	3.68124	4.51493	-6.91654	2.90775		5876	2972	5093	2758	4165	5360	2631	5398	4674
	1.21063	3.53624	-24.8411	0.231979	4.54728	-0.301202	4.28436	4.66057	-6.5601	2.90316		5882	2975	5116	2762	4080	5232	2629	5396	4676
	1.02307	3.71415	-24.486	0.107185	4.87042	1.54795	4.91648	4.87365	-6.16808	2.83592		5889	2974	5136	2765	4005	5118	2623	5384	4674
	0.924458	3.87592	-24.4575	0.170212	5.67722	3.17446	5.2843	5.12073	-5.99585	3.02405		5896	2977	5147	2764	3942	5015	2619	5371	4672
	0.950478	3.87956	-24.4683	0.191269	5.46608	4.47951	5.54239	5.36897	-5.92668	3.0401		5900	2979	5149	2764	3883	4916	2619	5359	4671
	0.869043	4.82679	-24.5466	-0.707225	6.2452	5.25484	5.39492	5.33425	-5.44062	2.76482		5903	2981	5148	2762	3834	4835	2619	5347	4669
	0.878823	3.89095	-24.5427	0.257596	5.98074	6.42111	5.5527	5.31756	-5.37714	3.16819		5906	2982	5144	2760	3793	4771	2618	5337	4668
	0.734069	3.89575	-24.51	0.296369	6.36198	7.10017	4.59058	5.35352	-5.0968	2.91426		5910	2982	5134	2759	3763	4717	2618	5328	4667
	0.765561	3.93396	-24.6272	0.285018	6.06623	8.05512	5.0961	5.16304	-4.95388	2.79732		5911	2983	5123	2757	3742	4681	2622	5321	4666
	0.740005	3.94112	-24.6792	0.311017	6.16318	8.25557	4.87911	5.11682	-4.81833	3.02648		5913	2984	5120	2756	3726	4653	2624	5313	4665
	0.788625	3.92402	-24.7445	0.369633	6.31067	8.3878	4.76363	5.10485	-4.49682	2.84317		5916	2985	5120	2757	3716	4628	2627	5304	4664
	0.735502	3.92606	-24.7573	0.391261	6.34523	8.21598	5.00828	5.12386	-4.41902	2.77936		5918	2986	5121	2756	3706	4607	2632	5296	4662
	0.595381	3.88186	-24.537	0.414231	5.873	7.92609	5.29206	5.04483	-4.42022	2.73961		5920	2986	5121	2759	3701	4596	2635	5290	4663
	0.557013	3.89908	-24.5073	0.365701	5.93647	7.5128	5.29297	5.0455	-4.56059	2.78768		5922	2986	5122	2758	3697	4590	2632	5283	4661
	0.518663	3.83507	-24.5317	0.390753	5.57756	6.88356	5.14808	5.10933	-4.70476	2.92891		5924	2986	5123	2757	3693	4586	2627	5274	4659
	0.526043	3.76399	-24.5199	0.402198	5.3649	6.6983	5.13047	5.06909	-4.60089	2.79467		5924	2986	5117	2756	3691	4588	2620	5265	4658
	0.579811	3.8268	-24.4847	0.366498	5.31976	6.42157	5.07892	5.07327	-4.67525	2.86358		5924	2986	5107	2753	3692	4596	2609	5260	4658
	0.610013	3.87227	-24.5828	0.368103	5.51016	6.11687	4.98861	5.15784	-4.71356	2.89079		5924	2986	5095	2751	3696	4613	2604	5260	4658
	0.624549	4.14047	-24.594	0.0861422	6.0082	5.46575	4.43392	5.11042	-4.73587	2.95143		5923	2986	5089	2752	3702	4631	2599	5260	4659
	0.651878	4.22682	-24.5202	0.0470431	5.80383	5.16569	4.17929	5.04908	-4.63851	2.88429		5923	2986	5092	2752	3708	4644	2598	5260	4658
	0.658444	4.26332	-24.6269	-0.052856	5.57995	5.12339	4.60548	4.96427	-4.66719	2.79293		5922	2985	5092	2754	3711	4654	2595	5260	4657
	0.746343	4.02761	-24.346	0.170818	5.60018	4.89694	4.57324	4.97621	-4.71501	2.76769		5921	2986	5092	2753	3716	4664	2592	5259	4656
	0.698081	4.09657	-24.1816	0.0623251	5.50428	4.63618	4.40139	4.95115	-4.63893	2.65688		5921	2985	5091	2753	3720	4672	2593	5259	4657
	0.682962	3.84865	-24.235	0.336976	5.23856	4.97104	4.33438	4.92791	-4.68204	2.70355		5921	2985	5084	2752	3724	4676	2592	5256	4657
	0.749999	3.65503	-24.3966	0.545348	5.10842	4.91083	4.11797	4.9427	-4.83051	2.89027		5921	2986	5076	2751	3724	4681	2588	5255	4657
	0.689253	3.67961	-24.3584	0.582912	4.82677	4.94517	4.4893	4.94522	-4.81344	2.83804		5920	2985	5072	2749	3728	4688	2587	5254	4656
	0.716536	3.66089	-24.3486	0.553085	4.96536	4.808	4.70662	4.94193	-4.79295	2.77651		5920	2985	5073	2749	3733	4698	2587	5254	4657
	0.765486	3.66991	-24.2629	0.469037	4.62372	4.62116	4.95962	5.10116	-4.92303	2.83979		5920	2985	5078	2750	3737	4708	2589	5256	4657
	0.753613	3.7159	-24.2005	0.322149	5.02677	4.34105	5.03651	5.17561	-5.03147	2.84274		5919	2983	5083	2751	3740	4713	2592	5256	4658
	0.651766	3.79147	-24.1739	0.283491	5.15398	4.20235	5.13114	5.16077	-5.09619	2.94215		5920	2984	5087	2752	3742	4718	2590	5257	4657
	0.687944	3.80446	-24.2023	0.246764	5.1868	4.23584	5.14534	5.15366	-5.01139	2.84144		5919	2983	5090	2752	3745	4720	2588	5256	4658
	0.732318	3.87254	-24.2188	0.119798	4.81816	4.13315	5.20367	5.1357	-5.01494	2.74874		5919	2985	5085	2751	3743	4720	2583	5254	4658
	0.847085	3.96275	-24.2977	-0.0185996	4.5544	4.29743	5.52171	5.22872	-5.09461	2.77097		5919	2984	5073	2748	3742	4718	2579	5254	4658
	0.697031	3.98237	-24.2481	0.0131418	4.53815	4.32192	5.6021	5.26065	-5.12986	2.78123		5918	2984	5066	2747	3740	4718	2577	5254	4657
	0.700962	4.01397	-24.2988	-0.0842854	5.02765	3.98083	5.55496	5.25686	-5.16033	2.7268		5918	2984	5067	2748	3740	4719	2578	5254	4658
	0.725407	3.87978	-24.1797	0.0675479	5.00433	3.9952	5.56748	5.3056	-5.17676	2.79625		5919	2985	5066	2747	3741	4719	2577	5253	4658
	0.713431	3.93519	-24.15	0.0838938	5.01202	3.99112	5.60693	5.34639	-5.08082	2.76894		5918	2984	5066	2749	3741	4720	2577	5253	4658
	0.75723	3.94066	-24.2062	0.0109851	4.88184	3.7657	5.68282	5.4355	-5.17257	2.80013		5917	2984	5070	2749	3739	4719	2575	5252	4658
	0.657372	3.71616	-24.3041	0.232715	4.82283	3.8205	5.61097	5.45549	-5.22128	2.81598		5917	2983	5076	2750	3739	4718	2571	5251	4658
	0.714001	3.71229	-24.285	0.216399	4.84929	3.74686	5.63639	5.50235	-5.24301	2.8321		5915	2982	5079	2751	3739	4720	2573	5252	4658
	0.64923	3.72306	-24.255	0.221805	4.753	3.77791	5.58273	5.55996	-5.31992	2.88799		5915	2982	5082	2751	3739	4721	2576	5252	4658
	0.634132	3.7705	-24.2831	0.182294	4.75407	3.76069	5.5416	5.55765	-5.28281	2.80547		5915	2980	5086	2752	3740	4722	2573	5251	4657
	0.625039	3.75011	-24.3375	0.186496	4.71597	3.81573	5.41872	5.57173	-5.25147	2.7386		5914	2982	5085	2752	3739	4723	2575	5252	4657
	0.608328	3.73314	-24.3385	0.185021	4.77536	3.79547	5.36766	5.62777	-5.32595	2.74813		5914	2981	5077	2750	3739	4722	2572	5250	4656
	0.599444	3.78516	-24.3698	0.144335	4.70275	3.7807	5.40403	5.64335	-5.34954	2.6929		5914	2982	5071	2749	3739	4723	2573	5249	4656
	0.590096	3.8206	-24.3125	0.0825113	4.95793	3.77931	5.38265	5.69469	-5.40551	2.75009		5913	2981	5071	2750	3740	4723	2573	5250	4655
	0.654942	3.82167	-24.2698	0.0654754	4.87324	3.73488	5.59946	5.6843	-5.42133	2.65814		5914	2980	5074	2750	3740	4723	2576	5251	4657
	0.63446	3.83987	-24.2504	0.0763097	4.73125	3.81916	5.58636	5.60543	-5.39736	2.66245		5913	2980	5080	2751	3740	4723	2577	5251	4657
	0.771948	3.88032	-24.2345	0.0605912	4.46667	3.69498	5.59661	5.6109	-5.45806	2.66648		5913	2981	5081	2752	3740	4724	2577	5252	4657
	0.688564	4.08237	-24.111	-0.205033	4.61703	3.59795	5.34717	5.66876	-5.49059	2.67839		5912	2980	5074	2750	3741	4721	2578	5251	4656
	0.633141	3.93856	-24.2053	-0.066589	4.84152	3.32123	4.95904	5.72803	-5.56761	2.69126		5911	2979	5065	2749	3741	4721	2579	5251	4657
	0.688056	3.89743	-24.1813	-0.131978	4.33799	3.65029	5.72563	5.71119	-5.67363	2.68502		5910	2978	5059	2748	3740	4719	2577	5249	4656
	0.679604	3.974	-24.2057	-0.302225	4.476	3.37121	5.82251	5.71378	-5.68105	2.64174		5908	2977	5053	2746	3740	4719	2578	5248	4655
	0.726663	3.85384	-24.0872	-0.2276	4.34622	3.29325	5.68795	5.62371	-5.70005	2.57239		5908	2976	5047	2746	3738	4717	2578	5248	4654
	0.629608	4.07587	-23.852	-0.449974	4.53267	3.23809	5.32761	5.50487	-5.71541	2.61007		5907	2978	5037	2743	3737	4714	2577	5247	4655
	0.76972	4.1473	-23.7999	-0.561178	4.49289	3.04964	5.06975	5.37009	-5.70819	2.60223		5907	2979	5020	2738	3735	4712	2576	5245	4652
	0.829686	4.04153	-23.7591	-0.618121	3.99176	2.7456	4.95493	5.2472	-5.82585	2.48779		5906	2979	5008	2739	3735	4712	2576	5243	4652
	0.743182	4.05397	-23.6868	-0.698806	3.75327	1.92258	5.19515	5.42509	-5.97673	2.59262		5904	2978	4998	2736	3737	4716	2577	5243	4652
	0.691831	4.11905	-23.7396	-0.795187	3.22426	-0.256557	5.42999	5.75154	-6.24401	2.71441		5901	2976	4994	2737	3739	4720	2579	5241	4650
	0.748946	4.10231	-23.7766	-0.818442	2.4871	-2.54147	5.43582	5.79337	-6.35794	2.70781		5898	2976	4984	2735	3742	4722	2581	5238	4649
	0.665772	3.94009	-23.6268	-0.775856	0.848058	-4.66198	5.97478	5.91065	-6.71668	2.83962		5897	2976	4976	2735	3742	4726	2581	5236	4644
	0.534602	4.43152	-23.7463	-1.33135	-0.891496	-7.5994	6.08214	6.00335	-6.943	2.90528		5894	2974	4970	2735	3747	4742	2577	5232	4641
	0.635408	4.63819	-23.5734	-1.63895	-2.683	-11.0369	6.07475	6.30346	-7.21661	3.05386		5888	2970	4963	2734	3771	4788	2569	5227	4634
	0.735846	4.5304	-23.3794	-1.48572	-5.24446	-14.8922	6.55176	6.32217	-7.50068	3.13682		5883	2966	4956	2734	3804	4843	2562	5222	4624
	0.849975	4.52556	-23.3394	-1.50255	-7.74617	-19.2132	6.77945	6.31467	-7.73383	3.26308		5878	2964	4954	2735	3848	4910	2555	5219	4615
	0.896697	4.60468	-23.434	-1.5277	-10.0934	-23.6681	7.31403	6.29738	-7.8971	3.27211		5870	2958	4945	2733	3904	4992	2552	5216	4602
	0.825796	4.65903	-23.3041	-1.61692	-11.6463	-28.3185	8.05497	6.13614	-8.3476	3.37596		5863	2954	4935	2732	3980	5096	2559	5218	4591
	0.942379	4.9918	-23.189	-2.04831	-13.1745	-32.5716	8.42683	6.02396	-8.90007	3.44499		5854	2949	4921	2729	4066	5215	2570	5218	4582
	0.841913	5.01726	-23.0537	-2.08181	-14.6067	-36.2679	8.6504	5.90059	-9.33359	3.08246		5844	2945	4899	2726	4166	5336	2588	5210	4572
	0.857315	5.01432	-23.3045	-1.95157	-15.4205	-39.1751	8.39804	5.58887	-10.1485	3.56537		5832	2938	4873	2722	4264	5451	2608	5200	4563
	0.966591	4.80312	-23.1594	-1.83897	-17.4331	-41.7496	8.28197	5.39286	-10.851	3.5947		5818	2933	4847	2716	4363	5566	2633	5197	4555
	0.998768	4.84073	-23.0906	-1.8952	-18.3178	-45.1234	7.24174	5.07677	-11.436	3.83692		5803	2925	4824	2714	4456	5668	2662	5202	4551
	1.01007	4.9557	-23.0862	-2.17239	-19.5665	-48.0167	6.81568	4.68669	-12.0844	3.67184		5792	2919	4813	2712	4538	5760	2690	5217	4552
	0.921809	4.8567	-23.2972	-2.08421	-20.7552	-49.9137	5.71838	4.35314	-12.5518	3.73281		5781	2916	4797	2711	4613	5836	2718	5232	4557
	0.992686	4.80671	-23.052	-2.19156	-22.3557	-51.6712	5.20762	4.20914	-13.0733	3.63051		5776	2914	4783	2709	4682	5913	2744	5246	4562
	1.00036	4.84739	-23.0849	-2.21236	-23.6523	-53.716	4.54324	3.85602	-13.729	3.75986		5771	2912	4771	2709	4753	5981	2779	5260	4568
	1.04247	4.80723	-23.0642	-2.26479	-25.3718	-54.7833	3.63993	3.58226	-14.1979	3.68572		5769	2910	4774	2709	4825	6060	2818	5275	4577
	0.992923	4.68218	-23.0524	-2.25216	-25.4898	-56.7091	2.72925	3.44018	-14.5945	3.7078		5769	2911	4777	2711	4878	6116	2848	5289	4583
	0.97932	4.73381	-23.0133	-2.34318	-26.3416	-57.1174	2.7213	3.22314	-14.7792	3.5882		5769	2911	4783	2711	4929	6175	2879	5305	4590
	1.09078	4.76054	-22.8345	-2.44602	-26.6164	-57.8912	2.03655	3.17618	-15.198	3.56576		5771	2911	4788	2713	4990	6230	2904	5322	4597
	1.12658	4.73071	-22.8365	-2.51831	-26.5887	-58.2023	1.86502	3.00409	-15.2524	3.69777		5772	2913	4784	2713	5034	6275	2930	5338	4607
	1.13713	4.61593	-22.8287	-2.52703	-26.3209	-58.5062	1.89491	2.9565	-15.2778	3.51581		5774	2915	4782	2713	5072	6312	2951	5349	4615
	1.07453	4.6409	-22.8144	-2.48488	-26.4461	-58.642	1.76744	3.02187	-15.443	3.65568		5775	2917	4778	2712	5096	6340	2968	5361	4622
	1.05221	4.70647	-22.8268	-2.57886	-26.3638	-59.2034	1.64993	2.92298	-15.5895	3.73482		5778	2920	4772	2710	5110	6359	2979	5370	4628
	1.00455	4.8364	-22.7964	-2.5903	-26.4043	-59.5393	1.36506	2.82316	-15.6773	3.64135		5780	2922	4769	2710	5115	6369	2985	5375	4631
	1.07577	4.88878	-22.697	-2.56414	-26.5574	-59.401	1.39184	2.87698	-15.607	3.63621		5781	2924	4774	2709	5114	6374	2987	5378	4633
	1.02445	4.90567	-22.6679	-2.51437	-26.4741	-59.2937	1.16155	2.92603	-15.5832	3.52231		5783	2924	4776	2711	5116	6382	2990	5381	4635
	1.15674	4.86699	-22.7022	-2.5683	-26.4444	-59.0633	1.38719	2.94685	-15.5547	3.70981		5784	2924	4776	2711	5122	6390	2994	5387	4639
	1.05625	4.88603	-22.7163	-2.5623	-26.41	-58.9491	1.41097	2.97274	-15.4858	3.5291		5784	2926	4773	2711	5128	6393	2996	5392	4642
	0.982791	4.86009	-22.5074	-2.53721	-26.4793	-58.9019	1.41811	3.01261	-15.4718	3.41466		5784	2926	4773	2710	5130	6395	2997	5395	4644
	0.969161	4.76336	-22.4825	-2.47124	-26.6634	-58.9874	1.35784	3.04837	-15.4226	3.33333		5785	2928	4762	2708	5130	6388	2995	5398	4645
	0.999778	4.76665	-22.4457	-2.44328	-26.768	-59.0387	1.52086	3.01366	-15.5392	3.73629		5786	2929	4752	2707	5126	6382	2990	5397	4645
	1.20317	4.86339	-22.6865	-2.57806	-27.1524	-58.9522	1.38163	3.08178	-15.4996	3.46649		5786	2930	4743	2704	5122	6377	2988	5397	4646
	1.04018	4.93768	-22.7024	-2.6671	-27.2827	-58.8435	1.39402	3.04141	-15.5034	3.53549		5786	2932	4741	2703	5119	6374	2986	5397	4645
	1.13706	4.95291	-22.6399	-2.71538	-27.5121	-58.6316	1.25599	3.1199	-15.5195	3.71503		5785	2932	4742	2705	5126	6375	2988	5401	4647
	1.13719	5.08192	-22.5489	-2.77204	-27.4999	-58.8042	1.12704	3.23522	-15.4538	3.64308		5787	2933	4741	2705	5131	6377	2988	5404	4648
	1.23455	5.07374	-22.4973	-2.82036	-27.7396	-58.8046	1.19972	3.1664	-15.5079	3.60549		5789	2933	4747	2707	5135	6377	2988	5406	4651
	1.23629	5.10888	-22.5143	-2.90229	-27.7718	-58.8547	1.28935	3.13116	-15.4586	3.53815		5788	2935	4749	2706	5138	6375	2988	5408	4651
	1.25848	5.04669	-22.5164	-2.90282	-27.9133	-58.725	1.40805	3.12732	-15.4941	3.48124		5789	2936	4747	2707	5139	6372	2986	5410	4651
	1.27666	4.97786	-22.452	-2.82602	-28.0846	-58.7296	1.23795	3.21896	-15.5944	3.59458		5787	2937	4740	2704	5141	6371	2987	5410	4651
	1.34742	4.908	-22.3632	-2.7877	-28.1049	-58.7917	1.24524	3.2455	-15.6036	3.68361		5785	2939	4726	2703	5146	6370	2986	5412	4651
	1.35878	4.90426	-22.3662	-2.79931	-28.5358	-58.73	1.26253	3.23591	-15.5772	3.48233		5786	2941	4719	2703	5146	6369	2985	5413	4653
	1.36131	4.98761	-22.4113	-2.80119	-28.094	-58.4395	1.47706	3.24058	-15.6196	3.43008		5786	2942	4722	2703	5146	6368	2984	5415	4654
	1.30052	4.92956	-22.386	-2.76248	-27.3847	-58.209	1.85786	3.29608	-15.5177	3.3714		5787	2942	4726	2704	5148	6367	2983	5416	4655
	1.27857	4.9671	-22.3487	-2.8155	-27.2442	-58.1432	1.9723	3.34789	-15.4668	3.36964		5787	2942	4727	2704	5150	6368	2985	5418	4655
	1.37087	4.98136	-22.3734	-2.83329	-27.2331	-58.0125	2.0907	3.31466	-15.4717	3.34791		5787	2941	4730	2704	5148	6367	2983	5417	4656
	1.24266	5.09124	-22.4767	-2.94714	-27.1706	-58.0741	2.22391	3.31703	-15.544	3.39564		5785	2940	4734	2704	5145	6360	2980	5419	4657
	1.28195	5.12441	-22.4862	-2.96387	-26.9894	-58.2117	2.10003	3.33058	-15.5532	3.30333		5787	2941	4734	2703	5127	6347	2973	5418	4658
	1.20561	5.1527	-22.4639	-2.95569	-27.1313	-58.0373	2.18639	3.34666	-15.4981	3.24479		5787	2940	4727	2700	5113	6342	2969	5415	4657
	1.29274	5.16757	-22.5257	-3.00636	-27.1255	-57.9662	2.1536	3.41659	-15.4478	3.24451		5787	2940	4724	2701	5107	6340	2967	5415	4658
	1.31105	5.02946	-22.1741	-2.83306	-27.1466	-58.0385	1.97483	3.44773	-15.3514	3.12749		5788	2941	4725	2701	5108	6342	2968	5416	4659
	1.35587	5.04121	-22.1562	-2.8412	-27.0846	-58.1655	2.00692	3.42992	-15.3849	3.17469		5788	2942	4722	2701	5108	6341	2968	5416	4661
	1.36102	5.1589	-22.163	-2.94788	-26.9698	-58.1096	1.9583	3.43108	-15.3727	3.21499		5788	2942	4714	2700	5106	6340	2967	5417	4660
	1.34481	5.18689	-22.2447	-2.96665	-27.0124	-57.9893	2.02135	3.4234	-15.4408	3.15784		5788	2944	4706	2698	5104	6336	2966	5415	4660
	1.27524	5.12835	-22.2237	-2.92697	-26.8868	-57.9066	1.97074	3.41838	-15.4719	3.17433		5787	2944	4699	2697	5105	6336	2966	5412	4659
	1.27992	5.15391	-22.2078	-2.90276	-27.0103	-57.7174	1.98803	3.45156	-15.447	3.19682		5786	2944	4692	2696	5106	6333	2967	5412	4658
	1.22269	5.18508	-22.2018	-2.8523	-27.3153	-57.4266	2.00505	3.53961	-15.3483	3.25096		5785	2945	4688	2696	5104	6331	2964	5411	4658
	1.1735	5.08118	-22.2311	-2.70873	-27.5382	-57.2104	2.06231	3.53892	-15.2081	3.03544		5785	2943	4689	2695	5103	6328	2963	5412	4658
	1.06885	5.09438	-22.3228	-2.70332	-27.648	-57.1419	2.21918	3.47919	-15.23	2.96718		5785	2943	4689	2696	5102	6324	2959	5413	4659
	1.10887	5.04063	-22.2681	-2.63455	-27.5319	-57.3114	2.16721	3.48136	-15.3597	3.11016		5784	2942	4689	2695	5099	6317	2958	5412	4660
	1.15731	5.23538	-22.5042	-2.85123	-27.4885	-57.2113	1.93332	3.46622	-15.313	2.95107		5783	2941	4688	2695	5101	6307	2953	5411	4660
	1.10268	5.28849	-22.5046	-2.9133	-27.1392	-56.9186	2.1471	3.48561	-15.2965	2.90234		5781	2940	4685	2694	5102	6298	2949	5407	4658
	1.13019	5.22386	-22.4045	-2.90543	-25.9884	-56.4632	2.4943	3.5517	-15.2045	2.78073		5779	2938	4682	2695	5100	6292	2947	5403	4656
	1.14937	5.27648	-22.3586	-2.91474	-23.0992	-54.6087	3.71707	3.73771	-14.9566	2.64841		5777	2936	4681	2694	5097	6285	2944	5398	4655
	1.20297	5.2685	-22.4219	-2.89241	-17.897	-51.635	5.23336	3.91743	-14.3082	2.56624		5774	2934	4678	2694	5094	6275	2939	5395	4653
	1.1935	5.30623	-22.4755	-2.74902	-13.2383	-46.006	6.21027	4.353	-13.4455	2.2064		5773	2932	4679	2693	5086	6260	2932	5392	4652
	1.24696	5.33696	-22.4946	-2.62479	-9.06249	-40.1976	7.006	4.84283	-12.8189	2.42776		5775	2932	4682	2692	5066	6232	2920	5389	4650
	1.02311	5.37869	-22.4895	-2.56563	-6.03637	-34.6088	7.39259	5.1785	-12.3043	2.63886		5777	2933	4681	2691	5007	6168	2895	5384	4648
	0.978768	5.50255	-22.5088	-2.42163	-3.79861	-30.4339	7.16252	5.55903	-11.7292	2.71474		5779	2933	4683	2688	4880	6058	2850	5370	4642
	0.854501	5.53676	-22.3104	-2.32727	-2.5965	-26.4667	6.84218	5.67103	-10.6978	2.2854		5782	2934	4685	2684	4707	5919	2794	5347	4635
	0.821905	5.45198	-22.189	-2.16842	-1.74283	-22.2201	5.89982	5.78701	-10.7112	3.12872		5786	2934	4688	2683	4521	5768	2730	5319	4622
	0.795245	5.56529	-22.3154	-2.12283	-0.522948	-17.9259	5.16392	5.81255	-9.63172	2.64998		5789	2934	4691	2680	4356	5627	2676	5294	4609
	0.858231	5.65942	-22.3948	-2.13438	0.688569	-13.9768	5.19226	5.84061	-8.98817	2.56323		5793	2934	4687	2677	4234	5508	2641	5271	4597
	0.761079	5.68667	-22.4692	-2.09119	1.66403	-10.8915	5.32574	5.8913	-8.37402	2.62912		5797	2938	4678	2675	4149	5404	2616	5252	4589
	0.751296	5.31827	-22.4814	-1.57518	1.92156	-8.64826	5.02279	6.08822	-7.71605	2.60871		5802	2940	4671	2675	4084	5293	2596	5235	4579
	0.721467	5.37499	-22.474	-1.61533	2.80716	-7.02525	4.99107	6.25988	-7.42929	2.75442		5807	2943	4672	2676	4018	5173	2581	5218	4572
	0.598438	5.30819	-22.4698	-1.49574	3.70513	-5.5054	4.9433	6.31255	-7.3073	2.92987		5813	2945	4677	2676	3947	5055	2568	5200	4565
	0.534258	5.27448	-22.5373	-1.42979	4.23511	-3.881	5.0252	6.39945	-7.14708	3.0295		5821	2948	4682	2676	3893	4959	2562	5180	4559
	0.596306	5.30573	-22.5976	-1.34718	4.43556	-2.32109	5.07063	6.56053	-6.8106	3.00081		5828	2951	4687	2675	3855	4894	2560	5163	4555
	0.597089	5.2511	-22.6863	-1.25013	4.67749	-0.974878	5.2572	6.47031	-6.56662	3.07021		5833	2955	4685	2676	3824	4840	2561	5153	4551
	0.472732	5.27649	-22.688	-1.19878	4.3506	0.895347	5.33983	6.42932	-6.36935	3.09137		5835	2957	4678	2674	3795	4784	2559	5148	4550
	0.514074	5.12884	-22.8105	-0.926298	5.20121	1.5448	5.12049	6.59206	-6.06585	2.97618		5840	2962	4671	2674	3770	4738	2562	5147	4551
	0.471462	5.08386	-22.7794	-0.930318	5.43746	2.24116	5.07553	6.67347	-5.85554	3.06785		5844	2963	4672	2674	3749	4707	2566	5148	4552
	0.443252	5.1782	-22.7842	-0.893519	5.45354	3.18355	4.88954	6.70624	-5.51677	3.18016		5846	2965	4683	2677	3733	4676	2570	5150	4557
	0.426988	5.17456	-22.8038	-0.91197	5.47162	4.02281	4.689	6.62668	-4.97385	2.80443		5850	2967	4691	2678	3716	4645	2577	5150	4560
	0.281504	5.21286	-22.8629	-0.904105	5.20705	4.26792	4.75402	6.59443	-4.92952	2.87354		5851	2968	4695	2678	3705	4623	2584	5146	4561
	0.265846	5.12646	-22.9273	-0.778513	5.25991	4.39496	4.94886	6.66631	-4.87011	2.99469		5852	2967	4700	2677	3695	4601	2587	5138	4558
	0.378764	5.18771	-22.8225	-0.785299	5.54404	4.29191	4.96019	6.8296	-5.07889	3.26524		5854	2967	4708	2679	3684	4581	2592	5132	4558
	0.390915	5.13757	-22.8378	-0.691766	5.42211	4.17788	4.96158	6.72838	-4.99127	3.253		5858	2967	4719	2681	3677	4568	2595	5129	4558
	0.476852	5.13468	-22.8583	-0.690007	5.82142	3.93197	4.00956	6.56494	-4.59863	3.00601		5861	2968	4724	2680	3672	4563	2590	5126	4557
	0.447752	5.10065	-22.8771	-0.690769	5.37956	4.25872	4.44874	6.57211	-4.53464	2.98575		5863	2970	4720	2680	3669	4560	2587	5121	4556
	0.414351	5.06794	-22.862	-0.705828	5.37534	4.27235	4.37881	6.52308	-4.41484	2.90869		5862	2970	4712	2678	3669	4565	2584	5118	4554
	0.420197	5.11517	-22.8739	-0.741496	5.25851	4.31828	4.21134	6.38261	-4.38699	2.80126		5861	2968	4708	2678	3671	4569	2583	5116	4552
	0.338198	5.35265	-22.9123	-0.895815	5.29866	4.31265	4.27913	6.10537	-4.66969	3.05539		5860	2968	4708	2678	3673	4572	2584	5113	4551
	0.541491	5.43249	-22.9421	-1.00534	5.34003	4.09708	4.16974	6.02718	-4.70625	3.0347		5861	2968	4711	2679	3675	4571	2587	5111	4550
	0.33318	5.5756	-22.8947	-1.08522	5.17132	4.06236	4.23354	5.97453	-4.78509	3.03944		5861	2968	4709	2679	3676	4573	2584	5108	4549
	0.326098	5.58949	-22.8765	-1.06474	5.03001	4.09059	4.22984	6.00253	-4.74476	3.03291		5861	2969	4707	2679	3676	4575	2581	5107	4552
	0.261765	5.36124	-22.7715	-0.892349	5.43499	3.77756	3.67781	6.05498	-4.46797	2.69398		5861	2968	4703	2678	3678	4577	2576	5104	4555
	0.256337	5.17116	-22.9471	-0.66459	5.50369	3.5961	3.42726	5.8982	-4.76953	2.93171		5860	2967	4700	2678	3679	4581	2565	5101	4556
	0.360481	5.19134	-22.9559	-0.636608	5.28504	3.54535	3.48262	5.7063	-4.74024	2.86513		5859	2967	4700	2678	3679	4583	2560	5098	4556
	0.379431	5.27076	-22.9241	-0.648448	5.4373	3.40067	3.34698	5.58648	-4.77716	2.86377		5858	2966	4700	2678	3680	4584	2561	5097	4557
	0.378003	5.17783	-22.8718	-0.62278	5.02846	3.6332	3.52945	5.44373	-4.76562	2.70616		5857	2964	4701	2678	3681	4589	2560	5097	4556
	0.281022	5.22815	-22.6996	-0.682564	5.07596	3.53736	2.91971	5.27379	-4.69478	2.44808		5858	2964	4702	2677	3684	4590	2561	5096	4557
	0.295805	5.26013	-22.6818	-0.723011	4.95043	3.63332	3.46343	5.11021	-4.10552	1.89748		5857	2964	4700	2677	3684	4590	2561	5096	4559
	0.369372	5.47503	-22.6932	-0.881251	4.51886	4.04797	3.33138	5.05583	-4.09708	1.78328		5856	2964	4695	2677	3687	4592	2560	5094	4561
	0.295838	5.61494	-22.6829	-1.11384	4.23257	4.04563	2.68032	5.12699	-4.39668	2.0957		5856	2963	4690	2675	3688	4593	2559	5092	4562
	0.127331	5.5067	-22.4282	-1.05436	4.20073	3.57937	2.61277	5.25085	-4.16869	1.77684		5855	2962	4688	2676	3689	4589	2561	5091	4565
	0.311109	5.43804	-22.1333	-1.11623	3.74191	3.51956	2.67477	5.36353	-4.18742	1.73956		5853	2959	4683	2674	3690	4583	2563	5086	4564
	0.199808	5.80521	-22.2444	-1.55157	3.82903	3.58429	2.92311	5.19255	-4.25468	1.74903		5851	2957	4677	2673	3690	4569	2565	5076	4563
	0.242604	5.60086	-21.9829	-1.41016	3.57333	3.95079	2.67557	5.01073	-4.22327	1.68794		5846	2954	4667	2671	3689	4557	2565	5060	4559
	0.347717	5.74282	-22.201	-1.58942	3.38743	4.12469	3.53522	5.0585	-4.08017	1.57987		5843	2951	4645	2667	3692	4549	2559	5040	4554
	0.360064	5.59525	-21.9414	-1.38486	3.34818	4.2187	3.31625	4.9408	-3.94224	1.46538		5838	2949	4617	2662	3691	4539	2551	5023	4545
	0.113401	5.71537	-22.0717	-1.40287	2.83868	4.53692	3.14662	4.92271	-3.91743	1.56304		5835	2947	4594	2658	3685	4526	2545	5011	4540
	0.284568	5.49627	-22.2088	-1.34861	3.25402	4.14983	2.15219	4.74559	-3.82438	1.62176		5831	2946	4581	2657	3681	4519	2542	5005	4536
	0.255675	5.51272	-22.1152	-1.3673	3.00913	4.11522	2.0287	4.74864	-3.75856	1.56223		5831	2946	4576	2656	3679	4519	2542	5001	4535
	0.404284	5.28608	-22.0127	-1.44368	3.15024	4.00004	2.04849	4.87104	-3.7015	1.51891		5831	2947	4577	2657	3680	4519	2543	5001	4535
	0.286999	5.74003	-22.0543	-1.40746	3.01896	4.03016	2.04849	4.73796	-3.82423	1.56566		5831	2947	4576	2657	3681	4520	2545	5002	4536
	0.199263	5.57041	-21.9207	-1.41884	3.07269	3.97713	2.18254	4.65787	-3.89403	1.57128		5832	2948	4572	2657	3681	4521	2548	5000	4534
	0.264356	5.34317	-21.8283	-1.46818	3.10733	3.82335	2.34749	4.69956	-3.78045	1.41645		5833	2951	4564	2655	3683	4520	2548	4996	4532
	0.249212	5.75298	-21.8597	-1.51129	3.13671	3.60455	2.19666	4.64156	-3.76539	1.30089		5832	2952	4555	2654	3682	4521	2549	4996	4533
	0.182264	5.79726	-21.8215	-1.54543	3.05268	3.60861	2.1223	4.51529	-3.89001	1.34913		5831	2952	4542	2653	3684	4523	2549	4998	4534
	0.451296	5.36776	-21.5944	-1.53924	2.62012	3.7377	2.22404	4.52393	-3.85401	1.08378		5831	2951	4534	2650	3687	4525	2548	5000	4534
	0.110398	5.56766	-21.6172	-1.5317	2.53871	3.5556	1.93071	4.42724	-3.93254	0.986766		5830	2951	4531	2651	3689	4528	2548	5000	4535
	0.0999982	5.63653	-21.5813	-1.7183	2.4508	3.64445	1.96036	4.22136	-3.98362	0.886471		5829	2950	4532	2651	3691	4531	2548	5002	4538
	0.108336	5.38475	-21.4931	-1.84735	2.49253	3.48442	2.11695	4.02296	-3.97808	0.769127		5828	2950	4528	2651	3694	4531	2546	5003	4539
	0.350437	5.37683	-21.2593	-1.89784	2.21927	3.35225	2.09421	3.95606	-4.0359	0.672801		5830	2951	4521	2649	3695	4531	2546	5000	4541
	0.0671392	5.16574	-21.1913	-1.83253	2.30324	3.26249	1.95685	3.88948	-4.01319	0.531901		5829	2953	4506	2647	3698	4529	2545	5000	4544
	0.152165	5.25806	-21.2574	-1.87061	2.20823	3.22828	1.95348	3.88864	-4.08979	0.532253		5831	2956	4483	2645	3698	4526	2542	5000	4548
	0.12027	5.34926	-21.2609	-1.908	2.27328	3.2355	2.10399	3.89659	-4.15935	0.505895		5832	2958	4467	2643	3701	4527	2540	4998	4550
	0.146878	5.37534	-21.2784	-2.06443	2.241	3.1275	1.89004	3.85656	-4.26261	0.472611		5833	2959	4454	2643	3702	4525	2539	4998	4551
	0.201577	5.47412	-21.3605	-2.23655	1.5007	3.77293	3.16152	3.76017	-4.22219	0.322453		5834	2961	4446	2643	3703	4524	2536	4997	4552
	0.150431	5.08542	-21.1819	-1.93309	1.57021	3.3307	2.49383	3.76873	-4.36975	0.176435		5833	2962	4444	2643	3703	4522	2535	4994	4552
	0.109818	5.22137	-21.1693	-1.96115	1.95003	3.00243	1.85671	3.52594	-4.58081	-0.130841		5832	2960	4441	2643	3704	4520	2534	4994	4553
	0.119063	5.39044	-21.1551	-2.14691	2.08889	2.75582	1.92414	3.4011	-4.88799	-0.444409		5831	2960	4441	2642	3703	4519	2535	4993	4555
	0.303646	5.13146	-21.1929	-1.84425	1.95445	2.7438	1.7784	3.30865	-5.12559	-0.77595		5831	2959	4442	2643	3703	4521	2535	4995	4558
	0.142396	5.12137	-21.2321	-2.04731	1.65394	2.66659	1.73729	3.31203	-5.61425	-1.13899		5830	2959	4437	2643	3705	4521	2535	5000	4562
	-0.0837213	5.24155	-21.0486	-2.19671	1.74974	2.51837	1.81652	3.20414	-6.19831	-1.714		5830	2959	4436	2642	3707	4522	2535	5005	4571
	0.126833	5.1978	-20.8994	-2.30592	1.71115	2.105	2.0499	3.03757	-6.99104	-2.58768		5829	2958	4432	2642	3707	4522	2537	5014	4584
	-0.0401538	5.13458	-21.1279	-2.24834	1.16078	2.04416	2.44206	2.7617	-7.81065	-3.45057		5828	2957	4428	2642	3707	4523	2539	5024	4595
	0.449536	5.20523	-21.0775	-2.35739	1.32723	1.2086	1.88794	2.54785	-8.66335	-4.65032		5824	2955	4424	2642	3707	4520	2542	5038	4607
	0.211523	5.24287	-21.0309	-2.4899	0.850673	0.73505	1.94734	2.27012	-9.61109	-5.808		5822	2954	4417	2642	3705	4517	2545	5054	4627
	0.50315	5.23347	-20.986	-2.50139	0.696493	0.404662	2.02183	2.18218	-10.5461	-7.16064		5818	2952	4415	2643	3705	4520	2550	5078	4655
	0.0593566	5.11408	-20.8825	-2.43391	0.753697	0.313451	2.12899	2.05427	-11.143	-8.98025		5817	2951	4419	2644	3710	4529	2555	5108	4690
	0.184138	5.18401	-21.0899	-2.55732	0.824612	-0.0403711	2.20863	1.81058	-11.7374	-12.1088		5817	2950	4421	2644	3719	4542	2563	5144	4731
	-0.116861	5.24514	-21.0398	-2.48892	0.424857	-0.236071	2.57957	1.32968	-12.1272	-16.4115		5817	2952	4420	2645	3727	4555	2572	5184	4777
	0.0286418	5.06766	-20.9863	-2.49754	-0.343446	-0.633561	2.73412	1.04147	-13.0013	-23.2364		5818	2951	4414	2644	3734	4562	2581	5221	4828
	0.380414	5.07004	-20.9876	-2.58119	-0.137236	-0.791205	3.08488	0.610152	-14.7003	-29.8353		5819	2954	4409	2642	3737	4569	2591	5259	4883
	0.400742	4.94024	-21.0012	-2.40471	0.0628954	-1.15172	3.19371	-0.130276	-15.3242	-34.291		5820	2954	4409	2643	3739	4576	2605	5300	4961
	0.471772	5.11783	-20.7977	-2.54013	-0.243206	-1.34784	3.51274	-0.0646375	-16.3995	-38.1924		5821	2954	4416	2644	3743	4588	2615	5344	5064
	-0.0318976	5.17554	-20.7949	-2.56668	-0.224293	-1.61276	3.81929	-0.661891	-17.6648	-41.3155		5821	2955	4422	2645	3746	4600	2628	5406	5208
	-0.0167426	5.16992	-20.8088	-2.48912	-0.0421843	-1.65451	3.69668	-1.31814	-18.3306	-44.2188		5820	2956	4420	2647	3747	4605	2646	5482	5381
	-0.133974	5.59586	-20.7584	-2.69609	-0.0774278	-1.587	3.78895	-1.36459	-18.9917	-47.4578		5820	2958	4417	2645	3745	4613	2662	5532	5503
	-0.10508	5.4625	-20.5793	-2.52151	0.184105	-1.86408	4.10559	-1.69111	-19.5615	-49.7517		5821	2959	4413	2643	3743	4617	2678	5589	5609
	-0.26873	5.61481	-20.6374	-2.51567	0.184527	-1.61045	3.40594	-2.09937	-19.7444	-51.568		5822	2961	4406	2644	3742	4625	2692	5646	5704
	0.0594536	4.99277	-20.3901	-2.13156	0.0425376	-1.33845	3.51468	-2.34337	-19.9955	-53.8841		5824	2965	4402	2644	3741	4633	2706	5688	5788
	0.342319	5.42201	-20.3642	-2.13659	0.521099	-1.53182	3.63502	-2.76869	-20.1881	-56.3886		5826	2968	4399	2646	3740	4638	2720	5728	5874
	0.350888	5.34999	-20.352	-2.06149	0.611927	-1.46608	3.42676	-3.04652	-20.3568	-57.7337		5827	2970	4400	2647	3739	4645	2732	5764	5951
	-0.142741	5.51287	-20.332	-2.15382	0.536652	-1.31475	3.48962	-3.09846	-20.2846	-58.8895		5829	2972	4392	2646	3739	4654	2741	5787	6008
	0.2835	5.62234	-20.3695	-2.11959	0.603845	-1.46406	3.3476	-3.09945	-20.2886	-60.0115		5831	2976	4383	2645	3740	4659	2752	5811	6065
	-0.298095	5.51349	-20.228	-2.03912	0.476929	-1.55471	3.05373	-3.35525	-20.3024	-61.03		5836	2981	4376	2646	3739	4666	2762	5834	6131
	0.246851	5.42913	-19.9898	-1.96226	0.305562	-1.44774	3.20268	-3.47369	-20.5489	-61.5472		5838	2984	4367	2644	3739	4671	2767	5848	6181
	-0.32498	5.468	-19.955	-2.07393	0.664455	-1.62773	3.29519	-3.36839	-20.566	-61.805		5840	2987	4359	2641	3742	4678	2772	5858	6214
	0.124251	5.57187	-20.1306	-2.12959	0.575649	-1.57075	3.26795	-3.25144	-20.4786	-62.3143		5842	2988	4354	2641	3744	4686	2777	5867	6240
	0.101107	5.58135	-20.0616	-2.06017	0.511163	-1.54554	3.03657	-3.13031	-20.6631	-62.6671		5841	2991	4349	2640	3748	4691	2779	5875	6266
	0.283764	5.36487	-20.1989	-2.27627	0.128312	-1.13881	3.73272	-3.2679	-20.5917	-63.2031		5841	2995	4336	2641	3751	4701	2780	5884	6288
	0.577824	5.28902	-20.1732	-2.24922	0.60351	-1.54525	3.12683	-3.40492	-20.5342	-63.4368		5842	2998	4328	2641	3752	4705	2780	5889	6302
	0.295677	5.42844	-20.0113	-2.00928	0.672221	-1.5095	3.08437	-3.47751	-20.6254	-63.4849		5844	3000	4331	2642	3754	4710	2781	5894	6315
	0.238451	5.43764	-19.9744	-1.98239	0.741286	-1.56659	3.01564	-3.74466	-20.4705	-63.507		5845	3000	4334	2643	3753	4711	2781	5894	6324
	-0.081436	5.47954	-19.989	-2.14523	0.699904	-1.6485	2.89592	-3.63131	-20.5601	-63.3149		5845	2999	4335	2641	3754	4708	2783	5895	6331
	-0.0341157	5.4746	-19.953	-2.13525	0.680971	-1.51815	2.88022	-3.43297	-20.3369	-63.2603		5845	3001	4333	2641	3753	4709	2784	5894	6337
	0.116536	5.44491	-19.9286	-2.17807	0.71396	-1.51359	2.80704	-3.28115	-20.1817	-63.1928		5846	3002	4331	2641	3753	4710	2785	5894	6340
	0.228528	5.14478	-19.946	-2.22743	0.671219	-1.46434	2.7656	-3.25162	-19.9113	-62.7759		5846	3004	4332	2641	3754	4712	2785	5894	6341
	0.633838	5.22583	-19.9065	-2.36392	0.704869	-1.53159	2.49907	-3.07674	-19.6313	-62.5654		5848	3004	4333	2641	3754	4715	2784	5893	6340
	0.29195	5.29385	-19.9025	-2.49044	1.04395	-1.5808	2.35058	-2.9194	-19.4992	-62.3987		5850	3006	4334	2640	3755	4715	2782	5888	6334
	0.0868298	5.62368	-19.9044	-2.54433	0.181848	-0.995132	2.69823	-2.69774	-19.5227	-62.1389		5849	3008	4329	2640	3755	4716	2781	5881	6325
	0.415772	5.54272	-19.8607	-2.44344	0.294219	-1.05966	2.66132	-2.48397	-19.3713	-62.1189		5850	3008	4325	2639	3755	4715	2781	5872	6314
	0.484201	5.38049	-19.889	-2.38599	0.444414	-1.22887	2.19099	-2.2936	-19.1947	-61.8992		5849	3008	4322	2638	3756	4715	2781	5862	6302
	0.143668	5.32152	-19.807	-2.26648	0.507787	-1.2453	2.25336	-2.2843	-19.1408	-61.6348		5849	3008	4321	2638	3756	4715	2782	5853	6291
	0.0996802	5.25732	-19.8079	-2.19243	0.287087	-0.977106	2.29664	-2.29189	-19.0981	-61.3724		5849	3009	4322	2637	3756	4711	2784	5846	6286
	0.405583	5.2793	-19.7786	-2.268	0.504501	-1.29396	2.61057	-2.17847	-19.1561	-61.1176		5849	3008	4320	2637	3755	4710	2784	5842	6279
	0.450731	5.26186	-19.8022	-2.2203	0.323911	-1.19956	2.95764	-2.17734	-19.0722	-61.1307		5849	3007	4320	2637	3754	4710	2781	5839	6271
	-0.0738027	5.13852	-19.9755	-2.4789	0.797887	-1.67953	2.2757	-2.17697	-19.0845	-61.1948		5849	3010	4321	2638	3754	4711	2780	5838	6263
	0.278667	5.25503	-19.9101	-2.58604	0.578485	-1.50771	2.10185	-2.09061	-19.1914	-61.1222		5848	3009	4326	2639	3755	4714	2781	5838	6258
	0.202597	5.40603	-19.707	-2.4287	0.602678	-1.22635	2.83941	-1.98561	-19.2053	-61.0887		5849	3009	4327	2638	3756	4714	2781	5837	6252
	0.118172	5.44057	-19.8556	-2.40661	0.630589	-1.22666	2.21336	-1.85253	-19.1735	-61.1067		5849	3010	4323	2638	3756	4713	2782	5835	6247
	0.369758	5.35643	-19.8578	-2.24236	0.0705358	-0.934111	2.49854	-1.74791	-18.9731	-61.1282		5847	3010	4317	2637	3756	4712	2781	5833	6247
	0.0983639	5.49699	-19.9138	-2.50971	0.841504	-1.33633	1.88897	-1.64598	-18.9264	-61.1285		5845	3009	4312	2635	3756	4712	2783	5831	6246
	0.183045	5.61297	-20.043	-2.64235	0.130195	-1.11209	2.56458	-1.64376	-18.9448	-61.0211		5844	3009	4310	2634	3755	4713	2783	5830	6245
	0.24349	5.42718	-19.8713	-2.24354	-0.142101	-1.03634	2.47876	-1.55572	-18.9773	-60.9274		5845	3008	4322	2638	3757	4716	2784	5830	6244
	0.101763	5.21581	-19.673	-2.27165	0.38402	-1.33194	2.32208	-1.49676	-18.915	-60.983		5845	3007	4333	2640	3759	4717	2786	5829	6243
	0.497001	5.2747	-19.6797	-2.31589	0.00244008	-1.45483	2.21139	-1.47728	-18.9731	-61.0348		5846	3007	4336	2639	3759	4719	2787	5826	6240
	-0.000645654	5.46684	-19.8966	-2.45482	-0.0484109	-1.47029	2.21776	-1.46249	-18.8747	-61.0134		5845	3007	4336	2641	3761	4719	2789	5823	6239
	-0.00609673	5.15872	-19.8893	-2.14511	0.375211	-1.42347	2.32366	-1.2356	-18.8976	-60.8866		5846	3008	4332	2641	3762	4720	2788	5822	6237
	0.207789	4.98652	-19.7984	-2.14394	0.160975	-1.38072	2.19217	-1.12133	-18.8106	-60.6829		5844	3008	4325	2641	3765	4724	2790	5822	6236
	0.120987	5.3334	-19.7731	-2.34807	0.155227	-1.70021	2.42825	-1.19947	-18.6808	-60.6439		5843	3008	4322	2640	3769	4727	2790	5822	6235
	0.129634	5.29065	-19.75	-2.27773	-0.216063	-1.2078	2.3327	-1.21077	-18.5822	-60.5995		5844	3009	4324	2641	3771	4728	2790	5822	6236
	0.0278447	5.30065	-19.7281	-2.25451	0.0334358	-1.5202	2.40509	-1.15561	-18.6252	-60.476		5846	3010	4323	2642	3771	4731	2789	5821	6233
	0.13958	5.43669	-19.7659	-2.38939	0.0290874	-1.65742	2.33415	-1.12412	-18.5217	-60.4549		5847	3011	4322	2642	3772	4731	2787	5818	6230
	0.0178758	5.04827	-19.8918	-2.17566	0.156533	-1.74955	2.36902	-1.02212	-18.5805	-60.3636		5847	3012	4321	2642	3772	4731	2788	5816	6226
	0.268827	5.06787	-19.8966	-2.15556	-0.036744	-1.63817	2.39685	-1.06513	-18.5585	-60.4309		5847	3012	4321	2642	3773	4731	2786	5814	6223
	0.442862	5.03337	-19.7922	-2.00185	0.00865341	-1.64714	2.44209	-1.12303	-18.4747	-60.4236		5847	3012	4323	2643	3773	4731	2787	5813	6220
	0.180791	5.1318	-19.8043	-2.18766	0.15569	-1.86126	2.25393	-1.0425	-18.5462	-60.5216		5846	3012	4323	2642	3773	4732	2786	5811	6217
	0.121717	5.36912	-19.7226	-2.44116	-0.201012	-1.62054	2.56257	-1.03739	-18.581	-60.4075		5845	3011	4321	2642	3775	4731	2786	5809	6216
	-0.044324	5.31227	-19.7649	-2.35681	-0.180666	-1.61135	2.71397	-0.934525	-18.6308	-60.2439		5843	3010	4319	2642	3774	4730	2786	5807	6213
	-0.137852	5.50653	-19.866	-2.57685	-0.144527	-1.73317	2.36766	-0.914471	-18.7442	-60.1613		5842	3009	4317	2642	3773	4730	2785	5804	6209
	-0.0376951	5.56549	-19.7562	-2.53098	-0.0979598	-1.73483	2.3416	-0.82787	-18.5994	-60.0751		5841	3008	4318	2642	3772	4729	2783	5803	6208
	0.147281	5.21641	-19.7866	-2.1033	-0.116868	-1.77844	2.47145	-0.60611	-18.4933	-59.6189		5842	3007	4321	2642	3774	4730	2784	5803	6208
	-0.0019641	5.37201	-19.9448	-2.23772	-0.187983	-1.78161	2.136	-0.453533	-18.4128	-58.8736		5842	3007	4322	2641	3773	4728	2781	5800	6206
	0.0884673	5.29747	-19.7853	-2.31363	-0.0313266	-1.87306	2.26537	-0.415069	-18.0737	-57.0718		5840	3006	4319	2641	3772	4728	2779	5796	6202
	0.0515088	5.36018	-19.865	-2.47534	-0.0470771	-1.88174	2.41615	-0.290638	-17.8684	-53.4621		5839	3005	4315	2640	3771	4727	2776	5789	6197
	-0.102066	5.49406	-19.9808	-2.46053	0.235127	-1.85134	1.99569	-0.147052	-17.4446	-48.3312		5838	3005	4311	2639	3772	4725	2772	5781	6187
	-0.138361	5.57471	-20.0462	-2.4693	1.07038	-1.87352	1.69065	-0.329115	-16.8232	-42.0868		5838	3004	4306	2639	3771	4722	2766	5772	6165
	-0.150514	5.50267	-20.1378	-2.33935	0.888166	-1.61661	1.32103	-0.807989	-16.186	-36.1656		5838	3003	4304	2638	3771	4721	2760	5758	6128
	-0.126846	5.43138	-20.1923	-2.25752	1.44326	-1.02014	1.73555	-0.97411	-15.2065	-30.3202		5837	3001	4307	2639	3770	4719	2749	5736	6056
	-0.177318	5.40338	-20.2787	-2.33685	2.1059	-0.981685	1.0618	-0.907222	-13.9241	-24.0126		5838	3001	4316	2642	3771	4720	2736	5713	5941
	-0.186909	5.37794	-20.3584	-2.34085	1.8992	-0.799009	0.971752	-0.362389	-12.3759	-18.5145		5838	3000	4324	2644	3769	4724	2722	5683	5801
	-0.356577	5.30265	-20.5185	-2.25858	1.85357	-0.207925	1.07543	0.226711	-10.5285	-13.3119		5840	3000	4328	2646	3767	4725	2706	5638	5656
	-0.433069	5.28702	-20.7195	-2.11007	2.1229	-0.0133211	0.604296	0.698066	-9.20541	-8.49695		5844	3001	4332	2646	3762	4721	2686	5579	5518
	-0.458053	5.33641	-20.7938	-2.01424	2.41704	-0.114356	0.273342	0.880758	-8.12252	-3.64586		5849	3002	4335	2646	3757	4716	2663	5508	5364
	-0.349245	5.28855	-20.7809	-2.02194	2.53133	-0.0144504	0.140711	0.970162	-6.90686	-0.27335		5854	3004	4343	2646	3753	4711	2639	5431	5212
	-0.436772	5.20904	-20.7682	-2.04349	2.6286	0.18747	0.0578676	0.920408	-5.67008	0.838589		5860	3003	4358	2647	3753	4709	2615	5353	5069
	-0.473334	5.27193	-20.7177	-1.973	2.56664	0.546383	0.3167	0.749102	-4.84896	1.68842		5869	3002	4387	2651	3755	4709	2597	5288	4941
	-0.442915	5.31501	-20.4934	-2.03728	2.66082	0.666052	0.552892	0.568059	-3.87779	1.98988		5874	3003	4408	2652	3759	4711	2585	5233	4816
	-0.335937	5.3876	-20.4722	-2.14558	3.02373	0.543424	0.267899	0.457439	-2.95336	2.417		5879	3006	4408	2650	3762	4711	2570	5175	4694
	-0.447953	5.33272	-20.4627	-2.12575	3.07293	0.931311	0.340114	0.401979	-2.17626	2.60022		5882	3008	4404	2648	3763	4706	2554	5127	4624
	-0.520034	5.27062	-20.4943	-2.01251	3.01117	1.30661	0.515797	0.374649	-1.52669	2.73266		5884	3009	4398	2648	3760	4702	2538	5091	4580
	-0.530665	5.27048	-20.6195	-1.94042	3.14776	1.44039	0.442006	0.396609	-1.18389	2.76005		5884	3010	4391	2645	3756	4697	2526	5061	4548
	-0.452385	5.25909	-20.6856	-1.97957	2.82284	2.02567	0.445361	0.505612	-1.087	2.7879		5884	3011	4382	2643	3752	4691	2515	5029	4522
	-0.385167	5.30404	-20.5007	-1.99325	2.68221	2.23973	0.880609	0.575026	-1.24057	2.8002		5886	3011	4381	2643	3750	4681	2507	4999	4499
	-0.631513	5.28557	-20.578	-1.98533	3.27696	1.75356	0.253449	0.362799	-1.3458	2.86297		5885	3011	4384	2642	3745	4671	2502	4977	4484
	-0.462982	5.35232	-20.5984	-2.05161	3.30275	1.82382	0.227897	0.298746	-1.41677	2.66355		5886	3012	4386	2642	3742	4664	2501	4962	4475
	-0.477144	5.46305	-20.8016	-2.15335	3.02625	1.9419	0.487149	0.509341	-1.66717	2.82785		5887	3011	4393	2644	3742	4660	2504	4960	4472
	-0.529117	5.45572	-20.5105	-1.93405	3.03509	2.02597	0.427044	0.545297	-1.77903	2.70311		5886	3009	4393	2643	3741	4658	2504	4962	4472
	-0.517581	5.58647	-20.6947	-2.19033	3.16141	1.82371	0.293003	0.551304	-1.77651	2.68123		5885	3009	4389	2642	3740	4656	2504	4966	4472
	-0.538581	5.33523	-20.6102	-1.9481	3.08187	2.03536	0.34492	0.495751	-1.87126	2.78666		5884	3009	4386	2641	3738	4652	2503	4968	4475
	-0.404174	5.2761	-20.6267	-1.91056	3.19984	2.0023	0.0431685	0.433769	-1.7422	2.63229		5883	3008	4385	2641	3737	4650	2504	4971	4477
	-0.395719	5.29629	-20.4962	-1.94561	2.9362	2.3851	0.21513	0.439492	-1.68414	2.44157		5884	3008	4384	2642	3735	4648	2504	4976	4480
	-0.37894	5.38635	-20.5493	-1.9284	2.97323	2.32365	0.419131	0.410999	-1.74307	2.50619		5883	3007	4385	2641	3736	4648	2507	4980	4482
	-0.221016	5.43404	-20.5383	-2.08447	3.22675	2.10197	0.483321	0.427517	-1.75403	2.39865		5881	3007	4387	2643	3736	4646	2508	4982	4483
	-0.468048	5.30321	-20.494	-1.97904	3.13553	2.15955	0.731252	0.450085	-2.07269	2.45712		5883	3007	4389	2643	3736	4643	2511	4983	4485
	-0.367206	5.38028	-20.4244	-2.06716	3.098	1.90206	0.452229	0.464108	-2.24001	2.54558		5882	3008	4386	2644	3735	4643	2511	4983	4486
	-0.388075	5.2431	-20.4939	-1.923	3.02458	2.24156	0.684836	0.464296	-2.07515	2.28416		5882	3008	4379	2642	3734	4642	2505	4985	4486
	-0.464611	5.30775	-20.451	-2.01211	3.12187	2.34175	0.400656	0.443188	-2.23395	2.25017		5882	3008	4371	2641	3733	4639	2504	4983	4486
	-0.411808	5.45521	-20.3972	-1.90068	2.96016	2.46177	0.477532	0.458111	-2.1995	2.31748		5879	3008	4371	2642	3730	4639	2504	4988	4489
	-0.187175	5.58623	-20.5646	-2.2491	3.28702	2.27515	0.470813	0.524094	-2.06946	2.07652		5879	3007	4371	2641	3731	4638	2506	4993	4493
	-0.365273	5.3862	-20.5065	-2.10023	3.10183	2.4603	0.623379	0.668593	-2.25193	2.24731		5877	3006	4370	2640	3732	4636	2508	4994	4494
	-0.35174	5.28872	-20.4673	-2.09067	2.83389	2.49555	0.842505	0.703221	-2.31049	2.08011		5878	3006	4366	2640	3730	4631	2509	4994	4498
	-0.411739	5.40318	-20.4488	-2.09194	2.91141	2.53919	0.888115	0.844667	-2.41729	2.19403		5877	3006	4363	2639	3728	4626	2511	4995	4498
	-0.574795	5.38888	-20.4153	-1.98264	2.847	2.59178	0.960068	0.98149	-2.37362	2.09254		5877	3006	4359	2638	3726	4624	2509	4990	4498
	-0.601116	5.41205	-20.3902	-2.0593	2.71949	2.58462	0.97917	1.01327	-2.48186	2.03076		5876	3006	4356	2638	3726	4621	2508	4991	4498
	-0.434051	5.43482	-20.3986	-2.12694	2.64036	2.49966	0.870118	0.899696	-2.08752	1.44513		5875	3005	4357	2638	3725	4620	2507	4991	4500
	-0.065671	5.50224	-20.3834	-2.16125	2.54392	2.3754	0.75832	0.909095	-2.57731	1.69298		5876	3005	4360	2637	3723	4617	2509	4992	4504
	-0.338289	5.55681	-20.3877	-2.09897	2.17878	2.3128	0.56557	0.813713	-2.73506	1.40308		5875	3004	4362	2638	3724	4615	2513	4993	4507
	-0.398253	5.56491	-20.3673	-2.08466	1.7509	2.26019	0.664024	0.82865	-2.86446	1.06377		5875	3005	4360	2638	3724	4614	2514	4994	4510
	-0.323815	5.38302	-20.321	-1.96539	1.41195	2.03573	0.548464	0.793324	-3.00204	0.662297		5873	3004	4356	2638	3725	4614	2515	4992	4511
	-0.409786	5.46427	-20.4561	-1.99378	0.989671	1.89292	0.584173	0.763902	-3.14118	0.578335		5872	3002	4351	2635	3729	4615	2515	4992	4514
	-0.337124	5.60122	-20.4508	-2.07321	1.4151	1.40115	0.372256	0.73384	-2.8002	0.163804		5870	2999	4347	2636	3735	4619	2517	4994	4522
	-0.41807	5.7928	-20.2728	-2.10553	1.40086	1.32222	0.374794	0.815917	-3.21715	0.536014		5869	2999	4337	2633	3742	4622	2519	4997	4533
	-0.559289	5.65699	-20.2471	-1.95865	1.35993	1.19608	0.36568	0.721211	-3.34589	0.50726		5867	2999	4328	2632	3751	4626	2519	5003	4543
	-0.411213	5.45492	-20.3866	-1.96659	1.37303	0.870786	0.219897	0.534122	-3.59142	0.405275		5866	2998	4324	2631	3757	4630	2519	5005	4548
	-0.711897	5.48819	-20.3106	-1.97378	1.23752	0.721297	0.32105	0.599089	-3.73686	0.402569		5865	2996	4321	2631	3761	4631	2519	5007	4551
	-0.7476	5.60115	-20.2494	-2.02857	0.877292	0.813263	0.498268	0.605021	-3.48812	0.0300213		5861	2993	4320	2630	3761	4633	2519	5006	4552
	-0.705278	5.65584	-20.2877	-2.02645	0.771637	0.843338	0.395751	0.671613	-3.37517	-0.124687		5858	2988	4316	2631	3763	4637	2518	5006	4553
	-0.511006	5.62173	-20.2031	-2.00826	0.94102	0.722905	0.532233	0.701551	-3.73286	0.255652		5854	2984	4312	2631	3766	4641	2518	5009	4553
	-0.403677	5.72556	-20.321	-2.17717	1.09824	0.506243	0.431396	0.76685	-3.72048	0.265545		5856	2984	4309	2630	3767	4643	2518	5013	4557
	-0.447646	5.50641	-20.3937	-1.98319	0.945955	0.644163	0.374064	0.756248	-3.69527	0.258091		5855	2985	4309	2630	3770	4645	2517	5012	4558
	-0.496754	5.48942	-20.4203	-1.98709	1.0516	0.620622	0.338862	0.719323	-3.34371	-0.0402651		5858	2987	4311	2631	3771	4645	2518	5011	4558
	-0.63975	5.62028	-20.3015	-2.07391	0.806676	0.793223	0.493028	0.719094	-3.35863	-0.125579		5856	2985	4311	2631	3772	4646	2519	5012	4558
	-0.650859	5.62396	-20.3087	-2.10309	0.840488	0.687376	0.518797	0.785312	-3.42425	-0.098263		5857	2985	4313	2631	3770	4646	2518	5013	4559
	-0.737149	5.58317	-20.2077	-2.05715	0.596012	0.718722	0.689957	0.987305	-3.86231	0.125661		5858	2987	4314	2630	3772	4645	2519	5014	4559
	-0.495309	5.52694	-20.1297	-2.03674	0.644721	0.431731	0.575013	0.931974	-3.5796	-0.297929		5858	2987	4316	2632	3772	4647	2519	5014	4559
	-0.479959	5.56655	-20.1608	-2.06009	0.602042	0.448767	0.579744	0.903765	-3.67804	-0.344576		5858	2987	4318	2632	3772	4646	2519	5016	4559
	-0.475464	5.59023	-20.0985	-2.15062	0.238774	0.695695	0.960201	0.999876	-3.73417	-0.396287		5858	2988	4316	2631	3773	4648	2521	5017	4561
	-0.451731	5.61081	-20.197	-2.15696	0.38856	0.526553	0.671	1.06641	-3.72712	-0.492731		5858	2988	4314	2632	3776	4649	2520	5018	4562
	-0.533752	5.65276	-20.1749	-2.18676	0.507375	0.170248	0.635857	1.06468	-3.92561	-0.520162		5858	2987	4311	2631	3776	4648	2521	5021	4564
	-0.688399	5.64331	-20.2265	-2.22616	0.290012	0.047396	0.221055	1.08399	-4.13875	-0.633259		5856	2986	4306	2630	3776	4647	2523	5022	4566
	-0.61041	5.63261	-20.252	-2.2273	0.119532	-0.272525	0.665847	1.15298	-4.57786	-1.10453		5854	2985	4298	2629	3775	4646	2523	5022	4567
	-0.668933	5.73318	-20.2188	-2.25239	-0.345253	-0.664616	1.21561	1.11937	-5.35234	-1.7945		5853	2985	4295	2629	3776	4645	2523	5022	4568
	-0.602847	5.76169	-20.3001	-2.35724	-0.383137	-1.24789	1.28956	0.975896	-6.69353	-3.0264		5851	2983	4296	2629	3777	4645	2522	5024	4569
	-0.626868	5.85153	-20.2819	-2.56049	-0.859932	-2.02422	1.65272	0.543085	-8.91556	-4.29285		5849	2981	4293	2628	3778	4646	2523	5027	4573
	-0.736675	6.06254	-20.2786	-2.69059	-1.43026	-3.4941	1.75323	-0.194445	-11.0149	-6.43356		5846	2977	4291	2630	3782	4650	2525	5037	4580
	-0.581379	5.41776	-20.1964	-2.44694	-2.2081	-4.69104	1.307	-0.925869	-12.8876	-8.8632		5842	2976	4291	2630	3784	4654	2529	5057	4600
	-0.447688	5.22304	-20.2555	-2.27212	-2.80853	-5.77552	1.22975	-1.37391	-14.2888	-11.1069		5836	2971	4287	2631	3790	4662	2542	5100	4637
	-0.488723	5.61182	-20.1343	-2.63833	-3.23689	-6.65162	1.14914	-1.4077	-15.1681	-14.2588		5831	2965	4278	2631	3797	4678	2559	5164	4694
	-0.580486	5.62601	-20.0937	-2.65268	-4.00698	-6.93168	1.18304	-1.42607	-15.7582	-18.3406		5824	2959	4271	2631	3808	4705	2581	5243	4773
	-0.385241	5.75137	-20.3437	-2.81419	-4.39013	-7.35324	1.1924	-1.58997	-16.3946	-22.7404		5816	2955	4269	2633	3826	4745	2603	5326	4866
	-0.713744	5.98745	-20.164	-2.7559	-5.16974	-7.62	1.09776	-1.86603	-17.1503	-27.7667		5810	2951	4266	2635	3845	4780	2619	5393	4956
	-0.711647	6.12401	-20.1043	-2.93726	-5.82032	-8.03525	0.782198	-2.23514	-17.7352	-32.5852		5803	2949	4263	2636	3863	4801	2631	5442	5043
	-0.680598	6.32762	-20.2245	-3.14059	-5.99561	-8.54086	0.796208	-2.49464	-18.5748	-37.3734		5800	2948	4256	2635	3874	4810	2639	5477	5135
	-0.39881	5.623	-20.0247	-2.82468	-6.48887	-8.72361	0.756408	-2.91103	-19.585	-41.0614		5796	2947	4251	2637	3884	4816	2648	5512	5232
	-0.472171	5.58007	-20.0726	-2.84283	-6.70618	-9.14923	0.838948	-3.34484	-20.8388	-44.7375		5792	2944	4248	2636	3896	4826	2656	5549	5338
	-0.493091	5.81113	-20.0595	-3.01432	-6.87266	-9.59536	0.636781	-3.71635	-22.2938	-48.532		5788	2943	4241	2636	3906	4838	2666	5584	5446
	-0.64624	6.053	-19.8223	-2.83021	-7.08313	-9.88263	1.29822	-4.5375	-23.6627	-50.8118		5785	2942	4235	2636	3914	4846	2675	5624	5553
	-0.706827	6.20262	-19.6993	-2.9266	-6.87213	-10.1807	0.913657	-5.23157	-24.738	-53.2126		5782	2941	4230	2637	3918	4851	2689	5672	5654
	-0.684643	6.31211	-19.6681	-3.03052	-6.90535	-10.1334	1.58163	-5.72724	-26.4221	-55.4307		5780	2942	4226	2637	3924	4858	2703	5724	5752
	-0.744734	6.1247	-19.557	-2.8396	-6.56101	-10.5443	1.65144	-6.99489	-28.0784	-57.2512		5774	2941	4220	2636	3930	4869	2716	5786	5857
	-0.481859	5.72815	-19.5848	-2.90671	-6.43814	-10.7838	1.91755	-7.57926	-29.1484	-59.0793		5772	2942	4202	2635	3933	4876	2721	5836	5938
	-0.779139	6.24158	-19.6772	-3.12571	-5.89922	-11.4326	2.22936	-7.72889	-29.9849	-61.1596		5769	2941	4178	2631	3931	4877	2726	5879	6006
	-0.581738	6.20395	-19.5325	-3.29228	-5.40444	-11.7877	2.24591	-8.51468	-31.1906	-63.5705		5767	2942	4169	2630	3927	4878	2740	5935	6090
	-0.553564	6.41616	-19.5256	-3.51093	-5.17279	-11.9	2.33336	-9.71303	-32.1472	-64.0831		5766	2943	4163	2629	3925	4881	2752	5988	6168
	-0.605687	6.15843	-19.3057	-3.23402	-4.58038	-12.2633	2.2199	-10.5099	-32.5247	-65.1522		5764	2943	4161	2630	3919	4883	2760	6024	6238
	-0.470629	5.99633	-19.2839	-3.27025	-4.1825	-12.102	2.38463	-11.0379	-32.7018	-65.6919		5763	2945	4156	2628	3912	4888	2771	6061	6311
	-0.639669	5.98375	-19.3522	-3.07898	-3.82968	-11.9828	2.57952	-11.273	-33.112	-66.2059		5760	2946	4137	2625	3908	4895	2785	6100	6384
	-0.667186	6.03722	-19.4078	-3.09889	-3.93883	-11.994	2.54026	-11.2332	-33.6822	-66.4091		5756	2946	4126	2625	3903	4903	2797	6131	6435
	-0.57351	5.99216	-19.3047	-3.06502	-3.64098	-12.3815	2.09678	-11.0281	-33.8721	-66.8676		5753	2947	4122	2627	3896	4905	2809	6150	6469
	-0.334647	5.57538	-19.2521	-3.00706	-3.50876	-12.6108	2.32083	-11.2091	-34.2427	-67.0382		5753	2950	4121	2627	3886	4905	2815	6164	6493
	-0.366041	5.74791	-19.1478	-3.24458	-3.65181	-12.5542	2.12259	-11.4084	-34.2962	-67.1565		5751	2949	4123	2628	3876	4904	2823	6180	6513
	-0.547004	6.07889	-19.0773	-3.21296	-3.48323	-12.5837	1.67287	-11.3982	-34.0724	-67.1007		5752	2951	4125	2627	3872	4904	2829	6194	6530
	-0.61661	6.07681	-19.0562	-3.23898	-3.17681	-12.5932	1.55313	-11.1819	-33.8247	-67.1951		5752	2952	4117	2628	3869	4909	2834	6205	6543
	-0.608334	6.24591	-19.1543	-3.36798	-3.67388	-12.381	1.8886	-11.1455	-33.5617	-67.4769		5752	2952	4109	2627	3872	4913	2838	6213	6555
	-0.387482	6.21181	-19.1359	-3.42375	-3.73546	-12.2734	1.88125	-11.1267	-33.659	-67.3672		5751	2952	4108	2627	3874	4916	2842	6217	6564
	-0.445112	6.15778	-19.0818	-3.3982	-3.87165	-12.0808	1.88176	-10.992	-33.7974	-67.3698		5750	2952	4109	2627	3875	4916	2845	6215	6563
	-0.173513	5.95161	-19.1198	-3.55257	-3.86907	-11.928	1.87999	-10.7402	-33.6054	-67.4842		5751	2954	4107	2626	3876	4914	2847	6208	6558
	-0.416397	6.18089	-18.9094	-3.44263	-3.28328	-12.0387	1.67912	-10.5544	-33.6071	-67.345		5751	2955	4103	2626	3876	4913	2846	6203	6553
	-0.395868	6.12628	-18.9017	-3.34466	-3.02301	-12.0455	1.63697	-10.6143	-33.6914	-67.328		5750	2958	4098	2626	3875	4912	2847	6202	6551
	-0.0957017	6.09049	-18.9023	-3.3427	-2.9372	-12.0292	1.57464	-10.6951	-33.6849	-67.2578		5749	2958	4095	2626	3874	4907	2847	6200	6549
	-0.161519	6.08311	-18.8929	-3.34745	-2.94744	-12.031	1.46115	-10.6696	-33.7566	-67.3033		5749	2958	4093	2626	3871	4904	2844	6196	6546
	-0.0737555	6.07328	-18.8993	-3.38683	-3.04885	-11.9752	1.32893	-10.8399	-33.9302	-67.383		5748	2959	4088	2623	3868	4901	2844	6193	6542
	-0.409032	5.95695	-18.8628	-3.31278	-3.34897	-11.678	1.61426	-10.8185	-33.889	-67.4353		5749	2960	4083	2623	3865	4898	2846	6193	6541
	-0.477851	5.87847	-18.7673	-3.2468	-3.34688	-11.6243	1.64929	-10.6758	-33.8355	-67.387		5748	2961	4083	2623	3862	4897	2847	6193	6541
	-0.3934	5.63043	-18.8935	-3.03107	-3.16695	-11.7499	1.47233	-10.512	-33.7672	-67.484		5748	2961	4084	2624	3864	4896	2849	6194	6542
	-0.36188	5.69605	-18.9392	-3.03083	-3.2219	-11.61	1.49074	-10.5106	-33.5899	-67.5138		5748	2961	4082	2624	3864	4897	2853	6195	6542
	-0.346287	5.77274	-18.9975	-3.08772	-3.16576	-11.5365	1.5081	-10.3655	-33.5978	-67.4477		5749	2963	4083	2625	3864	4898	2853	6197	6543
	-0.000446416	5.77051	-19.0097	-3.16925	-3.15079	-11.369	1.53007	-10.3667	-33.6261	-67.3689		5750	2964	4084	2626	3864	4896	2852	6196	6545
	-0.439539	5.83747	-18.7999	-3.23052	-3.20256	-11.2627	1.53443	-10.3332	-33.6778	-67.3937		5751	2964	4086	2627	3865	4897	2851	6195	6542
	-0.407181	5.84177	-18.7721	-3.25232	-3.11952	-11.444	1.40913	-10.3362	-33.7658	-67.3249		5751	2963	4091	2627	3864	4894	2850	6193	6539
	-0.392122	5.9078	-18.8221	-3.33033	-3.12763	-11.6084	1.44931	-10.3917	-33.6978	-67.4091		5750	2963	4095	2627	3862	4890	2849	6190	6536
	-0.368548	5.83455	-18.7828	-3.31801	-3.09554	-11.663	1.39807	-10.3606	-33.717	-67.4084		5750	2962	4097	2627	3860	4884	2850	6187	6534
	-0.397076	5.81335	-18.7917	-3.31776	-3.14041	-11.6227	1.40445	-10.3333	-33.7444	-67.2787		5750	2963	4096	2627	3858	4878	2850	6186	6533
	-0.0722099	5.80999	-18.7296	-3.68701	-3.08523	-11.6405	1.42134	-10.189	-33.7306	-66.9961		5749	2962	4092	2627	3858	4879	2850	6184	6531
	-0.118392	5.73586	-18.7503	-3.6171	-3.06259	-11.5053	1.50093	-9.96435	-33.7091	-67.0151		5749	2964	4088	2628	3860	4883	2848	6184	6529
	-0.393953	6.18938	-18.8041	-3.59954	-3.0596	-11.5233	1.55518	-9.87191	-33.703	-67.0524		5748	2965	4080	2627	3863	4883	2848	6183	6529
	-0.0487313	6.05404	-18.8456	-3.63185	-3.06197	-11.3238	1.77934	-9.84696	-33.7874	-67.1135		5747	2966	4074	2626	3863	4882	2847	6181	6526
	-0.311837	5.92392	-18.6944	-3.51666	-2.99722	-11.2901	1.85198	-9.91593	-33.8929	-67.1009		5748	2965	4069	2626	3863	4881	2847	6178	6521
	-0.259025	5.66607	-18.7476	-3.29067	-2.99872	-11.2812	1.91253	-9.89022	-33.8975	-67.1159		5749	2966	4073	2627	3860	4878	2844	6176	6519
	-0.266913	5.68206	-18.7388	-3.25639	-2.60831	-11.6328	1.57271	-9.83991	-33.8503	-67.1256		5749	2965	4078	2627	3860	4878	2843	6174	6515
	-0.235296	5.61641	-18.7755	-3.25101	-2.58992	-11.6062	1.55476	-9.77127	-33.7741	-67.0979		5747	2964	4080	2628	3858	4874	2844	6175	6516
	-0.0103974	5.88205	-18.7141	-3.45586	-2.80406	-11.3749	1.83592	-9.66714	-33.5952	-67.1161		5748	2965	4077	2629	3855	4871	2842	6176	6516
	-0.00875293	5.91914	-18.7511	-3.46719	-2.82113	-11.3794	1.82171	-9.62291	-33.6157	-66.9732		5748	2965	4075	2628	3852	4869	2842	6175	6517
	0.0104067	5.87087	-18.772	-3.48068	-2.79169	-11.4026	1.79032	-9.55113	-33.5815	-66.8389		5748	2967	4074	2628	3851	4868	2841	6175	6516
	-0.0451683	5.93556	-18.7962	-3.50764	-2.68493	-11.5157	1.87327	-9.48359	-33.531	-66.6577		5748	2965	4077	2627	3850	4867	2840	6173	6513
	0.0106394	5.91003	-18.8206	-3.41547	-2.68949	-11.4637	1.88132	-9.30509	-33.418	-66.1975		5747	2964	4083	2628	3850	4868	2837	6170	6511
	-0.239073	5.62524	-19.0391	-3.15766	-2.5455	-11.5173	1.70928	-9.14662	-33.2072	-65.9913		5746	2964	4085	2629	3849	4867	2837	6167	6506
	-0.260354	5.8314	-18.8525	-3.36631	-2.37989	-11.5902	1.7544	-8.90497	-33.0098	-65.3246		5745	2962	4086	2629	3850	4868	2835	6164	6501
	-0.296523	5.88627	-18.9278	-3.43447	-2.4356	-11.5193	1.5539	-8.44809	-32.7344	-64.2247		5746	2960	4089	2630	3848	4868	2831	6160	6494
	-0.274184	5.87225	-18.9794	-3.40485	-2.50744	-11.3331	1.62982	-8.00666	-32.2128	-63.5665		5744	2961	4091	2629	3849	4868	2825	6154	6483
	-0.350057	5.91617	-18.9808	-3.42178	-2.46491	-11.348	1.74024	-7.56617	-31.8427	-62.8877		5743	2960	4090	2630	3847	4867	2822	6147	6470
	-0.245601	5.86	-19.0181	-3.38442	-2.39321	-11.318	1.70089	-7.40099	-31.6928	-62.1418		5744	2959	4089	2629	3844	4866	2816	6134	6451
	-0.307076	5.91881	-19.0634	-3.41952	-2.36628	-11.2081	1.7719	-7.21958	-31.455	-61.237		5742	2958	4087	2629	3843	4865	2810	6118	6422
	-0.350456	6.00751	-19.1433	-3.50119	-2.34308	-11.1176	1.8387	-6.9184	-31.1165	-60.2126		5743	2957	4092	2631	3842	4862	2803	6101	6391
	-0.406368	6.032	-19.2568	-3.47389	-2.4383	-10.946	1.78685	-6.48538	-30.6415	-58.2465		5742	2957	4095	2629	3841	4860	2797	6085	6363
	-0.473783	6.02572	-19.3318	-3.46962	-2.51166	-10.9098	1.7032	-5.94467	-29.9785	-57.7092		5744	2957	4095	2630	3839	4860	2792	6076	6339
	-0.503402	5.94079	-19.3304	-3.43347	-2.6913	-10.764	1.76361	-5.61573	-29.5517	-56.7275		5744	2957	4099	2631	3839	4860	2787	6067	6311
	-0.597108	5.95073	-19.312	-3.458	-2.95389	-10.8334	1.63832	-5.33245	-29.1138	-55.9329		5744	2955	4113	2633	3838	4860	2782	6055	6282
	-0.624883	5.92107	-19.2716	-3.43776	-3.67729	-10.6962	1.73033	-5.14451	-28.8657	-55.2293		5748	2954	4129	2635	3839	4860	2777	6037	6249
	-0.63116	5.8813	-19.3691	-3.39321	-3.90564	-10.7057	1.82064	-5.06443	-28.4346	-54.211		5750	2956	4142	2636	3840	4864	2772	6018	6215
	-0.604937	5.84194	-19.3421	-3.30643	-3.64661	-10.8612	1.48909	-4.58666	-27.3983	-52.7988		5755	2955	4145	2636	3843	4869	2768	6003	6183
	-0.389776	5.81592	-19.4264	-3.35143	-3.5507	-10.557	1.69172	-3.6434	-25.781	-50.716		5756	2957	4143	2636	3851	4876	2764	5986	6155
	-0.469252	5.83397	-19.4755	-3.31367	-3.36256	-10.1426	1.81354	-2.99855	-24.1992	-48.1131		5760	2961	4137	2635	3863	4885	2761	5974	6136
	-0.219525	5.34884	-19.6217	-3.0324	-2.65019	-10.0064	0.887861	-2.67376	-22.6405	-43.7493		5763	2962	4133	2635	3870	4894	2754	5954	6113
	-0.531514	5.70273	-19.5941	-2.94187	-2.4339	-9.27166	1.05822	-2.68723	-20.7832	-38.5004		5769	2965	4138	2635	3872	4896	2743	5918	6073
	-0.529416	5.64938	-19.5942	-2.88192	-2.26332	-8.49408	0.920923	-2.62509	-18.8082	-33.3106		5773	2969	4149	2635	3873	4894	2730	5867	6008
	-0.656405	5.69824	-19.653	-2.78329	-1.63365	-7.87301	0.864604	-2.43596	-17.2361	-27.1527		5780	2973	4157	2636	3870	4890	2717	5813	5926
	-0.871091	5.61095	-19.6319	-2.63623	-1.09628	-7.15892	0.926947	-2.30195	-15.4378	-21.118		5786	2975	4169	2636	3867	4885	2701	5751	5826
	-0.587099	5.4502	-19.7979	-2.42408	-0.352926	-6.16707	1.09842	-1.71558	-13.208	-15.7152		5793	2979	4183	2639	3863	4878	2682	5679	5699
	-0.839376	5.66619	-19.7758	-2.56223	0.577393	-5.06616	1.15187	-1.59091	-11.2799	-10.6927		5802	2984	4197	2638	3860	4871	2663	5605	5565
	-0.460517	5.73186	-19.9963	-2.53226	0.964658	-3.93547	2.02127	-1.36926	-9.78605	-5.44658		5808	2988	4200	2636	3854	4864	2647	5539	5427
	-0.525801	5.7608	-20.1607	-2.68889	2.33557	-3.61071	1.56239	-0.58582	-8.69633	-1.0393		5814	2994	4201	2635	3846	4852	2628	5467	5280
	-0.520078	5.64335	-20.1331	-2.68024	2.64874	-3.24179	1.58763	0.0650769	-7.19804	0.81741		5821	2998	4208	2635	3833	4830	2605	5389	5134
	-0.567776	5.48596	-19.9399	-2.45941	2.92729	-2.15098	1.58891	0.172869	-5.52789	1.88821		5831	3003	4231	2638	3815	4805	2584	5321	4996
	-0.437244	5.46266	-20.0513	-2.46144	3.60903	-1.24018	2.01642	-0.0192507	-3.70907	2.2687		5836	3004	4257	2639	3801	4785	2570	5264	4868
	-0.592726	5.5401	-20.0752	-2.44208	3.53086	-0.102575	2.8045	-0.173137	-2.68993	2.84526		5840	3007	4266	2640	3787	4767	2558	5214	4735
	-0.530004	5.54725	-20.0909	-2.3958	3.4971	0.542355	2.33684	-0.231126	-1.68793	3.3389		5847	3011	4273	2639	3774	4748	2543	5160	4640
	-0.592735	5.51564	-20.1385	-2.39388	3.50553	1.1738	2.62855	-0.309774	-0.83576	3.64303		5852	3016	4275	2638	3760	4723	2525	5101	4581
	-0.562797	5.49512	-20.1792	-2.28585	3.66665	1.55201	2.62394	-0.17326	0.139861	3.96315		5858	3020	4282	2636	3747	4699	2506	5049	4536
	-0.634229	5.54721	-20.1937	-2.29855	3.92923	1.5594	2.32079	0.0833602	1.12534	3.89857		5862	3020	4292	2637	3736	4678	2493	5006	4503
	-0.72434	5.57694	-20.2494	-2.27308	3.82198	2.24103	2.6067	0.265931	1.65673	4.00767		5866	3021	4301	2638	3730	4663	2487	4974	4477
	-0.622356	5.17101	-20.3105	-1.78662	3.86974	2.51808	2.37671	0.283194	2.10363	4.07701		5867	3023	4306	2638	3721	4651	2478	4940	4453
	-0.525308	5.12316	-20.4101	-1.71889	3.947	2.74398	2.3829	0.291017	2.48301	4.08625		5868	3022	4311	2637	3715	4642	2472	4906	4431
	-0.665711	5.59349	-20.4352	-2.11501	3.91505	3.11903	2.49959	0.33028	2.67033	4.12601		5872	3022	4318	2637	3711	4632	2468	4876	4415
	-0.560677	5.21578	-20.4423	-1.67088	3.78193	3.46002	2.33798	0.216668	2.80709	3.92475		5873	3022	4333	2636	3707	4623	2466	4853	4402
	-0.515881	5.36725	-20.3996	-1.84124	4.07679	3.35145	2.45642	0.180207	2.74681	4.06718		5875	3022	4344	2638	3704	4612	2465	4837	4394
	-0.486593	5.29409	-20.3915	-1.89521	4.10541	3.34426	2.41204	0.242031	2.70059	4.02727		5875	3020	4350	2637	3701	4606	2464	4823	4387
	-0.436391	5.29526	-20.2967	-1.83049	3.83349	3.6208	2.38852	0.217387	2.81442	3.93649		5876	3020	4357	2639	3698	4598	2462	4816	4385
	-0.412431	5.27801	-20.4548	-1.93275	4.12694	3.78187	2.17545	0.169144	2.56572	3.97121		5874	3020	4355	2637	3696	4592	2459	4811	4384
	-0.586995	5.25682	-20.2605	-1.8201	3.67614	4.11867	2.33684	0.225056	2.47219	3.77583		5873	3019	4345	2636	3691	4586	2457	4808	4382
	-0.598545	5.31974	-20.4742	-1.80361	3.69327	4.19904	2.04043	0.251682	2.36041	3.95813		5873	3019	4341	2636	3688	4583	2456	4807	4381
	-0.581897	5.26451	-20.5125	-1.72554	3.74858	4.27259	1.91377	0.397981	2.39538	3.61979		5874	3020	4338	2635	3687	4580	2456	4808	4382
	-0.605965	5.3736	-20.2423	-1.89024	3.82675	4.10801	2.0611	0.440512	2.02612	3.57771		5874	3019	4344	2635	3687	4575	2460	4811	4384
	-0.694131	5.48125	-20.2333	-2.0343	4.26878	3.60589	1.94701	0.569359	1.68302	3.48778		5874	3019	4349	2635	3686	4574	2465	4817	4388
	-0.575463	5.46689	-20.2746	-2.03786	4.20163	3.58052	2.12174	0.62976	1.52306	3.40365		5875	3020	4351	2635	3686	4571	2468	4819	4389
	-0.638387	5.52085	-20.335	-2.00542	4.19377	3.50108	2.39647	0.602715	1.48721	3.27763		5876	3020	4352	2634	3686	4569	2472	4823	4393
	-0.404581	5.47348	-20.2705	-1.98787	4.21925	3.3437	2.35743	0.691364	1.23632	3.4087		5875	3019	4352	2634	3684	4567	2474	4829	4399
	-0.375389	5.35807	-20.2474	-2.03018	4.01601	3.65502	2.65888	0.567121	1.37252	3.17401		5872	3018	4341	2631	3680	4565	2474	4838	4403
	-0.423071	5.28785	-20.2477	-2.08898	4.11636	3.52184	2.7661	0.457817	1.29928	3.1371		5869	3016	4330	2630	3680	4564	2473	4842	4407
	-0.440358	5.33803	-20.1653	-2.07353	4.451	3.20028	2.36487	0.497607	1.21284	3.08907		5867	3014	4322	2629	3679	4565	2471	4844	4409
	-0.394687	5.35151	-20.126	-2.12493	4.04124	3.57956	2.62575	0.616351	1.08373	3.10995		5867	3014	4321	2629	3677	4563	2473	4845	4413
	-0.433537	5.37261	-20.1195	-2.13653	4.02784	3.55755	2.46621	0.635691	0.979245	2.99398		5866	3015	4316	2626	3676	4559	2469	4843	4414
	-0.509634	5.3182	-20.1406	-2.12326	4.11213	3.52777	2.30677	0.710436	0.82071	2.9533		5865	3014	4310	2625	3673	4557	2468	4843	4412
	-0.623579	5.44479	-20.1577	-2.01681	4.16046	3.55824	2.48455	0.786276	0.530102	3.10927		5865	3015	4302	2623	3672	4556	2473	4845	4415
	-0.566289	5.48947	-20.1122	-2.05224	4.27108	3.47613	2.55858	0.876038	0.433942	3.09994		5866	3015	4297	2623	3672	4554	2476	4850	4418
	-0.609722	5.56726	-20.1166	-2.07884	4.23185	3.39039	2.65321	0.99273	0.376405	2.97974		5863	3016	4293	2623	3671	4552	2480	4853	4419
	-0.657837	5.48081	-20.0715	-2.07862	4.20754	3.35579	2.71577	1.05154	0.274524	3.00897		5863	3014	4295	2623	3671	4551	2483	4858	4423
	-0.59175	5.43991	-20.0646	-2.08194	3.71371	3.76194	3.27726	1.09542	0.268145	2.96513		5862	3015	4300	2623	3670	4550	2485	4864	4426
	-0.650603	5.41303	-20.0534	-2.19093	4.05026	3.0688	2.31854	1.12113	0.210107	2.78172		5861	3012	4302	2624	3668	4549	2484	4865	4426
	-0.448617	5.49974	-19.9884	-2.33781	3.73397	3.39454	2.42632	1.21101	-0.0403529	2.7794		5859	3010	4300	2623	3666	4544	2484	4864	4427
	-0.563901	5.46196	-19.9803	-2.35555	3.77714	3.31519	2.31963	1.31235	-0.368965	2.93677		5857	3010	4298	2623	3666	4542	2484	4864	4428
	-0.65003	5.65507	-20.1049	-2.58949	3.95942	2.97796	2.26682	1.55184	-0.622483	3.03728		5856	3008	4292	2623	3665	4542	2486	4864	4426
	-0.695896	5.59312	-20.1485	-2.54207	4.16054	2.60124	1.9586	2.04105	-0.78009	3.18354		5854	3007	4290	2623	3666	4541	2488	4866	4426
	-0.725648	5.66302	-20.0163	-2.47003	4.08606	2.68376	1.67315	2.44171	-0.895896	3.26361		5852	3005	4287	2623	3667	4541	2493	4872	4427
	-0.623643	5.62019	-20.1384	-2.43359	3.7467	3.07823	1.30869	2.75004	-1.06002	3.24649		5852	3004	4286	2624	3667	4540	2498	4875	4428
	-0.754907	5.59556	-20.1168	-2.39314	3.88767	2.9484	0.835748	2.84194	-0.903889	2.80683		5849	3003	4286	2623	3666	4539	2504	4876	4426
	-0.66707	5.60616	-20.0959	-2.34753	3.84839	3.16257	0.00754449	2.76963	-1.27401	2.7348		5847	3000	4289	2623	3668	4540	2513	4877	4422
	-0.218885	5.65868	-20.0985	-2.45329	3.77247	2.95981	-0.312437	2.65355	-2.3829	2.96146		5846	2998	4293	2624	3670	4538	2524	4881	4422
	-0.201948	5.65868	-20.1096	-2.4655	3.85415	2.69514	-0.77986	2.45521	-2.90618	2.48791		5847	2999	4298	2625	3670	4536	2536	4886	4425
	-0.625135	5.63143	-20.102	-2.50945	3.83652	2.54122	-1.22199	2.24421	-4.07648	2.22013		5846	2997	4302	2626	3675	4537	2550	4897	4429
	-0.478525	5.48401	-20.0419	-2.51508	3.7268	2.1772	-1.66374	2.06125	-5.9106	2.39544		5847	2997	4302	2626	3679	4538	2559	4913	4436
	-0.50646	5.27241	-20.0289	-2.53308	3.15497	2.30255	-1.722	1.70812	-7.44258	2.07969		5845	2995	4302	2627	3682	4543	2566	4936	4447
	-0.500697	5.31924	-20.0694	-2.57646	3.41334	1.87401	-2.18069	1.16371	-8.70687	1.48795		5842	2993	4300	2626	3685	4545	2577	4963	4461
	-0.549394	5.37341	-20.0471	-2.61971	3.36017	1.46497	-2.54644	0.208563	-10.2945	0.568054		5837	2989	4294	2627	3686	4545	2592	5000	4479
	-0.557297	5.52421	-19.9479	-2.73578	3.54329	0.648512	-3.03057	-0.907143	-12.8453	-0.809431		5831	2985	4292	2628	3688	4546	2610	5041	4502
	-0.545902	5.81734	-19.7125	-2.94862	4.24147	-0.30173	-3.4585	-1.88546	-15.5484	-2.05395		5829	2979	4296	2630	3690	4548	2626	5086	4527
	-0.593259	5.9477	-19.5816	-2.99612	4.2466	-1.32845	-3.63982	-2.60731	-18.3536	-4.3117		5823	2973	4295	2633	3694	4551	2634	5133	4554
	-0.373119	5.78266	-19.2198	-2.85025	4.69497	-1.8965	-4.03273	-3.90559	-20.9099	-6.57746		5815	2970	4283	2633	3695	4554	2633	5192	4586
	-0.719173	6.10356	-19.1761	-2.86637	4.63134	-2.43931	-4.21147	-5.7378	-23.5735	-9.18991		5809	2969	4259	2632	3698	4559	2646	5276	4644
	-0.60125	6.24223	-19.3308	-3.38222	4.73993	-3.23706	-4.02986	-7.28115	-26.3911	-12.9459		5800	2964	4228	2633	3701	4569	2670	5376	4717
	-0.469625	6.4582	-19.1908	-3.66612	5.14297	-4.38666	-4.36125	-9.01065	-29.7361	-16.5144		5789	2961	4195	2632	3700	4578	2696	5484	4807
	-0.254734	6.34178	-19.4257	-3.75398	4.93831	-5.38731	-3.85985	-11.3066	-33.1236	-18.114		5779	2957	4159	2631	3698	4580	2725	5593	4906
	-0.17221	6.25962	-19.1732	-3.68657	4.91334	-6.04259	-3.3944	-12.9893	-35.0802	-19.809		5771	2955	4135	2633	3699	4582	2761	5694	5011
	-0.242251	6.47376	-19.1147	-3.71458	5.14298	-7.34118	-2.91833	-13.6136	-36.9834	-21.7848		5764	2953	4122	2632	3701	4585	2805	5806	5137
	-0.129504	6.16808	-19.0577	-3.83962	5.24194	-8.20879	-2.03521	-14.7037	-39.7297	-22.3457		5761	2952	4115	2634	3705	4594	2854	5931	5279
	-0.0661768	6.00692	-18.9496	-3.80838	5.13389	-8.90145	-1.58786	-16.6516	-41.7267	-23.691		5757	2952	4108	2637	3708	4599	2896	6041	5395
	-0.0867286	5.80562	-19.0119	-3.7731	4.51093	-9.04389	-0.0207231	-17.8504	-43.0801	-24.5685		5753	2950	4100	2639	3710	4603	2924	6124	5475
	-0.235904	6.02883	-19.1644	-4.18125	4.78018	-10.8248	-0.239775	-19.1247	-44.8934	-25.4343		5750	2950	4092	2640	3713	4609	2954	6206	5547
	-0.565572	6.04511	-19.0325	-4.23724	5.04397	-11.9032	0.188474	-20.6237	-46.7233	-26.4504		5746	2951	4087	2641	3716	4613	2989	6288	5618
	-0.66857	5.90567	-18.9776	-4.26588	5.50744	-12.6921	0.727277	-21.8282	-48.1657	-26.8816		5745	2951	4087	2643	3719	4614	3017	6351	5675
	-0.56023	5.9061	-18.8798	-4.28437	5.74151	-13.0086	1.21616	-22.2558	-48.9178	-27.2339		5743	2951	4090	2643	3720	4611	3040	6396	5713
	-0.500158	5.80088	-18.9517	-4.27769	5.94594	-13.4798	1.33708	-22.8134	-49.71	-27.3238		5743	2952	4081	2644	3722	4614	3057	6444	5756
	-0.630584	5.71653	-18.9952	-4.15796	4.8925	-13.4183	1.43191	-23.5398	-50.2218	-27.2077		5742	2953	4073	2646	3723	4614	3073	6493	5805
	-0.612408	5.69973	-18.9776	-4.22839	4.93182	-13.6319	1.97311	-24.0077	-50.6376	-27.2116		5743	2954	4074	2648	3724	4616	3087	6530	5848
	-0.467197	5.97218	-18.8722	-4.18146	5.06447	-14.1437	2.40157	-24.2277	-51.0243	-27.0673		5743	2956	4084	2651	3727	4618	3099	6555	5872
	-0.613609	5.74379	-18.8095	-4.08864	4.76289	-13.8638	2.9765	-24.5497	-51.2582	-26.7389		5745	2958	4094	2654	3729	4622	3108	6579	5892
	-0.539556	5.63127	-18.8098	-4.02598	4.68608	-13.8804	3.25249	-24.7879	-51.2269	-26.5256		5746	2961	4094	2656	3731	4626	3113	6597	5907
	-0.693931	5.61211	-18.8147	-4.04247	4.84036	-13.9971	3.31113	-24.9762	-51.2567	-26.1764		5748	2963	4090	2658	3732	4627	3114	6608	5917
	-0.685379	5.57472	-18.8308	-4.00036	4.80832	-13.9529	3.24016	-25.0806	-51.2225	-25.8869		5748	2965	4088	2661	3732	4635	3108	6618	5925
	-0.562923	5.50562	-18.8718	-4.02661	5.64203	-14.6118	2.83415	-24.9257	-51.1431	-25.8818		5747	2966	4082	2659	3734	4641	3104	6624	5928
	-0.573953	5.51006	-18.8101	-3.98475	5.75596	-14.6356	2.86532	-24.9905	-51.2166	-25.7258		5746	2967	4074	2658	3734	4644	3098	6625	5926
	-0.595512	5.56367	-18.7479	-4.0017	5.59421	-14.557	3.27467	-24.8407	-51.3637	-25.5993		5747	2968	4076	2658	3735	4647	3092	6624	5920
	-0.551198	5.5342	-18.7344	-3.96577	5.29129	-14.5199	3.60301	-24.8317	-51.2826	-25.6052		5746	2968	4080	2659	3737	4650	3088	6620	5915
	-0.569721	5.5323	-18.7086	-4.00801	5.22698	-14.5401	3.74197	-24.782	-51.3531	-25.5208		5748	2968	4082	2660	3738	4652	3086	6617	5915
	-0.281009	5.54464	-18.7865	-3.93503	5.4516	-14.5842	3.84441	-24.6203	-51.2793	-25.4065		5746	2969	4080	2662	3736	4653	3081	6617	5917
	-0.637774	5.49366	-18.7905	-3.83374	5.3298	-14.4843	3.81346	-24.4327	-51.1337	-25.4146		5746	2970	4076	2661	3735	4654	3076	6615	5917
	-0.632026	5.57175	-19.0595	-4.00494	5.54468	-14.6577	3.91767	-24.3396	-50.9811	-25.6507		5747	2971	4072	2662	3735	4658	3071	6615	5919
	-0.625343	5.55746	-18.8494	-3.8773	5.31283	-14.7146	4.0664	-24.4546	-51.1911	-25.5803		5746	2972	4081	2661	3735	4665	3065	6615	5921
	-0.584007	5.7248	-18.9481	-4.03598	5.64061	-14.9188	4.1582	-24.4023	-51.3356	-25.6158		5748	2971	4096	2663	3738	4672	3062	6614	5922
	-0.784135	5.67972	-19.2093	-4.11014	5.52399	-14.9205	4.2421	-24.2902	-51.5443	-25.6408		5748	2972	4101	2664	3739	4679	3060	6611	5921
	-0.279002	5.42001	-18.8201	-3.70685	5.74152	-14.9874	4.06956	-24.3552	-51.2734	-25.6665		5749	2974	4104	2663	3741	4685	3058	6611	5923
	-0.552319	5.65078	-19.1065	-4.00077	5.6088	-14.9673	4.20243	-24.2424	-51.1826	-25.7894		5751	2975	4104	2661	3742	4690	3058	6614	5930
	-0.456438	5.86284	-18.8985	-4.30564	5.4321	-14.8858	4.38246	-24.1233	-51.3131	-25.5585		5751	2975	4106	2662	3743	4697	3058	6616	5937
	-0.460033	6.09984	-19.2016	-4.48392	5.46838	-14.8041	4.35779	-24.2472	-51.2021	-25.5918		5752	2976	4107	2661	3745	4702	3057	6618	5942
	-0.578261	5.78483	-18.8314	-4.08095	5.60819	-14.8263	4.35633	-24.1481	-51.2528	-25.7032		5750	2975	4112	2661	3746	4706	3055	6615	5943
	-0.415108	5.87541	-18.8584	-4.13388	5.6597	-14.9059	4.18967	-24.2728	-51.4001	-25.6774		5751	2977	4114	2661	3746	4707	3052	6614	5942
	-0.428895	5.91896	-18.9173	-4.25799	5.48234	-14.8815	4.28022	-24.2445	-51.3597	-25.9343		5750	2978	4117	2661	3746	4709	3049	6611	5941
	-0.467763	5.88258	-18.8886	-4.17113	5.77855	-14.9431	4.29597	-24.1916	-51.3341	-25.9212		5750	2979	4117	2659	3745	4710	3049	6613	5942
	-0.341087	5.76214	-18.9454	-4.05355	5.61421	-14.8214	4.39312	-24.1259	-51.2586	-25.9502		5749	2979	4118	2659	3747	4713	3052	6615	5947
	-0.457976	5.81248	-18.9732	-4.01636	5.59605	-14.7689	4.43781	-24.0418	-51.2383	-25.6965		5749	2980	4115	2658	3747	4717	3054	6618	5952
	-0.389707	5.85058	-18.9621	-4.0039	5.60724	-14.7103	4.35851	-23.8187	-51.1963	-25.6746		5749	2980	4119	2660	3749	4720	3055	6619	5959
	-0.447286	5.85803	-18.9169	-4.08705	5.66599	-14.7092	4.27444	-23.7408	-51.1985	-25.5812		5748	2980	4122	2661	3749	4720	3054	6620	5963
	-0.433909	5.88824	-18.8573	-4.10931	5.72494	-14.7075	4.32215	-23.5237	-51.0839	-25.6829		5746	2978	4124	2661	3750	4720	3054	6617	5963
	-0.34654	5.9662	-18.7511	-4.07485	5.69587	-14.613	4.16734	-23.316	-51.0229	-25.5982		5743	2977	4124	2661	3749	4721	3053	6614	5961
	-0.413748	6.0822	-18.9111	-4.24774	5.33899	-14.3808	4.39994	-23.2004	-51.022	-25.3833		5741	2978	4123	2660	3748	4721	3051	6609	5958
	-0.409102	5.99166	-18.9697	-4.21721	5.44527	-14.5964	4.46475	-23.2671	-51.1055	-25.3878		5741	2977	4122	2658	3749	4717	3052	6604	5953
	-0.360857	5.94071	-19.0622	-4.1331	5.60905	-14.6046	4.62049	-23.2887	-51.0379	-25.3944		5741	2978	4123	2659	3749	4718	3052	6599	5949
	-0.467726	5.97904	-19.0154	-4.12812	5.56725	-14.585	4.50756	-23.2251	-51.0244	-25.4222		5741	2978	4131	2659	3748	4719	3052	6597	5950
	-0.326485	6.00797	-18.8517	-4.07439	5.36864	-14.351	4.58668	-22.9901	-50.9961	-25.3521		5740	2979	4131	2659	3748	4720	3051	6595	5949
	-0.168174	6.09972	-18.8698	-4.22661	5.53917	-14.5238	4.47736	-22.9558	-51.0885	-25.2852		5738	2978	4130	2658	3748	4723	3048	6595	5950
	-0.0992369	6.27216	-19.1023	-4.59101	5.54301	-14.4943	4.47617	-22.6949	-51.0834	-25.2966		5736	2979	4128	2659	3748	4722	3049	6595	5951
	-0.203512	5.98426	-18.8438	-4.28287	5.4807	-14.4251	4.58722	-22.5171	-50.8912	-25.1595		5733	2978	4119	2657	3747	4722	3049	6594	5951
	-0.309521	6.00265	-18.8781	-4.26764	5.49333	-14.3266	4.54443	-22.4745	-50.8153	-25.1388		5732	2979	4111	2656	3746	4719	3049	6591	5950
	-0.315519	6.03376	-18.9568	-4.21074	5.388	-14.3367	4.6119	-22.503	-50.7598	-25.1747		5731	2979	4105	2655	3747	4717	3048	6587	5948
	-0.169413	6.02808	-18.8848	-4.20952	5.37901	-14.401	4.7114	-22.2986	-50.8002	-25.113		5730	2979	4108	2655	3745	4715	3048	6582	5944
	-0.0343567	5.91623	-18.629	-4.13598	5.4832	-14.4968	4.66625	-22.0065	-50.96	-25.0409		5729	2978	4116	2656	3744	4715	3044	6576	5941
	-0.0980735	6.02471	-18.8075	-4.2686	5.62194	-14.6522	4.6408	-21.8869	-50.964	-25.0957		5730	2978	4121	2656	3744	4717	3042	6572	5935
	-0.229143	5.98388	-18.7539	-4.1138	5.56342	-14.4684	4.5159	-21.9084	-50.7864	-25.1228		5730	2979	4124	2656	3745	4720	3043	6572	5936
	-0.303795	6.04109	-18.7695	-4.14463	5.48252	-14.3089	4.51544	-21.8008	-50.6734	-25.0197		5730	2980	4119	2655	3745	4721	3043	6572	5934
	-0.321003	6.0719	-18.7538	-4.17716	5.50548	-14.2927	4.54707	-21.4578	-50.5251	-24.9133		5729	2980	4113	2654	3745	4722	3042	6571	5934
	-0.234547	6.08701	-18.7446	-4.17096	5.40055	-14.2862	4.68619	-21.2047	-50.4291	-24.8414		5728	2981	4111	2654	3747	4722	3042	6569	5935
	-0.15067	6.08228	-18.8164	-4.19374	5.30168	-14.298	4.7588	-20.9447	-50.5435	-24.8168		5729	2981	4113	2653	3745	4721	3043	6565	5934
	-0.0362197	6.07505	-18.7812	-4.24889	5.29817	-14.2888	4.72449	-20.8525	-50.6592	-24.9255		5729	2980	4114	2654	3745	4719	3042	6558	5930
	-0.0184483	6.12962	-18.8251	-4.29296	5.53618	-14.3934	4.80987	-20.7822	-50.6377	-25.1804		5728	2979	4114	2654	3744	4717	3040	6552	5926
	-0.104997	5.95771	-18.6475	-4.14972	5.31505	-14.318	4.92725	-20.8523	-50.5552	-24.924		5728	2979	4112	2653	3743	4716	3038	6547	5920
	-0.199753	5.99096	-18.6774	-4.17458	5.26518	-14.2074	4.88187	-20.8188	-50.5235	-24.7575		5727	2978	4113	2654	3743	4715	3036	6544	5918
	-0.24405	5.96356	-19.0399	-4.27514	5.32139	-14.2486	4.80619	-20.4634	-50.3825	-24.8576		5727	2976	4116	2654	3742	4715	3036	6545	5918
	-0.331956	6.04755	-19.2605	-4.25743	5.40927	-14.277	4.77069	-20.0796	-50.2414	-24.7707		5726	2976	4116	2654	3741	4715	3033	6544	5917
	0.0819396	5.92134	-19.2234	-4.15374	5.28482	-13.9555	5.00153	-19.2678	-49.6893	-24.539		5726	2976	4116	2654	3742	4715	3033	6542	5918
	0.0691533	5.84062	-19.3754	-4.08555	5.46883	-13.7684	5.17056	-18.0225	-49.1516	-23.9227		5726	2976	4118	2653	3741	4716	3032	6539	5915
	-0.0910166	5.73247	-19.4913	-3.76517	5.48275	-13.3626	5.51792	-17.1044	-48.4714	-23.1464		5726	2975	4124	2655	3740	4717	3029	6532	5913
	0.118436	5.30167	-19.8149	-3.40238	5.45422	-12.7722	5.76763	-16.0641	-47.8055	-21.9873		5725	2973	4136	2656	3739	4719	3025	6524	5908
	0.108074	5.20533	-20.2399	-3.40408	5.78405	-12.3171	6.00971	-14.3373	-46.7727	-21.1676		5726	2971	4149	2657	3738	4719	3018	6505	5901
	-0.163786	5.1454	-20.5615	-3.01632	5.18393	-11.3355	5.97581	-12.1637	-44.6211	-20.7241		5729	2969	4169	2659	3737	4720	3007	6484	5881
	-0.0111648	5.23919	-21.1816	-2.8755	4.85912	-10.0315	5.9472	-9.54523	-41.4759	-20.3251		5729	2965	4195	2662	3736	4722	2993	6459	5852
	-0.028706	4.70469	-21.6632	-2.47238	5.72565	-8.49027	6.07824	-6.56357	-37.0547	-19.4636		5735	2959	4239	2667	3735	4724	2979	6434	5822
	-0.249703	4.71726	-22.2096	-2.08246	5.14589	-6.85856	6.05526	-3.84555	-32.4329	-17.7079		5739	2950	4319	2674	3734	4724	2962	6395	5791
	-0.126459	4.48341	-22.6438	-1.7378	5.28698	-5.41855	5.8103	-2.15925	-28.1819	-15.9596		5744	2945	4386	2677	3729	4723	2935	6336	5755
	-0.10383	4.36273	-22.9959	-1.55248	5.5089	-4.27086	5.96776	-1.43705	-25.5885	-14.2747		5753	2938	4477	2687	3725	4723	2900	6258	5713
	-0.0187444	4.21496	-23.4041	-1.29463	5.21698	-3.34197	5.98774	-0.945985	-23.7212	-12.1381		5762	2931	4585	2696	3721	4722	2853	6151	5648
	-0.0643385	4.0928	-23.7171	-0.986353	5.17919	-2.35232	5.87539	-0.562944	-22.2729	-10.3278		5771	2925	4689	2706	3716	4720	2803	6026	5559
	-0.026884	3.87187	-24.0627	-0.650652	5.52648	-1.2851	5.44814	-0.24576	-20.6134	-8.51597		5779	2923	4788	2715	3712	4716	2759	5905	5455
	-0.0487794	3.73646	-24.3456	-0.471596	5.84744	-0.0541456	5.04611	-0.322425	-18.4403	-5.51896		5790	2922	4868	2723	3709	4711	2732	5817	5365
	0.343918	3.57196	-24.7099	-0.174373	5.16664	1.54207	4.44012	-0.0519645	-15.2093	-3.45844		5800	2920	4937	2729	3709	4708	2717	5754	5294
	-0.100328	3.54083	-24.8723	-0.0578807	5.47718	2.66951	3.72172	0.85532	-11.6596	-1.84501		5807	2918	4995	2737	3708	4704	2708	5708	5237
	0.0215822	3.64287	-24.9585	-0.0183336	5.67379	3.65184	2.63235	1.40126	-8.16803	-1.17141		5815	2917	5059	2744	3709	4700	2700	5662	5183
	0.0483674	3.73105	-24.9424	0.125285	5.20401	4.79888	2.49083	1.58865	-6.2018	-0.159339		5825	2917	5128	2752	3711	4696	2682	5597	5105
	0.261984	3.58443	-25.0229	0.381908	4.83269	5.61476	1.9201	1.381	-5.09551	1.04217		5838	2918	5193	2757	3713	4691	2659	5498	5006
	-0.148978	3.57187	-24.9537	0.506307	4.53024	6.26106	1.55929	1.79596	-3.55223	1.57728		5850	2922	5239	2762	3714	4682	2635	5395	4905
	-0.124248	3.4668	-25.0185	0.537137	4.23491	6.60729	0.843327	1.98922	-1.77576	1.58578		5861	2930	5266	2763	3713	4671	2612	5302	4815
	-0.207229	3.60753	-25.0535	0.567294	4.29336	6.82608	0.741794	2.05077	-0.804177	2.02162		5871	2933	5278	2763	3714	4665	2606	5240	4753
	-0.449291	3.90851	-25.0833	0.498694	3.95698	7.3788	0.519546	1.94058	-0.332645	2.61496		5880	2936	5287	2762	3722	4666	2609	5196	4710
	-0.427263	3.60909	-25.0395	0.459942	4.32295	7.23709	0.126466	1.92336	0.509894	2.78192		5888	2941	5288	2760	3731	4671	2610	5154	4673
	0.120025	3.24849	-25.073	0.738943	4.28842	7.48936	-0.044921	2.04026	1.14105	3.09949		5895	2943	5286	2760	3740	4674	2605	5113	4642
	0.209826	3.19097	-25.0773	0.736587	4.28525	7.75659	0.0648275	2.25558	1.86763	3.13641		5899	2944	5292	2761	3744	4672	2598	5081	4618
	0.25421	3.0997	-25.0718	0.777403	4.25777	7.84007	0.353417	2.57364	2.2697	3.33441		5902	2945	5301	2763	3744	4666	2591	5050	4595
	0.248445	3.00022	-25.116	0.842545	4.28907	7.83232	0.45995	2.40378	2.76088	3.30035		5903	2948	5301	2761	3743	4660	2587	5020	4575
	-0.0527604	2.97182	-25.1835	0.881457	4.25511	7.83698	0.499627	2.32885	3.10725	3.55907		5907	2950	5310	2762	3741	4652	2583	4994	4556
	0.0688617	3.34659	-25.2654	0.328661	4.26477	7.85472	0.622263	2.23262	3.32872	3.54989		5911	2952	5315	2761	3737	4645	2578	4971	4541
	0.0902214	3.35541	-25.3611	0.310923	4.2891	7.89012	0.719517	2.22975	3.69059	3.70703		5911	2953	5324	2763	3736	4643	2571	4951	4528
	0.337246	3.35843	-25.4026	0.252136	4.18192	8.03915	0.66895	2.35343	4.11102	3.72422		5911	2952	5332	2763	3735	4646	2561	4935	4517
	0.345949	2.77976	-25.4217	0.815603	4.32786	7.95204	0.83011	2.36006	4.38641	3.615		5913	2952	5343	2766	3736	4650	2552	4923	4510
	0.415432	2.76897	-25.4146	0.790865	4.07602	8.05737	0.864868	2.25935	4.43529	3.73733		5914	2954	5356	2769	3736	4650	2551	4916	4504
	0.370299	2.75578	-25.4722	0.745398	4.08225	8.01617	1.00486	2.18267	4.53346	3.76738		5916	2954	5373	2771	3736	4648	2544	4904	4497
	0.45904	2.64536	-25.5497	0.773592	3.89941	8.00201	1.01934	2.21667	4.44459	3.68656		5915	2954	5383	2771	3734	4648	2539	4890	4488
	0.632004	2.61867	-25.6026	0.716095	3.94489	7.90737	0.973438	2.26258	4.34409	3.66344		5916	2952	5389	2771	3733	4646	2536	4881	4482
	0.656421	3.16532	-25.6003	0.186867	3.97678	7.87732	1.2609	2.21928	4.36769	3.52785		5916	2954	5387	2771	3733	4646	2532	4877	4478
	0.765303	3.14715	-25.5762	0.207354	4.2985	7.46622	1.494	2.09372	4.41487	3.45294		5915	2952	5395	2773	3732	4649	2528	4876	4476
	0.367915	3.17755	-25.611	0.251731	4.46705	7.2188	1.46378	2.11581	4.38922	3.61269		5915	2952	5418	2776	3735	4654	2528	4880	4478
	0.320894	3.14149	-25.6704	0.284737	4.42503	7.24698	1.60478	2.32656	4.46758	3.54718		5917	2950	5435	2777	3736	4659	2529	4886	4482
	0.270096	2.92455	-25.7505	0.405457	4.47594	7.13244	1.69636	2.40551	4.54001	3.46052		5917	2951	5431	2776	3738	4659	2528	4888	4483
	0.575387	2.92519	-25.8584	0.463662	4.22639	7.03504	1.70982	2.2768	4.56281	3.48354		5915	2950	5424	2776	3735	4660	2522	4888	4481
	0.397204	2.75766	-25.9405	0.554219	4.24051	7.07859	1.69163	2.25718	4.55971	3.45373		5914	2949	5422	2775	3735	4662	2520	4887	4480
	0.474919	2.5891	-26.0706	0.679978	4.25981	7.11149	1.47412	2.2984	4.48675	3.54177		5911	2947	5426	2777	3734	4663	2521	4887	4480
	0.709394	2.50295	-26.2403	0.665946	4.19778	7.37458	1.12587	2.22506	4.26231	3.76662		5908	2943	5435	2778	3735	4666	2519	4888	4481
	1.16021	2.52476	-26.3873	0.474456	4.26104	7.37911	1.30855	2.22301	4.28461	3.75887		5903	2936	5466	2783	3736	4670	2517	4889	4482
	0.942175	2.5361	-26.5966	0.368763	4.004	7.70978	1.19526	2.38751	4.25988	3.71888		5899	2929	5509	2789	3738	4674	2522	4894	4483
	0.946082	2.47612	-26.774	0.242588	4.18508	7.88594	0.675884	2.58859	4.2844	3.51134		5895	2921	5547	2793	3742	4678	2528	4901	4486
	1.4081	2.50441	-26.8759	0.157448	4.16048	7.85469	0.634923	2.94979	3.93696	3.59462		5892	2916	5577	2795	3747	4681	2535	4908	4489
	1.0409	2.55539	-26.7466	0.0133477	4.11349	7.81455	0.724486	2.78507	3.84493	3.3296		5890	2909	5620	2801	3749	4681	2541	4913	4492
	1.18762	2.61108	-26.5542	-0.0594996	3.99079	7.78857	0.783542	2.8198	3.65318	3.37973		5890	2906	5672	2807	3748	4682	2547	4922	4494
	1.082	2.6642	-26.4996	-0.18779	3.99605	7.52167	0.835921	3.19606	3.49479	3.35946		5891	2904	5721	2816	3751	4682	2559	4932	4499
	1.00697	2.55588	-26.5069	-0.0874606	4.13683	7.47279	0.990373	3.40746	3.44167	3.30279		5897	2906	5749	2820	3752	4683	2568	4944	4505
	1.02074	2.56991	-26.5693	-0.0425222	4.1745	7.39627	0.979391	3.4874	3.1639	3.468		5900	2908	5754	2819	3754	4687	2572	4954	4509
	1.18859	2.46418	-26.6034	-0.0272038	4.09372	7.35151	0.903251	3.4732	3.00888	3.51037		5906	2913	5736	2816	3756	4690	2573	4960	4513
	1.10382	2.49234	-26.5898	-0.101845	4.10187	7.24147	0.894162	3.39069	2.98035	3.49269		5910	2916	5716	2813	3756	4693	2572	4964	4514
	1.09533	2.57806	-26.5671	-0.257096	4.05679	7.21429	1.07005	3.57545	3.01476	3.33301		5912	2915	5721	2815	3758	4694	2579	4974	4518
	1.13908	2.72932	-26.5526	-0.295828	4.01122	7.24957	1.30124	3.30933	3.41383	2.92404		5913	2913	5734	2818	3759	4696	2582	4981	4522
	1.1731	2.72313	-26.5126	-0.395197	3.97525	7.20585	1.34056	3.74461	2.92257	3.25709		5914	2911	5743	2820	3761	4698	2584	4988	4526
	1.1673	2.69947	-26.5294	-0.323372	4.06094	7.09194	1.14952	3.76589	2.89934	3.29021		5916	2912	5745	2819	3765	4700	2587	4989	4526
	1.1357	2.65623	-26.4807	-0.287661	4.02173	7.06709	0.981428	3.73839	2.6927	3.21391		5919	2915	5741	2818	3764	4699	2585	4985	4525
	1.12627	2.74157	-26.5363	-0.387747	3.89355	7.13096	0.696657	3.55055	2.27549	3.07382		5922	2917	5732	2816	3760	4698	2581	4983	4522
	1.1943	2.4095	-26.3861	-0.0700271	3.86844	6.92066	0.492405	3.35417	1.86259	2.87529		5921	2916	5726	2813	3761	4696	2584	4983	4523
	1.24195	2.49895	-26.2271	-0.135743	3.98877	6.6081	0.48498	2.77889	0.806243	2.47855		5920	2915	5723	2814	3761	4698	2585	4985	4524
	1.43917	2.67046	-26.0675	-0.287087	3.86014	6.23142	0.0294197	2.42584	-1.15627	1.14617		5919	2914	5719	2814	3763	4698	2587	4993	4529
	1.21139	2.6482	-26.0466	-0.398784	4.06817	5.31729	-0.324429	1.62129	-4.80504	-0.0119167		5917	2912	5710	2812	3764	4698	2590	5005	4533
	1.07732	2.75051	-25.9986	-0.47426	4.08486	4.98037	-0.451643	-0.151014	-8.59096	-1.29395		5914	2911	5687	2809	3765	4695	2593	5018	4542
	1.0472	2.79683	-25.9181	-0.436916	4.48453	4.28608	-1.08651	-1.68183	-11.4459	-3.39472		5909	2907	5659	2803	3765	4691	2597	5044	4557
	1.11436	3.21313	-25.9372	-0.579196	4.49319	3.8746	-0.984189	-2.07931	-13.8309	-7.93567		5901	2901	5629	2799	3762	4689	2609	5103	4595
	1.10969	3.57333	-25.7842	-1.02019	4.65761	3.18651	-1.1688	-2.47842	-16.6294	-12.6375		5892	2893	5612	2797	3763	4691	2633	5209	4669
	1.41844	3.82054	-25.5067	-1.14627	4.5907	2.75266	-1.12328	-3.29409	-19.3019	-18.1416		5883	2885	5596	2796	3766	4695	2664	5327	4761
	1.27983	4.06861	-25.0865	-1.11681	4.55488	2.029	-1.14999	-4.11895	-21.7255	-23.7386		5872	2880	5577	2795	3768	4701	2700	5433	4869
	1.30992	4.28103	-24.7498	-1.08518	4.63966	0.933009	-1.31556	-5.24316	-24.2506	-28.1969		5865	2873	5554	2793	3769	4707	2745	5544	5013
	1.02648	4.39086	-24.5757	-1.28725	4.51017	-0.0194415	-1.38801	-7.1337	-26.7213	-31.1784		5853	2867	5512	2787	3770	4710	2786	5660	5182
	0.966819	4.36286	-24.5953	-1.37668	4.60245	-0.796966	-1.67655	-8.57819	-28.6115	-33.6494		5840	2861	5445	2775	3767	4710	2816	5759	5350
	0.811809	4.37731	-24.5534	-1.42681	4.82015	-1.41312	-1.85413	-9.75578	-30.1889	-35.5765		5828	2856	5361	2762	3765	4713	2853	5855	5509
	0.848715	4.28477	-24.5163	-1.29405	4.72509	-2.00044	-2.19389	-11.249	-32.1618	-36.9902		5815	2852	5276	2750	3766	4724	2886	5946	5653
	1.07427	4.31825	-24.4238	-1.46534	4.98782	-2.89644	-2.18166	-13.3463	-33.6749	-38.4763		5803	2848	5224	2745	3770	4739	2915	6029	5764
	1.13287	4.34827	-24.4132	-1.50847	4.4644	-3.46728	-2.02522	-14.4549	-34.9197	-39.5655		5795	2844	5213	2749	3776	4754	2945	6104	5858
	1.01507	4.2099	-24.4388	-1.28263	5.19528	-4.63026	-2.44997	-15.3307	-36.6085	-40.1043		5785	2840	5214	2751	3780	4761	2972	6177	5931
	0.86459	4.40184	-24.6143	-1.30317	5.4276	-5.61305	-2.72707	-17.0304	-38.2063	-40.5431		5779	2838	5208	2752	3786	4774	2996	6246	6001
	1.22309	4.20293	-24.669	-1.32154	4.90875	-6.40483	-2.51434	-18.9337	-40.831	-40.7865		5775	2838	5198	2753	3791	4785	3016	6306	6051
	1.17633	4.21778	-24.7204	-1.46853	5.23779	-7.45415	-2.74915	-21.1773	-42.2678	-40.7537		5771	2837	5199	2757	3799	4800	3037	6362	6095
	1.1474	4.14812	-24.7829	-1.5002	4.77648	-8.12025	-2.3682	-22.6723	-43.6048	-40.9573		5768	2837	5214	2763	3810	4824	3058	6427	6143
	1.08831	4.0613	-24.8386	-1.57388	5.60382	-8.8429	-1.49667	-24.4098	-44.6941	-41.2567		5765	2835	5220	2766	3820	4841	3081	6497	6182
	1.02803	4.15876	-24.9755	-1.79957	5.23516	-9.64518	-1.42104	-26.161	-45.5999	-41.2635		5763	2835	5223	2771	3830	4852	3113	6572	6235
	1.52124	3.84014	-24.9074	-1.72795	5.29044	-10.3095	-1.41609	-27.5529	-46.8132	-40.9516		5764	2835	5237	2776	3837	4864	3128	6630	6278
	1.04188	3.82343	-24.8799	-1.75098	5.41354	-10.837	-1.60197	-28.6922	-47.7497	-41.0324		5763	2835	5252	2781	3842	4873	3135	6679	6305
	1.19348	3.82488	-24.9824	-1.82403	5.35888	-11.222	-1.69355	-29.945	-48.252	-40.5812		5762	2834	5275	2785	3846	4878	3142	6719	6333
	1.16972	3.87953	-24.9989	-1.84043	5.44775	-11.7197	-1.516	-30.867	-48.4938	-40.6254		5764	2835	5301	2791	3848	4878	3151	6752	6354
	1.16449	3.93603	-24.9277	-1.88724	5.34414	-12.0048	-1.4746	-31.5371	-48.9703	-39.7408		5766	2837	5321	2795	3852	4885	3164	6783	6370
	1.12838	4.03026	-24.8775	-1.96262	5.36087	-12.4878	-1.34704	-32.0466	-49.2902	-38.873		5766	2836	5329	2797	3856	4890	3178	6813	6387
	1.24514	3.99042	-24.8501	-2.01989	5.11603	-12.642	-0.792196	-32.2545	-49.3756	-37.5776		5766	2837	5331	2800	3861	4895	3187	6837	6403
	1.13786	4.00862	-24.8063	-2.14783	5.18709	-13.0244	-0.639399	-32.4253	-49.5744	-36.9827		5767	2837	5325	2799	3865	4904	3194	6855	6408
	1.2326	3.93361	-24.7662	-2.14444	5.19621	-13.4064	-0.49992	-33.161	-49.8565	-36.1659		5766	2838	5316	2799	3869	4908	3199	6868	6404
	1.2012	3.88698	-24.7666	-2.14931	5.49342	-13.9471	-0.764962	-33.4432	-50.0147	-36.0266		5764	2839	5306	2798	3873	4913	3196	6876	6390
	1.27921	3.88308	-24.6987	-2.14903	5.29971	-14.0094	-0.615399	-33.796	-50.1316	-35.7624		5764	2840	5304	2797	3874	4917	3187	6875	6362
	1.34683	3.89216	-24.6272	-2.13092	4.93909	-13.8967	-0.309208	-34.1122	-50.2482	-35.5144		5764	2843	5304	2797	3875	4918	3182	6877	6339
	1.37825	3.8851	-24.5616	-2.14753	4.84591	-13.9503	-0.34568	-34.0922	-50.3125	-35.2561		5766	2844	5303	2799	3876	4926	3178	6882	6327
	1.43718	3.91719	-24.5425	-2.22996	5.06578	-14.375	-0.465902	-34.2044	-50.5244	-34.6305		5766	2845	5309	2801	3877	4934	3176	6889	6323
	1.40633	3.94283	-24.5374	-2.30516	5.11127	-14.5069	-0.423895	-34.1987	-50.5336	-34.1102		5768	2848	5308	2801	3882	4941	3176	6898	6327
	1.39943	3.94621	-24.5184	-2.31284	4.8952	-14.4387	-0.33251	-34.0211	-50.5437	-33.2057		5766	2850	5293	2799	3886	4945	3176	6903	6325
	1.32255	3.98561	-24.4433	-2.38687	4.92366	-14.6214	-0.500631	-34.1314	-50.914	-31.8682		5764	2850	5282	2797	3887	4945	3176	6904	6314
	1.38441	4.02473	-24.4139	-2.45753	4.952	-14.697	-0.499605	-34.045	-50.8215	-31.0877		5763	2852	5275	2795	3888	4948	3174	6904	6304
	1.42176	3.99757	-24.3922	-2.4273	4.93996	-14.6926	-0.438726	-33.7206	-50.8017	-30.9999		5764	2853	5276	2794	3889	4949	3171	6900	6284
	1.46015	4.08722	-24.3463	-2.51534	5.08955	-14.7958	-0.641798	-33.5652	-50.7376	-31.1259		5764	2854	5276	2795	3889	4951	3166	6892	6260
	1.49555	4.07572	-24.3279	-2.52194	4.93782	-14.6442	-0.217899	-33.4797	-50.7409	-31.0644		5764	2854	5266	2792	3891	4953	3162	6885	6234
	1.56987	4.01813	-24.4019	-2.52077	5.0253	-14.5688	-0.0526448	-33.2513	-50.4648	-31.3539		5764	2855	5255	2790	3891	4954	3158	6875	6213
	1.56316	4.0237	-24.4742	-2.48565	4.99179	-14.6559	0.0777357	-33.144	-50.5653	-31.2773		5762	2855	5245	2787	3890	4952	3157	6866	6202
	1.55515	4.01117	-24.3574	-2.4569	5.15652	-14.8141	-0.0635387	-33.08	-50.5539	-31.2303		5761	2856	5236	2785	3890	4950	3157	6861	6200
	1.54394	4.23727	-24.3225	-2.48627	5.14229	-14.9072	0.0150678	-32.9202	-50.6033	-31.1108		5759	2857	5233	2785	3888	4949	3154	6857	6197
	1.4123	3.96382	-24.3607	-2.48819	4.96405	-14.8175	0.0128915	-32.8639	-50.9705	-30.7419		5760	2857	5244	2789	3888	4950	3152	6854	6197
	1.49287	3.94781	-24.4113	-2.43154	4.84735	-14.6203	0.0823743	-32.737	-51.0067	-30.6359		5761	2857	5256	2791	3888	4950	3148	6853	6197
	1.75499	3.9481	-24.3943	-2.37228	4.79145	-14.5838	0.122424	-32.6129	-50.9541	-30.8048		5759	2856	5250	2789	3888	4952	3144	6849	6198
	1.45186	3.93209	-24.4416	-2.36879	4.61258	-14.404	0.556826	-32.6424	-50.9275	-31.0597		5757	2856	5240	2786	3889	4953	3142	6846	6196
	1.50202	4.01141	-24.4585	-2.38545	5.00394	-14.7288	0.220589	-32.7401	-50.9579	-31.0805		5756	2856	5233	2787	3888	4953	3139	6842	6195
	1.56123	3.9408	-24.4876	-2.32429	5.04688	-14.7752	0.359402	-32.6944	-50.8544	-31.1465		5754	2857	5230	2787	3888	4952	3138	6839	6194
	1.61778	4.09828	-24.5005	-2.3452	4.8962	-14.8338	0.404982	-32.7315	-50.8625	-31.2043		5752	2856	5222	2786	3887	4952	3138	6835	6194
	1.5649	4.36561	-24.4929	-2.35514	4.7861	-14.8369	0.447849	-32.6104	-50.9648	-31.1068		5751	2857	5220	2787	3887	4951	3138	6835	6197
	1.68852	4.05313	-24.3854	-2.28865	4.7181	-14.7734	0.577694	-32.535	-51.0735	-30.9968		5751	2857	5220	2787	3888	4952	3135	6835	6200
	1.66625	4.08912	-24.3686	-2.30218	4.74806	-14.764	0.662891	-32.4053	-51.0083	-31.1336		5751	2858	5218	2787	3887	4950	3133	6833	6201
	1.9992	4.00452	-24.4077	-2.29463	4.71995	-14.7311	0.728437	-32.4118	-51.0483	-31.2151		5751	2858	5210	2787	3887	4952	3131	6835	6201
	1.8437	3.9911	-24.4032	-2.2603	4.84682	-14.8147	0.753293	-32.4545	-51.1482	-31.1752		5750	2860	5200	2786	3889	4954	3129	6832	6201
	1.86752	3.95811	-24.3574	-2.27534	4.72739	-14.7978	0.82131	-32.4931	-51.0802	-31.2936		5750	2859	5198	2786	3888	4955	3126	6832	6200
	1.67918	4.02992	-24.2451	-2.32209	4.66072	-14.8272	0.870706	-32.4641	-50.7513	-31.6138		5749	2860	5198	2785	3888	4955	3127	6829	6198
	1.68875	4.14364	-24.192	-2.41729	4.60321	-14.8097	1.01771	-32.5165	-51.0194	-31.2816		5749	2860	5199	2787	3888	4955	3127	6830	6201
	1.85179	4.1775	-24.1285	-2.52195	4.71701	-14.9839	0.963403	-32.4565	-51.1487	-31.3027		5748	2859	5197	2787	3887	4954	3126	6832	6203
	1.86633	4.29914	-24.0878	-2.59923	4.67168	-15.1072	0.968859	-32.5552	-51.344	-30.9797		5746	2859	5193	2787	3888	4954	3124	6831	6206
	1.92334	4.21051	-24.1493	-2.5748	4.78647	-15.2168	0.958326	-32.5104	-51.4177	-30.9826		5743	2860	5179	2785	3888	4954	3123	6832	6209
	1.85621	4.18745	-24.118	-2.56648	4.76351	-15.2387	0.968403	-32.3253	-51.3782	-31.1054		5741	2862	5159	2783	3887	4953	3119	6827	6208
	1.87845	4.1569	-24.0966	-2.54936	4.57969	-15.1225	1.04218	-32.0655	-51.3155	-31.1606		5735	2864	5143	2781	3886	4953	3119	6825	6208
	1.81579	4.17582	-24.1063	-2.58594	4.49168	-15.0719	1.08553	-32.166	-51.3738	-31.1163		5732	2863	5130	2780	3887	4955	3116	6825	6206
	1.71571	4.25155	-24.0739	-2.53767	4.49375	-15.0016	1.07088	-32.2011	-51.2649	-31.0788		5730	2865	5125	2779	3887	4954	3116	6823	6204
	2.00254	4.21691	-24.0887	-2.52851	4.54656	-15.0742	1.11978	-32.1244	-51.2653	-31.0066		5731	2866	5125	2780	3886	4954	3114	6820	6204
	1.98119	4.22658	-24.0904	-2.56632	4.52844	-15.1068	1.13715	-32.0501	-51.2878	-30.8607		5730	2864	5127	2780	3886	4954	3114	6816	6201
	2.03457	4.23234	-24.1292	-2.54977	4.49207	-15.1025	1.15654	-31.9286	-51.2564	-30.7677		5732	2864	5135	2781	3885	4952	3112	6814	6200
	1.98869	4.27805	-24.1149	-2.55235	4.42866	-15.0752	1.20794	-31.8675	-51.1523	-30.6667		5731	2864	5143	2781	3885	4951	3110	6813	6196
	1.95775	4.22695	-24.1377	-2.44828	4.3305	-15.0132	1.23057	-31.7488	-51.0888	-30.4584		5731	2863	5146	2781	3884	4950	3107	6809	6194
	2.03235	4.14927	-24.1456	-2.41526	4.24333	-14.9542	1.32459	-31.7378	-51.0804	-29.9854		5731	2863	5143	2780	3884	4950	3106	6806	6191
	2.07872	4.16895	-24.1547	-2.48788	4.28133	-14.9747	1.47327	-31.478	-50.9204	-29.4594		5731	2864	5139	2780	3883	4950	3104	6804	6187
	1.84915	4.17031	-24.2488	-2.51385	4.24073	-14.8918	1.50131	-31.2064	-50.6399	-28.8078		5730	2862	5141	2780	3884	4950	3101	6801	6183
	1.8403	4.0997	-24.2391	-2.4302	4.11649	-14.6897	1.53341	-30.6989	-50.2017	-27.6857		5731	2861	5140	2780	3885	4952	3097	6796	6178
	1.80539	4.04878	-24.2336	-2.3436	4.07407	-14.5997	1.50334	-29.9563	-49.2037	-26.4355		5731	2862	5137	2778	3883	4951	3092	6789	6167
	1.55284	3.98861	-24.2164	-2.24267	4.05183	-14.2743	1.58057	-28.779	-48.4954	-24.9623		5732	2862	5138	2778	3882	4950	3085	6779	6152
	1.55215	4.00381	-24.2652	-2.16955	4.00907	-13.4639	1.4938	-26.161	-47.1516	-23.58		5733	2861	5142	2778	3880	4948	3075	6762	6130
	1.4852	3.93186	-24.4275	-2.02879	3.79992	-12.3984	1.39091	-21.8119	-44.844	-22.742		5735	2862	5143	2776	3880	4946	3063	6739	6098
	1.69216	3.98389	-24.5407	-1.96103	3.81177	-11.6479	1.10657	-16.4923	-42.0499	-21.6496		5738	2861	5148	2775	3878	4945	3046	6707	6054
	1.63164	3.96397	-24.7305	-1.9198	3.91041	-10.7409	0.739263	-10.3762	-38.0887	-20.5512		5740	2860	5155	2775	3876	4943	3029	6662	6006
	1.68996	3.84977	-24.8759	-1.77913	3.81368	-9.63038	0.661355	-4.51494	-33.3788	-18.9314		5743	2859	5164	2772	3870	4937	3005	6597	5956
	1.36111	3.75231	-24.9844	-1.50288	3.92358	-8.37751	0.442749	-0.242759	-27.9083	-14.0444		5748	2858	5177	2771	3864	4925	2976	6510	5899
	1.39722	3.62408	-25.2134	-1.28835	3.71302	-6.92016	0.189298	1.56177	-22.7515	-7.65126		5751	2857	5187	2769	3857	4918	2940	6405	5819
	1.3037	3.71519	-25.389	-1.40292	4.22996	-5.62691	-0.0310352	1.5531	-18.5155	-4.79907		5756	2859	5203	2767	3851	4911	2903	6280	5726
	1.17566	3.7155	-25.4818	-1.49056	3.82865	-4.7355	0.107369	1.0394	-16.166	-2.53544		5760	2859	5226	2769	3844	4905	2860	6130	5607
	1.02789	3.54973	-25.6541	-1.22702	4.38491	-3.60535	-0.0662163	0.50355	-14.1067	-0.646447		5766	2860	5259	2770	3835	4895	2801	5952	5426
	1.03138	3.31364	-25.648	-0.99537	3.80968	-2.37279	0.397113	0.875726	-11.8428	0.154742		5779	2861	5298	2773	3828	4875	2747	5765	5192
	1.12909	3.43797	-25.799	-1.06796	4.09681	-1.57725	0.300974	1.41016	-9.95115	0.349345		5794	2866	5332	2774	3820	4852	2709	5605	5012
	1.15877	3.53675	-26.0288	-1.16476	4.01273	-0.902599	0.330156	1.1549	-8.83011	1.33324		5806	2869	5353	2774	3813	4832	2682	5498	4895
	1.06557	3.44253	-26.0415	-0.983985	4.03488	-0.0808908	0.318749	1.14822	-7.48633	2.10439		5815	2872	5377	2775	3806	4816	2661	5408	4813
	1.09087	3.41242	-25.9939	-0.898511	4.01432	0.795547	0.398846	1.52796	-6.02945	2.31693		5824	2874	5402	2778	3803	4800	2647	5335	4752
	1.09525	3.46284	-26.006	-0.867401	4.15624	1.46538	0.491054	1.5344	-4.84103	2.7622		5831	2877	5424	2779	3798	4785	2639	5283	4714
	1.08643	3.48518	-26.0396	-0.861089	4.40893	1.98588	0.526934	1.51333	-2.93419	2.64382		5837	2881	5438	2782	3794	4776	2626	5243	4681
	1.16022	3.41324	-26.1001	-0.878306	4.28076	2.61718	0.31192	1.64643	-1.62426	2.62836		5842	2883	5452	2782	3792	4769	2617	5200	4652
	1.16213	3.38066	-26.2039	-0.710847	4.202	3.08799	0.627042	1.81931	-1.23284	3.40605		5847	2888	5461	2781	3787	4754	2608	5161	4626
	1.55188	3.46735	-26.3291	-0.723172	4.11655	3.56876	1.15033	1.84634	-0.149321	3.23047		5851	2889	5464	2781	3779	4738	2596	5120	4602
	1.55842	3.47623	-26.3382	-0.812475	4.04908	4.01428	1.17145	1.86329	0.319145	3.73699		5856	2891	5477	2781	3773	4728	2584	5076	4578
	1.40325	3.5296	-26.3261	-0.743218	4.38013	4.43648	1.11718	1.84181	1.60787	3.60693		5861	2892	5493	2783	3770	4720	2576	5042	4557
	1.38598	3.52732	-26.4183	-0.79949	4.30605	4.78956	1.23269	2.03068	2.48302	3.66418		5863	2893	5507	2784	3766	4711	2569	5016	4539
	1.36662	3.4776	-26.5261	-0.668466	4.11649	5.3334	1.41673	2.11724	2.9574	3.94685		5866	2894	5515	2783	3761	4707	2557	4990	4525
	1.45981	3.40592	-26.5373	-0.519768	3.98478	5.67019	1.98826	2.24261	3.31538	4.02543		5869	2895	5515	2782	3758	4699	2548	4966	4509
	1.39406	2.99254	-26.5154	-0.0505049	3.76726	6.04955	2.15372	2.61671	3.3112	4.34182		5871	2897	5515	2781	3752	4687	2542	4939	4496
	1.0536	2.9613	-26.5606	-0.0108301	4.01862	5.8446	2.06134	2.43672	3.62363	4.13394		5871	2897	5515	2781	3752	4687	2542	4939	4496
	1.0849	2.98821	-26.5931	0.00110502	4.66897	5.17428	1.41172	2.30315	3.6637	4.20192		5875	2896	5552	2786	3743	4676	2528	4884	4463
	1.17154	3.00951	-26.5547	-0.00177151	4.63978	5.30278	1.43799	2.14481	3.82686	4.19328		5878	2898	5558	2787	3745	4680	2528	4881	4461
	1.14248	3.00652	-26.5328	0.00910386	4.38548	5.67836	1.60227	2.09251	3.92628	4.23247		5878	2897	5563	2789	3746	4685	2531	4884	4462
	1.12017	3.01579	-26.5415	-0.0196278	4.40027	5.84242	1.70699	1.8275	4.29603	4.09313		5879	2896	5563	2789	3750	4692	2530	4888	4464
	1.42713	2.99759	-26.5646	0.000180281	4.74209	5.54592	1.60404	1.67623	4.53066	3.93445		5880	2898	5558	2787	3751	4691	2527	4885	4464
	1.3808	3.01189	-26.5065	-0.0223684	4.74267	5.62764	1.81477	1.69077	4.46607	3.94192		5879	2898	5551	2786	3749	4688	2521	4879	4462
	1.04918	3.06813	-26.4733	-0.0367054	4.54733	5.79279	2.04123	1.85406	4.39926	3.98407		5879	2896	5550	2785	3746	4683	2515	4870	4458
	1.19772	3.00804	-26.4752	0.0598663	4.46961	5.8025	2.12542	1.88896	4.17903	4.13996		5878	2897	5552	2787	3744	4678	2510	4865	4455
	1.09844	3.01861	-26.481	0.0571643	4.24408	6.01014	2.33739	1.79383	4.11761	4.14888		5878	2896	5557	2787	3742	4677	2508	4865	4452
	1.20715	3.67156	-26.6023	-0.59461	4.25158	6.01178	2.44402	1.74036	4.21565	4.06214		5879	2896	5559	2789	3742	4678	2509	4868	4455
	1.17284	3.70177	-26.6103	-0.629229	4.11088	6.07633	2.47597	1.80163	4.20281	3.9902		5878	2895	5558	2788	3742	4680	2509	4877	4459
	1.1641	3.66994	-26.6381	-0.577572	4.13439	6.01635	2.67134	1.77367	4.23721	3.95753		5877	2895	5555	2788	3742	4681	2508	4879	4459
	1.46195	3.6939	-26.6946	-0.546821	4.98495	5.33238	1.63941	1.69461	4.34867	3.6664		5878	2895	5553	2787	3742	4680	2506	4876	4458
	1.18446	3.49133	-26.6665	-0.323934	4.9951	5.32134	1.60101	1.54024	3.99514	3.80461		5878	2895	5553	2787	3741	4680	2505	4875	4459
	1.10364	3.12478	-26.6477	0.0101039	4.96424	5.27853	1.58112	1.45776	3.93202	3.74324		5875	2895	5552	2787	3740	4679	2503	4873	4460
	1.11434	3.00481	-26.6198	0.0482552	4.9576	5.18489	1.65962	1.41018	3.81017	3.78405		5876	2893	5549	2787	3741	4681	2503	4877	4463
	1.07716	3.02616	-26.5714	0.00348981	4.91406	5.11323	1.73669	1.40037	3.66438	3.82976		5875	2892	5551	2788	3741	4682	2504	4882	4465
	1.17183	3.01446	-26.5626	-2.31099e-05	4.79715	5.04382	1.87648	1.34387	3.58493	3.71737		5874	2891	5553	2788	3741	4681	2503	4887	4467
	1.16273	3.013	-26.5067	0.0696678	5.01064	4.72893	1.97513	1.38995	3.4537	3.69769		5873	2891	5553	2788	3742	4685	2500	4890	4469
	1.15743	3.38176	-26.4982	-0.275515	5.11423	4.55682	2.08233	1.45203	3.33328	3.722		5873	2891	5551	2787	3742	4686	2497	4893	4471
	1.17953	3.39831	-26.5384	-0.287345	5.00465	4.56304	2.12653	1.44959	3.30945	3.6252		5873	2891	5550	2789	3742	4688	2496	4898	4472
	1.08609	3.38592	-26.6136	-0.298905	4.84262	4.66474	2.08624	1.34145	3.38926	3.50394		5872	2890	5547	2788	3743	4692	2496	4905	4475
	1.07499	3.33967	-26.6266	-0.279675	4.81725	4.69195	2.14996	1.33267	3.20863	3.60871		5872	2890	5541	2789	3744	4693	2497	4906	4478
	1.03373	3.31851	-26.609	-0.23596	4.75497	4.81791	2.29762	1.29818	3.20154	3.5492		5872	2890	5545	2787	3745	4694	2497	4909	4480
	1.15354	3.32319	-26.6732	-0.213789	4.77441	4.7608	2.37391	1.28982	3.22059	3.55346		5872	2890	5549	2789	3745	4695	2499	4912	4482
	1.10652	2.9832	-26.6148	0.0987367	4.26478	5.10056	3.18202	1.31099	3.21058	3.54484		5872	2890	5551	2790	3745	4695	2497	4913	4482
	1.06817	3.34741	-26.6395	-0.164199	4.68888	4.76	2.35609	1.2273	3.22378	3.4977		5872	2889	5548	2789	3745	4693	2496	4912	4484
	1.14788	3.45081	-26.6673	-0.236951	4.71046	4.70644	2.27154	1.1232	3.1988	3.31827		5870	2889	5547	2789	3744	4693	2494	4912	4485
	1.16588	3.63298	-26.7218	-0.283995	4.69781	4.66229	2.224	1.06606	3.10282	3.21423		5870	2888	5546	2789	3743	4693	2493	4912	4484
	1.15256	3.68938	-26.7255	-0.279928	4.48604	4.70101	2.75013	0.853425	2.88788	3.18099		5869	2887	5543	2789	3744	4693	2493	4914	4483
	1.11452	3.60544	-26.7227	-0.201665	4.40104	4.65101	2.53025	0.290198	2.7428	3.36846		5869	2886	5542	2788	3745	4696	2493	4918	4487
	1.08116	3.50317	-26.7445	-0.145271	4.35999	4.64594	2.64826	-0.290492	2.82612	3.14047		5869	2886	5540	2789	3747	4699	2496	4927	4491
	1.01667	3.51155	-26.7206	-0.122482	4.33692	4.63323	2.90637	-0.549803	2.81701	3.05772		5870	2885	5534	2790	3751	4703	2494	4937	4495
	1.53995	3.51178	-26.7547	-0.175369	4.45502	4.5732	3.02353	-0.50777	2.66617	3.10952		5868	2885	5530	2790	3755	4705	2491	4941	4497
	1.59209	3.40359	-26.6794	-0.244548	4.24707	4.49604	3.31831	-0.521235	2.25635	3.28352		5868	2885	5531	2791	3756	4703	2484	4943	4496
	1.51408	3.33849	-26.6586	-0.18643	3.96865	4.65784	3.6369	-0.585635	2.25018	3.16108		5867	2883	5538	2794	3753	4702	2478	4944	4494
	1.07286	3.31078	-26.6562	-0.126664	3.75644	4.78284	3.62224	-0.529903	2.25678	3.18654		5866	2884	5541	2793	3751	4700	2475	4947	4494
	1.54557	3.26403	-26.6144	-0.147175	4.71157	4.05242	2.50951	-0.514555	2.41642	3.02452		5865	2882	5543	2793	3749	4699	2471	4950	4496
	1.58139	3.3288	-26.6438	-0.137363	4.33823	4.30597	2.82058	-0.814175	2.434	3.05146		5865	2882	5543	2794	3748	4701	2471	4955	4497
	1.04816	3.27682	-26.6369	-0.0590381	4.10501	4.49374	2.89417	-1.08239	2.41289	3.01889		5865	2882	5544	2794	3749	4700	2473	4955	4496
	1.06866	3.25687	-26.6551	-0.0575007	4.37598	4.24425	2.77856	-0.933473	2.27942	3.09914		5866	2882	5542	2794	3749	4700	2474	4956	4497
	1.27109	3.30983	-26.6506	-0.0951217	4.39444	4.2471	2.81531	-0.751239	2.25838	3.13182		5867	2884	5543	2794	3752	4702	2474	4958	4496
	1.5269	3.41844	-26.6377	-0.181705	4.4628	4.17542	2.94968	-0.648929	2.2392	3.05702		5867	2883	5543	2794	3753	4701	2474	4957	4496
	1.28325	3.43775	-26.6243	-0.214277	4.4587	4.19653	2.85242	-0.510564	2.25623	2.94823		5866	2882	5540	2794	3752	4701	2474	4959	4497
	1.02796	3.404	-26.6043	-0.242011	4.38858	4.1982	2.7741	-0.30751	2.13719	2.96239		5866	2883	5540	2793	3753	4700	2476	4960	4498
	1.0628	3.37609	-26.5977	-0.229023	4.33541	4.23501	2.74143	-0.15481	2.05089	2.99079		5865	2882	5539	2793	3751	4701	2478	4960	4498
	1.10685	3.39048	-26.6579	-0.23839	4.3502	4.201	2.70859	-0.171178	1.90049	2.95652		5864	2882	5539	2794	3751	4699	2481	4959	4499
	1.13083	3.33617	-26.6545	-0.193077	4.41922	4.16698	2.76571	-0.174059	1.8663	2.9285		5863	2882	5539	2792	3752	4701	2487	4958	4501
	1.06793	3.26347	-26.6656	-0.124639	4.04036	4.49641	2.98545	-0.261148	1.83567	2.89977		5863	2881	5537	2792	3752	4699	2488	4961	4503
	1.0661	3.24689	-26.6823	-0.130052	4.37964	4.12547	2.82152	-0.337813	1.75708	2.84276		5861	2880	5534	2792	3752	4700	2488	4962	4505
	1.06779	3.24569	-26.6172	-0.128958	4.41355	4.10386	2.78764	-0.342384	1.72076	2.87324		5861	2881	5533	2792	3751	4696	2487	4964	4505
	1.08164	3.28066	-26.5876	-0.143963	4.04531	4.38945	3.35849	-0.259832	1.73528	2.88391		5861	2881	5532	2791	3749	4694	2486	4963	4506
	1.09206	3.22752	-26.5856	-0.171295	4.0242	4.29128	3.38712	-0.212492	1.71786	2.82694		5860	2879	5530	2791	3748	4693	2484	4963	4506
	1.00291	3.21049	-26.5676	-0.104538	3.88023	4.39981	3.31861	-0.0988277	1.66303	2.75563		5860	2879	5525	2790	3747	4691	2484	4963	4506
	1.02838	3.27307	-26.6217	-0.101975	3.90212	4.37617	3.2542	0.0497297	1.50266	2.81488		5859	2880	5519	2789	3747	4689	2484	4960	4505
	1.04726	3.25081	-26.6113	-0.107095	3.98164	4.27068	3.37166	0.125899	1.43936	2.74334		5859	2879	5517	2788	3746	4687	2485	4959	4505
	1.06983	3.20509	-26.5803	-0.108683	4.21199	4.04596	2.83947	0.149403	1.53372	2.54635		5859	2877	5516	2788	3746	4688	2488	4961	4506
	1.041	3.23714	-26.6339	-0.193741	4.23995	3.96686	2.94216	0.169345	1.51453	2.45995		5858	2877	5514	2787	3747	4689	2490	4963	4510
	1.07858	3.22368	-26.6267	-0.275315	4.27379	3.83921	3.0239	0.148401	1.3814	2.45186		5857	2877	5514	2788	3748	4689	2493	4965	4513
	1.08242	3.55052	-26.5764	-0.431229	4.21113	3.80429	3.14626	0.201666	1.24206	2.44082		5856	2878	5515	2788	3750	4690	2494	4967	4516
	1.13184	3.36742	-26.5661	-0.50831	4.17009	3.70468	3.20446	0.300373	1.08447	2.41641		5856	2877	5516	2787	3748	4688	2493	4968	4516
	1.06485	3.30004	-26.6043	-0.530567	4.14377	3.66552	3.25605	0.286679	1.11133	2.33668		5856	2877	5516	2789	3748	4687	2493	4967	4516
	1.05873	3.29473	-26.635	-0.558266	4.15959	3.56685	3.14094	0.226521	1.07926	2.29281		5855	2877	5507	2786	3746	4685	2492	4969	4517
	1.02461	3.32804	-26.6095	-0.57763	4.13558	3.59159	3.10334	0.233394	1.04688	2.38511		5854	2876	5504	2786	3746	4684	2492	4970	4520
	1.05531	3.51121	-26.6617	-0.661844	4.16086	3.6011	3.02091	0.19208	1.03517	2.38055		5852	2875	5501	2785	3746	4684	2493	4969	4519
	1.32991	3.61854	-26.6586	-0.728037	4.19128	3.5461	3.13417	0.057812	0.963718	2.40368		5852	2875	5502	2786	3746	4684	2493	4969	4519
	1.33264	3.49148	-26.4987	-0.593506	3.85087	3.81475	3.25239	0.0533086	0.954689	2.3699		5852	2875	5504	2787	3747	4683	2493	4969	4520
	1.3586	3.46028	-26.481	-0.57039	4.08591	3.49507	3.01887	0.103653	0.877315	2.3648		5852	2875	5502	2786	3748	4681	2492	4968	4519
	1.46047	3.52913	-26.4653	-0.582276	3.92933	3.42912	2.91907	0.151402	0.695403	2.39038		5852	2873	5497	2785	3748	4681	2489	4967	4519
	1.46306	3.46095	-26.4079	-0.475058	4.01072	3.09293	2.1743	0.316532	0.681654	2.38334		5851	2874	5495	2785	3746	4679	2489	4968	4519
	0.92274	3.43706	-26.4409	-0.509131	3.08245	3.713	3.12168	0.268599	0.692181	2.29899		5852	2873	5492	2784	3747	4679	2490	4969	4519
	0.997798	3.43457	-26.3834	-0.510527	2.58466	3.75394	3.13305	-0.128264	0.771946	2.19393		5852	2873	5490	2783	3749	4682	2492	4971	4520
	1.09919	3.47077	-26.353	-0.508321	2.58157	3.59587	2.43146	-0.802775	0.552584	2.45475		5853	2875	5489	2784	3752	4684	2495	4975	4523
	1.57236	3.47457	-26.2523	-0.550212	2.74367	3.31659	2.30315	-1.0783	0.617948	2.30795		5852	2876	5487	2784	3759	4688	2493	4977	4524
	1.57734	3.39619	-26.2802	-0.603129	2.45493	3.52731	2.31442	-0.963191	0.552762	2.30489		5852	2876	5487	2784	3759	4688	2493	4977	4524
	1.52224	3.54569	-26.323	-0.637295	2.42215	3.55627	2.24447	-0.839061	0.308171	2.43043		5854	2877	5475	2783	3778	4690	2487	4981	4521
	1.1882	3.07446	-26.2847	-0.159575	2.2656	3.59089	2.17593	-0.81326	0.280454	2.40608		5853	2877	5476	2782	3779	4688	2486	4981	4521
	1.00716	3.03554	-26.2887	-0.172416	1.93984	3.79339	2.29366	-0.941192	0.249358	2.33635		5853	2876	5478	2783	3780	4688	2489	4984	4521
	1.0359	3.06215	-26.2985	-0.231147	1.97219	3.73543	2.23332	-1.05087	0.115744	2.38506		5853	2877	5477	2782	3781	4689	2490	4987	4523
	1.02542	3.514	-26.2997	-0.683278	1.86922	3.70987	2.23204	-0.992899	0.0466425	2.30884		5854	2878	5473	2781	3782	4689	2489	4987	4523
	1.04081	3.45889	-26.2701	-0.638552	1.83688	3.54383	2.30874	-0.998147	-0.134961	1.99309		5854	2878	5468	2780	3784	4688	2488	4988	4524
	1.33058	2.97783	-26.1668	-0.208801	1.70201	3.40249	2.01646	-0.941425	-0.728964	1.27231		5854	2879	5464	2780	3784	4688	2489	4990	4525
	1.03434	2.95552	-26.1633	-0.231329	1.46783	3.34094	1.88625	-1.23283	-1.54094	0.810085		5852	2877	5461	2779	3787	4689	2491	4996	4531
	1.02005	3.32934	-26.1398	-0.617573	1.01806	3.09714	1.96656	-1.31684	-2.12872	0.453328		5852	2876	5457	2778	3791	4688	2494	5009	4550
	1.07582	3.3294	-26.0665	-0.627083	0.480428	2.49512	1.64914	-1.22526	-2.53002	-0.320982		5853	2877	5454	2777	3793	4691	2498	5029	4578
	1.48602	3.33579	-26.0543	-0.690549	-0.274519	1.68098	1.66538	-1.27216	-3.00385	-0.946286		5851	2875	5452	2778	3798	4698	2503	5048	4601
	1.49504	3.34346	-26.0677	-0.738219	-2.36875	1.0751	1.45842	-1.18072	-3.50026	-1.51959		5852	2876	5451	2777	3813	4711	2509	5066	4625
	1.49128	3.37806	-26.1121	-0.823825	-3.45629	0.0665006	1.21351	-0.99592	-4.06011	-2.21257		5851	2876	5446	2776	3838	4733	2514	5083	4646
	1.12052	3.36974	-26.1076	-0.821872	-6.2996	-0.790561	1.27917	-1.10994	-4.629	-2.86077		5848	2875	5443	2777	3875	4761	2521	5101	4667
	1.06067	3.43746	-26.1411	-0.766376	-8.62882	-2.22237	0.873687	-1.24517	-5.37004	-3.52566		5847	2874	5441	2777	3914	4788	2526	5123	4689
	0.975944	3.36953	-26.1019	-0.805526	-12.5915	-2.74677	1.0617	-1.3844	-6.03061	-4.42825		5846	2872	5440	2776	3961	4822	2530	5145	4714
	1.00881	3.79097	-26.1313	-0.848183	-15.9551	-4.07113	0.410075	-1.62791	-6.83433	-5.14107		5845	2873	5437	2775	4019	4857	2535	5171	4739
	1.11705	3.58387	-26.1053	-0.778048	-18.481	-5.0456	-0.0888605	-1.57996	-7.47325	-6.20082		5845	2872	5434	2774	4084	4894	2541	5201	4768
	1.11888	3.53037	-26.1116	-0.743139	-20.1246	-6.03373	-0.307143	-1.7154	-8.27853	-7.23371		5848	2873	5430	2772	4162	4939	2550	5235	4800
	1.30977	3.5047	-26.1901	-0.709618	-21.2766	-6.77752	-0.423803	-1.89036	-8.9675	-9.09234		5851	2873	5429	2773	4231	4983	2559	5270	4837
	1.00972	3.51721	-26.1883	-0.646996	-22.0145	-7.48454	-0.983216	-2.15097	-9.76813	-12.3287		5854	2874	5430	2774	4284	5025	2569	5309	4877
	1.04576	3.45405	-26.1973	-0.65951	-22.8376	-8.00253	-1.01235	-2.58842	-10.7211	-17.8513		5857	2875	5448	2780	4324	5064	2578	5350	4935
	1.04126	3.42116	-26.1621	-0.792129	-25.0105	-8.3355	-1.18929	-3.16104	-11.6869	-29.5973		5862	2876	5463	2784	4352	5097	2589	5399	5023
	1.09827	3.44147	-26.1404	-0.807403	-26.39	-8.90852	-1.43464	-4.51752	-11.8276	-29.9928		5862	2877	5470	2787	4372	5123	2599	5449	5142
	1.10071	3.34387	-26.1452	-0.883531	-28.3199	-8.99527	-1.67777	-4.43248	-12.2081	-33.7695		5862	2875	5468	2787	4403	5142	2610	5501	5370
	1.018	3.29472	-26.1955	-0.871106	-30.0545	-9.67896	-1.91126	-4.29974	-12.3023	-36.5482		5859	2876	5466	2785	4431	5147	2611	5512	5460
	1.07167	3.35205	-26.2931	-1.01671	-32.4078	-9.85914	-2.28389	-4.11694	-12.817	-38.1269		5858	2874	5473	2787	4459	5153	2614	5521	5526
	1.02038	3.32174	-26.2846	-1.13668	-34.8794	-9.90694	-2.2933	-4.35647	-13.0723	-39.986		5856	2870	5479	2788	4494	5163	2616	5531	5582
	0.87651	3.28573	-26.3171	-1.17488	-36.675	-10.1531	-2.4407	-4.61533	-13.1774	-41.4957		5855	2870	5484	2789	4536	5173	2620	5541	5627
	1.30559	3.21799	-26.2467	-1.11914	-38.0593	-10.3898	-2.17307	-4.35564	-13.4646	-42.7697		5856	2870	5489	2791	4579	5183	2623	5551	5668
	1.0524	3.16626	-26.2526	-0.996223	-39.2771	-10.5601	-2.30969	-4.18436	-13.4498	-44.0314		5857	2871	5496	2792	4616	5192	2624	5561	5706
	1.02346	3.19349	-26.3	-1.04255	-40.3746	-10.5291	-2.42685	-4.26239	-13.8414	-44.7299		5857	2871	5500	2792	4644	5203	2626	5565	5740
	1.14111	3.24545	-26.3082	-1.10713	-40.9195	-10.8551	-2.49253	-4.10044	-14.014	-45.7346		5858	2872	5502	2793	4670	5212	2628	5575	5769
	1.18404	3.24205	-26.3137	-1.08736	-41.6546	-11.1808	-2.42766	-3.96131	-14.3505	-46.5653		5857	2872	5505	2794	4688	5219	2629	5585	5793
	1.07961	3.3136	-26.2584	-1.09299	-42.4433	-11.4546	-2.4865	-3.9154	-14.6933	-47.2931		5859	2872	5506	2795	4703	5230	2631	5595	5815
	1.00552	3.30569	-26.0969	-1.20046	-43.4487	-11.5614	-2.29887	-3.91956	-14.8523	-48.28		5858	2874	5506	2794	4718	5241	2633	5608	5840
	1.08389	3.33743	-26.0177	-1.29016	-44.0506	-11.8184	-2.38956	-4.06829	-14.9869	-49.0054		5858	2875	5496	2793	4736	5250	2635	5617	5863
	1.13562	3.25618	-25.9574	-1.15538	-45.0045	-11.8125	-2.2518	-4.25162	-15.0748	-49.7833		5859	2878	5482	2793	4750	5259	2636	5627	5886
	1.05881	3.23243	-25.9328	-1.1005	-45.3825	-12.2201	-2.07782	-4.32776	-15.1802	-50.2607		5858	2881	5473	2791	4767	5266	2636	5634	5908
	0.931949	3.23277	-25.8997	-1.11874	-45.7585	-12.1819	-2.12532	-4.30856	-15.2552	-50.6725		5858	2882	5468	2791	4782	5272	2639	5640	5930
	0.977083	3.33323	-25.8643	-1.25432	-45.9105	-12.2072	-2.36016	-4.24663	-15.3517	-50.708		5856	2880	5468	2792	4796	5276	2639	5643	5948
	1.11919	3.39899	-25.8224	-1.28056	-45.7885	-12.2413	-2.25307	-4.26783	-15.297	-50.7065		5856	2882	5465	2790	4805	5279	2639	5646	5958
	1.14193	3.4986	-25.8192	-1.33736	-45.9447	-11.9983	-1.97592	-4.29769	-15.3043	-50.5091		5856	2883	5456	2789	4807	5282	2639	5649	5961
	1.20036	3.46291	-25.8309	-1.34385	-45.9347	-12.0542	-2.03825	-4.28836	-15.3145	-50.5422		5855	2884	5451	2790	4807	5283	2640	5651	5962
	1.21125	3.53461	-25.8463	-1.37734	-45.7574	-12.3242	-2.20838	-4.26629	-15.3285	-50.5939		5853	2886	5442	2788	4805	5281	2639	5650	5961
	1.33287	3.58961	-25.8656	-1.4116	-46.0521	-12.3225	-2.33991	-4.32854	-15.3548	-50.5109		5852	2884	5435	2787	4804	5282	2639	5651	5958
	1.32723	3.52042	-25.7718	-1.33257	-46.2984	-12.2711	-2.40466	-4.29542	-15.2261	-50.5299		5851	2884	5434	2787	4805	5283	2639	5652	5957
	1.27806	3.41288	-25.7041	-1.2376	-46.28	-12.1583	-2.36919	-4.31276	-15.1386	-50.353		5849	2884	5436	2788	4809	5283	2639	5650	5956
	1.34085	3.46976	-25.6331	-1.30263	-46.2119	-11.7926	-2.1938	-4.2779	-14.9171	-50.2797		5848	2884	5434	2787	4813	5282	2639	5649	5951
	1.1975	3.49581	-25.6094	-1.33538	-45.6982	-11.809	-2.50881	-4.16739	-14.902	-50.2003		5847	2884	5425	2785	4809	5280	2639	5645	5948
	1.18399	3.42586	-25.6192	-1.22835	-45.9028	-11.6038	-2.15186	-4.07756	-14.9017	-50.1868		5846	2885	5415	2784	4805	5274	2637	5640	5941
	1.2067	3.40254	-25.6448	-1.1732	-45.8316	-11.6798	-2.18185	-4.11587	-14.982	-50.0837		5845	2885	5413	2784	4797	5270	2637	5636	5936
	1.20725	3.44278	-25.7014	-1.24199	-45.785	-11.6934	-2.26632	-4.14296	-15.0409	-50.0731		5844	2885	5415	2784	4791	5271	2637	5636	5935
	1.41768	3.58877	-25.701	-1.36319	-45.7512	-11.6822	-2.31291	-4.15744	-14.9718	-50.1323		5843	2884	5416	2785	4789	5273	2638	5639	5935
	1.40295	3.67065	-25.6562	-1.44387	-45.4803	-11.7991	-2.27607	-4.10797	-15.0014	-50.0318		5842	2885	5413	2785	4788	5273	2638	5641	5934
	1.34931	3.63612	-25.6626	-1.38534	-45.3753	-11.691	-2.70176	-4.08272	-14.8885	-49.8541		5843	2885	5411	2784	4787	5273	2637	5640	5933
	1.64978	3.64545	-25.5524	-1.3889	-45.46	-11.7879	-2.73253	-4.03173	-14.7793	-49.9578		5840	2886	5403	2783	4785	5270	2636	5636	5931
	1.4012	3.63967	-25.5072	-1.40869	-45.5828	-11.718	-2.52137	-4.10666	-14.8657	-49.927		5838	2886	5391	2781	4783	5264	2637	5632	5927
	1.43691	3.6238	-25.4507	-1.42515	-45.4697	-11.7424	-2.62099	-4.02414	-14.9331	-49.8877		5837	2888	5380	2778	4781	5264	2635	5630	5923
	1.39985	3.68823	-25.4961	-1.40968	-45.5928	-11.5873	-2.65289	-4.00005	-14.8645	-49.8343		5834	2889	5371	2778	4782	5263	2636	5630	5922
	1.33432	3.70504	-25.5224	-1.44535	-45.3328	-11.4406	-2.80288	-4.0154	-14.6958	-49.7162		5834	2888	5366	2777	4781	5261	2635	5629	5920
	1.44875	3.75374	-25.4755	-1.46604	-44.9702	-10.8884	-2.62313	-3.91371	-14.2636	-49.4517		5834	2888	5371	2777	4780	5259	2635	5627	5920
	1.39833	3.71752	-25.4426	-1.4256	-43.8087	-10.2971	-2.59689	-3.85212	-13.7001	-49.1353		5834	2890	5374	2778	4776	5251	2635	5620	5915
	1.45229	3.69513	-25.3643	-1.49667	-42.6947	-9.48936	-2.47078	-3.68365	-13.2409	-49.0528		5837	2889	5380	2778	4765	5238	2633	5610	5907
	1.30325	3.90679	-25.4787	-1.67067	-42.1877	-9.55814	-2.67592	-3.5225	-13.0265	-49.0988		5839	2891	5375	2777	4743	5216	2631	5594	5891
	1.29833	4.06025	-25.4305	-1.78973	-42.0135	-9.6154	-2.64925	-3.573	-13.1341	-49.0664		5839	2893	5370	2774	4711	5197	2628	5579	5879
	1.36817	3.85964	-25.2457	-1.70812	-41.7098	-9.54373	-2.5622	-3.53561	-13.1962	-48.991		5839	2893	5363	2772	4694	5190	2626	5570	5874
	1.3668	3.81143	-25.2652	-1.68494	-41.7277	-9.26148	-2.57379	-3.41766	-13.0585	-48.9123		5838	2894	5351	2772	4688	5188	2625	5570	5872
	1.50251	3.82418	-25.2587	-1.67791	-41.766	-8.90147	-2.51174	-3.46216	-12.8381	-48.9099		5838	2896	5346	2771	4683	5183	2625	5565	5870
	1.58706	3.7672	-25.268	-1.61263	-41.297	-8.87675	-2.63971	-3.40494	-12.6631	-48.7913		5837	2894	5348	2771	4676	5177	2622	5561	5868
	1.68296	3.8093	-25.3535	-1.64863	-40.9875	-8.63015	-2.64952	-3.40303	-12.4053	-48.8236		5835	2895	5349	2771	4668	5168	2620	5552	5864
	1.69154	3.6651	-25.3472	-1.50723	-40.7622	-8.04319	-2.28524	-3.46249	-12.176	-48.6658		5836	2895	5351	2771	4661	5160	2618	5543	5860
	1.60326	3.73468	-25.3909	-1.55265	-40.0008	-8.05663	-2.65338	-3.54484	-11.8131	-48.5572		5837	2895	5351	2772	4652	5152	2617	5534	5855
	1.4931	3.70501	-25.4551	-1.49244	-38.8709	-7.65554	-2.42146	-3.53706	-11.4032	-48.3835		5836	2895	5354	2772	4645	5143	2614	5524	5851
	1.83883	3.64826	-25.5299	-1.44707	-37.4076	-7.08026	-2.28233	-3.6227	-10.9755	-47.3981		5837	2894	5359	2773	4631	5131	2612	5513	5844
	1.40589	3.63087	-25.6438	-1.41171	-35.6884	-6.67699	-1.95065	-3.59173	-10.2244	-45.8579		5838	2894	5367	2774	4609	5118	2609	5501	5834
	1.39216	3.56176	-25.871	-1.29651	-33.4357	-6.30461	-1.89046	-3.58696	-9.60354	-42.8944		5840	2894	5382	2776	4576	5101	2606	5484	5815
	1.44582	3.50194	-26.1017	-1.13929	-30.1006	-6.08775	-1.72859	-3.39509	-8.90009	-38.6508		5842	2892	5406	2778	4545	5088	2601	5463	5779
	1.30389	3.44971	-26.2079	-0.972926	-26.3509	-5.53408	-1.30302	-3.25701	-8.15573	-33.3889		5846	2890	5432	2782	4503	5074	2597	5439	5714
	1.33335	3.32776	-26.274	-0.735282	-21.177	-4.75266	-1.16325	-3.39774	-7.26037	-27.525		5849	2888	5463	2786	4453	5059	2591	5410	5625
	1.12744	3.33412	-26.348	-0.686694	-15.4949	-4.03054	-0.775855	-3.66382	-6.31929	-21.4729		5852	2887	5487	2788	4391	5042	2585	5378	5516
	1.24554	3.45185	-26.4121	-0.603142	-11.0127	-2.38779	-0.371132	-3.67922	-5.18124	-15.5348		5855	2885	5499	2790	4309	5016	2578	5340	5387
	1.17302	3.47178	-26.4576	-0.373914	-7.13463	-1.0421	-0.353903	-3.48502	-3.82046	-10.3341		5857	2887	5501	2789	4210	4982	2567	5296	5247
	1.2465	3.40901	-26.6148	-0.153977	-2.88525	0.127551	0.00274437	-3.39739	-2.84952	-5.40651		5860	2888	5509	2791	4117	4941	2557	5249	5108
	1.18175	3.36982	-26.6036	-0.22997	-0.31478	1.12962	0.32122	-3.13035	-1.64818	-0.545021		5864	2888	5517	2792	4041	4900	2544	5207	4974
	1.21717	3.37171	-26.5684	-0.293757	1.45909	2.15082	0.389685	-2.48555	-0.37165	1.28631		5867	2886	5525	2792	3973	4863	2533	5168	4850
	1.08434	3.46567	-26.4989	-0.279387	3.00359	2.83631	0.573898	-2.10792	0.671342	2.15246		5870	2890	5525	2792	3910	4826	2518	5132	4713
	1.06683	3.38792	-26.4182	-0.281353	3.39553	3.87945	0.727299	-2.49351	1.52053	2.77217		5872	2891	5528	2791	3862	4793	2505	5087	4609
	1.093	3.42335	-26.4794	-0.423598	3.96749	4.54374	0.78976	-2.55637	2.12587	3.5827		5875	2893	5527	2791	3823	4762	2495	5050	4558
	1.00826	3.4566	-26.4949	-0.4545	4.40876	4.93724	1.08864	-2.28987	2.72808	3.82952		5878	2895	5524	2789	3794	4737	2488	5015	4520
	0.971789	3.5033	-26.466	-0.478205	4.81769	5.20155	1.0871	-2.0959	3.28094	4.07931		5880	2897	5522	2789	3773	4716	2480	4985	4493
	1.02156	3.39821	-26.484	-0.4619	4.88255	5.61143	1.12912	-1.97731	3.62053	4.18577		5879	2899	5524	2788	3755	4699	2475	4963	4474
	1.32979	3.45553	-26.4773	-0.425089	5.17305	5.88033	1.30633	-2.09438	3.9774	4.07684		5882	2900	5520	2787	3742	4687	2469	4943	4457
	1.12632	3.39843	-26.4989	-0.469703	5.17068	6.25551	1.68106	-2.07441	4.08207	4.04692		5884	2901	5518	2787	3733	4677	2466	4927	4443
	1.13203	3.43527	-26.4934	-0.504151	5.57397	5.95937	1.78804	-1.83766	3.96818	4.15457		5884	2901	5517	2787	3727	4670	2464	4917	4436
	1.10507	3.42543	-26.5222	-0.461773	5.60289	6.08715	2.03948	-1.71332	3.98214	4.15641		5885	2903	5517	2786	3720	4665	2461	4909	4431
	1.32563	3.47194	-26.5255	-0.512329	5.65011	6.18932	2.03291	-1.70229	4.14869	3.99938		5886	2903	5520	2788	3716	4664	2460	4911	4431
	1.35713	3.50581	-26.4917	-0.568719	5.68906	6.1425	2.06685	-1.64806	4.08455	4.18928		5886	2903	5527	2788	3713	4663	2460	4909	4430
	1.11635	3.5521	-26.4683	-0.635424	5.62495	6.26829	1.9741	-1.76066	4.14941	4.20282		5886	2902	5530	2788	3710	4660	2459	4909	4428
	1.08849	3.50849	-26.3582	-0.562249	5.57133	6.45237	1.99778	-1.78055	4.38775	4.16972		5886	2904	5528	2788	3707	4658	2458	4907	4429
	1.13181	3.11431	-26.2538	-0.174063	5.66963	6.38273	1.92544	-1.72879	4.4554	4.16009		5886	2904	5519	2786	3707	4655	2458	4905	4427
	1.14757	3.09036	-26.2651	-0.102326	5.50347	6.6248	1.79521	-1.7184	4.55806	4.14058		5887	2906	5505	2783	3705	4651	2457	4899	4424
	1.16186	3.08478	-26.3044	-0.0934076	5.2186	6.7961	1.82941	-1.76124	4.51633	4.12039		5885	2905	5498	2781	3703	4646	2456	4893	4423
	1.41924	3.19805	-26.3245	-0.142769	5.13028	6.79705	1.79265	-1.80588	4.44858	4.03966		5884	2905	5495	2781	3703	4645	2454	4892	4421
	1.41545	3.20709	-26.3491	-0.178769	5.064	6.80025	1.86225	-1.79624	4.33754	3.98077		5884	2903	5500	2783	3703	4645	2456	4892	4421
	1.13148	3.23539	-26.3307	-0.210819	5.50073	6.35611	1.8477	-1.83477	4.23222	3.96733		5883	2903	5503	2783	3705	4647	2456	4894	4424
	1.20949	3.20301	-26.2981	-0.18424	5.12113	6.58969	2.0625	-1.71799	4.21119	3.90791		5882	2901	5503	2785	3706	4647	2456	4897	4427
	1.16537	3.22736	-26.2054	-0.2906	4.80565	6.4299	2.10897	-1.60446	4.15135	3.82894		5881	2900	5500	2784	3706	4647	2457	4899	4429
	1.14927	3.22058	-26.1866	-0.273748	4.65611	6.36392	2.09908	-1.49564	4.20012	3.68504		5880	2901	5496	2782	3707	4648	2457	4898	4431
	1.1019	3.28682	-26.2444	-0.3372	4.78672	6.06033	1.77406	-1.55269	4.03163	3.72596		5880	2902	5490	2780	3713	4650	2458	4900	4434
	1.1283	3.26704	-26.2118	-0.326553	4.34367	6.43788	1.85296	-1.6095	3.99725	3.75398		5880	2900	5486	2780	3717	4652	2457	4901	4437
	1.08379	3.19257	-26.2381	-0.295262	4.32151	6.21874	1.89317	-1.58333	3.94477	3.65356		5879	2900	5488	2781	3721	4653	2459	4904	4440
	1.15176	3.1399	-26.2719	-0.177419	4.30001	6.06947	1.88438	-1.57119	3.9224	3.63052		5878	2899	5488	2781	3725	4654	2460	4905	4441
	1.12886	3.11716	-26.2305	-0.117045	4.05206	5.92757	1.89682	-1.49731	3.83694	3.38572		5878	2899	5489	2782	3726	4655	2460	4905	4442
	1.11839	3.12528	-26.2561	-0.149135	3.53009	5.87476	1.82794	-1.53013	3.60455	3.54334		5876	2898	5489	2782	3730	4657	2461	4908	4446
	1.09607	3.1443	-26.2574	-0.186509	3.55289	5.69912	1.79883	-1.55927	3.50042	3.58344		5875	2896	5489	2782	3734	4660	2463	4911	4447
	1.00425	3.16694	-26.2663	-0.276537	3.25642	5.82156	1.72902	-1.53436	3.41498	3.51458		5872	2895	5485	2782	3741	4664	2464	4917	4450
	1.11081	3.20178	-26.3235	-0.400448	3.02077	5.86792	1.62864	-1.5638	3.31621	3.46976		5873	2893	5483	2782	3748	4666	2465	4917	4452
	1.14301	3.1903	-26.3647	-0.414726	2.91365	5.84439	1.46115	-1.51359	3.21635	3.44937		5872	2892	5483	2782	3749	4664	2465	4915	4451
	1.16156	3.1334	-26.3424	-0.450694	3.02427	5.59086	1.62251	-1.43729	3.12784	3.40096		5870	2890	5483	2782	3751	4662	2464	4915	4452
	1.14715	3.14518	-26.3279	-0.414742	3.2114	5.30043	1.52087	-1.38372	3.14894	3.3039		5868	2888	5485	2783	3750	4661	2465	4913	4451
	1.19462	3.10727	-26.3243	-0.442852	3.05504	5.3334	1.69937	-1.38708	2.98758	3.30929		5868	2886	5490	2783	3749	4662	2465	4913	4452
	1.64782	3.03261	-26.2685	-0.33949	3.00273	5.37227	1.74164	-1.39645	2.97107	3.31093		5867	2887	5488	2783	3751	4660	2466	4915	4454
	1.58811	3.05559	-26.2406	-0.361544	3.0042	5.28499	1.72159	-1.3664	2.96036	3.16055		5867	2888	5487	2782	3752	4661	2466	4915	4456
	1.55143	3.03472	-26.225	-0.350282	2.86979	5.29036	1.7972	-1.4209	2.87756	3.0502		5867	2887	5487	2783	3754	4662	2467	4918	4458
	1.59826	2.99515	-26.255	-0.351956	2.97832	5.05923	1.85396	-1.43278	2.77881	3.25368		5866	2887	5486	2782	3755	4661	2466	4916	4457
	1.54259	3.00356	-26.2563	-0.335288	2.9132	5.0805	1.79425	-1.44566	2.73761	3.2363		5867	2886	5484	2783	3756	4661	2465	4919	4457
	1.11328	3.05154	-26.2717	-0.410095	3.01795	4.8733	1.64714	-1.46792	2.70985	3.15568		5865	2885	5485	2783	3756	4661	2466	4919	4459
	1.11224	3.02588	-26.3324	-0.528109	2.31125	5.45658	2.08264	-1.46274	2.67096	3.09653		5865	2885	5484	2783	3757	4662	2466	4921	4461
	1.03685	3.04645	-26.3281	-0.45749	2.06068	5.60155	1.97904	-1.41797	2.62327	3.11167		5865	2886	5481	2781	3757	4661	2466	4921	4461
	1.32237	3.13134	-26.3274	-0.476167	2.30269	5.3148	1.83743	-1.35816	2.57261	3.02593		5865	2885	5481	2781	3757	4660	2466	4922	4462
	1.32026	3.12251	-26.3373	-0.472546	2.25433	5.28754	1.81267	-1.43692	2.53197	2.85512		5865	2885	5478	2781	3757	4661	2467	4923	4463
	1.3093	3.3045	-26.5157	-0.602286	2.28018	5.13126	1.78429	-1.49354	2.37892	2.64417		5865	2886	5476	2781	3759	4662	2469	4925	4465
	1.00989	3.1101	-26.3923	-0.419876	2.13081	5.13966	1.72288	-1.50145	2.2794	2.50583		5864	2885	5477	2782	3760	4664	2469	4928	4467
	1.03954	3.08882	-26.3799	-0.418988	2.11407	4.9715	1.72558	-1.56172	2.01057	2.34797		5864	2883	5478	2781	3762	4665	2468	4931	4471
	1.5357	3.03698	-26.3791	-0.41344	2.24642	4.66861	1.75216	-1.55635	1.73733	2.26347		5863	2882	5478	2782	3764	4667	2470	4934	4475
	1.54869	3.00382	-26.3344	-0.327681	2.11175	4.48591	1.94943	-1.53634	1.54849	2.08258		5862	2882	5479	2782	3767	4669	2470	4938	4480
	1.37859	3.03111	-26.3483	-0.413066	1.99357	4.19246	1.83599	-1.53153	1.32591	1.88119		5861	2879	5479	2781	3768	4671	2472	4942	4486
	1.48185	3.06429	-26.3405	-0.527591	1.65611	4.05461	1.80944	-1.33209	1.03142	1.64993		5859	2879	5478	2782	3772	4671	2472	4948	4492
	1.37639	3.07531	-26.3184	-0.549554	1.47332	3.62078	1.63623	-1.27252	0.658882	1.31851		5858	2877	5475	2780	3772	4674	2474	4951	4497
	0.936259	3.051	-26.2866	-0.487588	1.10051	3.24358	1.67033	-1.18825	0.180443	0.905066		5856	2875	5474	2780	3776	4677	2476	4956	4504
	1.19771	3.07296	-26.3132	-0.440373	0.3336	2.94241	1.97846	-0.978237	-0.670858	0.554174		5855	2873	5472	2780	3782	4682	2481	4964	4515
	1.36056	3.47406	-26.4052	-0.802214	-0.339571	2.22784	1.42948	-0.818632	-1.56248	-0.187314		5853	2870	5471	2779	3793	4693	2487	4980	4531
	1.50841	3.49165	-26.4354	-0.753764	-1.90296	0.700433	1.24717	-0.643349	-3.17167	-0.473123		5851	2868	5469	2780	3808	4706	2500	5006	4552
	1.57049	3.43473	-26.4623	-0.630191	-3.35863	-0.7985	1.23086	-0.640462	-4.4501	-0.804071		5847	2866	5463	2779	3824	4728	2512	5042	4580
	1.58343	3.32326	-26.399	-0.460676	-5.25838	-1.8995	0.951508	-0.583587	-5.13173	-1.4114		5843	2863	5458	2779	3857	4767	2526	5087	4611
	1.51145	3.27391	-26.4279	-0.38533	-7.52488	-2.73955	0.712079	-0.3735	-5.82734	-2.71058		5837	2856	5452	2779	3902	4814	2539	5128	4642
	0.874052	3.26586	-26.4195	-0.441535	-8.96359	-4.21997	0.176801	-0.320099	-7.15309	-3.70852		5832	2853	5450	2780	3945	4852	2547	5159	4667
	1.38149	3.20866	-26.4118	-0.472331	-11.237	-4.77876	0.271694	-0.408904	-7.98257	-5.13047		5829	2850	5454	2780	3992	4885	2558	5184	4699
	1.27136	3.24204	-26.3784	-0.60854	-13.1663	-5.68817	0.0273446	-0.353687	-8.694	-7.09962		5827	2846	5458	2780	4033	4912	2568	5222	4741
	1.26926	3.5435	-26.3708	-0.611492	-15.633	-6.35432	-0.152354	-0.234682	-9.09125	-9.65207		5826	2843	5463	2782	4075	4938	2579	5254	4790
	1.32523	3.28224	-26.3674	-0.59005	-17.9823	-6.47883	0.365972	-0.0547041	-9.79157	-12.7524		5825	2843	5465	2782	4118	4967	2589	5287	4848
	0.911526	3.22763	-26.4407	-0.539492	-19.2744	-7.43902	-0.268113	-0.264725	-10.2533	-16.6048		5825	2843	5466	2781	4163	4994	2597	5312	4915
	0.88571	3.26299	-26.4355	-0.503517	-20.9004	-7.74102	-0.653056	-0.286523	-10.662	-21.1428		5824	2842	5458	2779	4204	5017	2606	5340	4993
	0.843062	3.28527	-26.4284	-0.624386	-22.9102	-8.0152	-0.749398	-0.300809	-10.6791	-26.0953		5823	2840	5458	2780	4239	5035	2613	5368	5081
	1.23455	3.14545	-26.3976	-0.566084	-25.1197	-8.57975	-0.725423	-0.454856	-10.763	-29.4936		5820	2839	5455	2781	4270	5050	2618	5387	5179
	1.14161	3.11489	-26.495	-0.593556	-27.1262	-9.48589	-0.799304	-0.424474	-11.1521	-32.238		5818	2838	5454	2780	4302	5065	2624	5400	5281
	1.20277	3.12494	-26.5546	-0.535458	-29.7446	-9.89651	-0.998204	-0.369825	-11.4155	-34.7387		5818	2836	5458	2781	4340	5087	2631	5413	5362
	1.21528	3.20959	-26.5893	-0.602542	-31.9346	-10.6306	-1.04797	-0.36803	-11.7076	-37.2595		5817	2835	5459	2781	4382	5108	2635	5424	5429
	1.28348	3.16491	-26.6341	-0.646296	-34.4957	-11.0055	-0.855492	-0.273877	-11.8423	-39.5953		5817	2835	5460	2780	4429	5130	2640	5438	5485
	1.1642	3.1489	-26.602	-0.664136	-36.6898	-11.5625	-0.898387	-0.205773	-12.2503	-41.776		5818	2836	5463	2781	4477	5152	2647	5453	5541
	1.3036	3.11466	-26.5352	-0.63268	-38.892	-11.8666	-0.753802	-0.137122	-12.2968	-43.8515		5818	2835	5466	2782	4523	5171	2653	5467	5596
	1.13561	3.11171	-26.5272	-0.549911	-41.3428	-12.4053	-0.870984	0.0708178	-12.5628	-46.5834		5817	2835	5466	2783	4565	5187	2659	5479	5649
	1.19615	3.10161	-26.5732	-0.442343	-42.9569	-13.1223	-0.965738	-0.0940747	-13.071	-48.4742		5816	2835	5469	2783	4610	5204	2664	5489	5694
	1.44701	3.04682	-26.5739	-0.466204	-45.0624	-13.4947	-1.07502	-0.455765	-13.4627	-49.9069		5816	2834	5469	2784	4657	5220	2671	5504	5752
	1.23648	3.0902	-26.5955	-0.581794	-46.7968	-14.0252	-0.925396	-0.547877	-13.6794	-51.8522		5817	2835	5473	2785	4700	5238	2673	5525	5805
	1.26389	3.0988	-26.6399	-0.695854	-48.3256	-14.5171	-0.976356	-0.688028	-14.0134	-53.4819		5818	2836	5475	2786	4742	5253	2676	5539	5848
	1.24649	3.11925	-26.656	-0.777156	-49.8136	-14.8558	-0.824916	-0.997537	-14.6271	-54.3115		5820	2835	5481	2788	4781	5265	2678	5552	5891
	1.19222	3.11184	-26.6184	-0.724798	-50.9296	-15.263	-0.899342	-1.16428	-14.8133	-55.5862		5821	2838	5486	2790	4820	5280	2681	5568	5931
	1.1736	3.10738	-26.5887	-0.70266	-52.28	-15.7271	-0.803754	-1.36379	-15.1281	-56.4706		5823	2839	5495	2792	4854	5295	2685	5585	5968
	1.05432	3.10294	-26.5476	-0.785709	-52.6751	-16.6434	-0.696005	-1.42479	-15.8858	-57.2345		5826	2840	5504	2794	4888	5309	2687	5602	6004
	1.20253	3.07549	-26.5561	-0.806889	-53.326	-17.2131	-0.924616	-1.63531	-16.4081	-57.861		5826	2843	5504	2794	4917	5326	2688	5618	6033
	1.11266	2.98419	-26.5191	-0.63171	-54.0402	-17.5593	-0.733784	-1.74134	-16.6193	-58.5245		5828	2843	5497	2794	4939	5343	2690	5639	6060
	1.15602	2.83824	-26.5845	-0.556998	-54.4231	-17.8959	-0.837362	-1.89588	-17.0785	-58.8349		5828	2845	5497	2794	4959	5358	2690	5658	6083
	1.09239	2.84009	-26.6145	-0.582844	-54.8645	-18.1567	-0.652491	-2.12107	-17.2346	-59.1135		5828	2845	5500	2795	4977	5374	2692	5674	6105
	1.27977	2.87702	-26.6433	-0.651893	-54.8694	-18.3858	-0.845814	-2.23288	-17.3845	-59.3027		5828	2844	5503	2795	4993	5386	2692	5689	6121
	1.29167	3.01676	-26.6761	-0.792058	-54.8204	-18.3895	-0.869958	-2.21612	-17.4396	-59.2377		5828	2844	5508	2797	5007	5395	2693	5699	6135
	1.23346	3.0589	-26.6721	-0.787471	-54.7751	-18.431	-0.874276	-2.1318	-17.4087	-59.3921		5829	2845	5508	2799	5015	5401	2693	5708	6145
	0.859706	3.14395	-26.6476	-0.853084	-55.003	-18.5536	-0.590306	-2.15458	-17.5738	-59.3104		5830	2846	5505	2797	5013	5401	2692	5708	6144
	1.3121	3.18737	-26.6365	-0.922485	-55.2335	-18.7342	-0.763948	-2.26974	-17.7252	-59.369		5828	2847	5502	2796	5011	5401	2692	5708	6142
	1.23323	3.14715	-26.6117	-0.873102	-55.3989	-18.7923	-0.771716	-2.27288	-17.9037	-59.4658		5829	2847	5499	2796	5012	5407	2691	5712	6143
	0.857205	3.09277	-26.6403	-0.832504	-55.6606	-18.6484	-0.964132	-2.31476	-17.9386	-59.3947		5828	2848	5496	2795	5016	5413	2692	5719	6144
	1.01868	3.11045	-26.6554	-0.823617	-55.3968	-18.524	-1.00331	-2.2816	-17.8436	-59.2648		5828	2847	5495	2796	5020	5419	2691	5727	6146
	1.34956	3.14677	-26.6593	-0.918425	-55.2086	-18.716	-0.887072	-2.18034	-17.914	-59.2052		5829	2848	5498	2796	5022	5422	2693	5729	6146
	1.05039	3.08473	-26.6209	-0.897718	-55.1146	-18.7007	-0.917607	-2.17573	-17.9478	-59.0844		5829	2847	5499	2798	5021	5421	2693	5730	6143
	1.02936	3.06816	-26.5878	-0.852788	-55.113	-18.8524	-0.913427	-2.17303	-18.0007	-59.1112		5829	2848	5500	2796	5020	5419	2692	5729	6141
	0.912552	3.04825	-26.597	-0.805951	-55.0691	-18.9646	-0.93837	-2.19106	-18.0985	-58.9955		5830	2849	5496	2797	5016	5419	2691	5729	6140
[truncated: 5,299 more rows]

## Sheet: Figure 4d
Figure 4d
	Mocap (Truth)												Glove (Estimation)
	Timestep (at 60Hz)	T IP flex.	I PIP flex	M PIP flex.	T MCP flex.	M MCP flex.	M MCP abd.	I MCP abd.	I MCP flex.	T CMC abd.	T CMC flex.		Timestep (at 60Hz)	T IP flex.	I PIP flex	M PIP flex.	T MCP flex.	M MCP flex.	M MCP abd.	I MCP abd.	I MCP flex.	T CMC abd.	T CMC flex.
	1	3.0255	4.6048	2.1167	4.8094	-0.045592	-0.8865	3.0249	2.3205	-16.939	-1.6427		1	3.355	3.37	-0.488	6.714	-9.651	-3.408	2.64	-8.056	-14.114	-7.147
	2	2.8659	4.8845	2.1104	4.7152	-0.032776	-0.83065	3.2073	2.2081	-16.896	-1.5663		2	3.355	3.394	-0.484	6.707	-9.659	-3.414	2.671	-8.052	-14.111	-7.142
	3	2.9456	4.6391	1.9727	4.4544	0.094071	-0.70703	3.1415	2.3289	-16.926	-1.3152		3	3.367	3.364	-0.471	6.704	-9.662	-3.405	2.696	-8.084	-14.109	-7.133
	4	3.1906	4.6778	1.9729	4.7637	-0.021076	-0.81472	3.115	2.3397	-17.081	-1.5901		4	3.386	3.329	-0.462	6.703	-9.68	-3.411	2.714	-8.089	-14.108	-7.124
	5	3.1943	4.4951	2.018	4.5948	-0.044877	-0.75843	2.9592	2.1336	-17.07	-1.3635		5	3.385	3.328	-0.469	6.701	-9.683	-3.405	2.731	-8.101	-14.107	-7.122
	6	3.2971	4.6319	2.1405	4.449	-0.048332	-0.78114	2.9991	2.2308	-17.035	-1.1836		6	3.379	3.34	-0.477	6.705	-9.703	-3.407	2.747	-8.152	-14.112	-7.117
	7	3.3293	4.5461	1.8646	4.6483	0.13691	-0.78099	3.1224	2.3487	-17.014	-1.3698		7	3.364	3.279	-0.49	6.717	-9.731	-3.422	2.754	-8.209	-14.122	-7.114
	8	3.3797	4.4468	2.0511	4.7272	-0.015912	-0.80705	3.1457	2.2873	-17.072	-1.5044		8	3.344	3.225	-0.486	6.728	-9.738	-3.43	2.755	-8.231	-14.134	-7.116
	9	3.3274	4.4151	2.067	4.3471	-0.023836	-0.82217	3.1516	2.4882	-17.045	-1.0287		9	3.331	3.16	-0.503	6.733	-9.736	-3.434	2.757	-8.21	-14.142	-7.118
	10	3.2025	4.6185	1.9426	4.5837	0.15509	-0.70381	3.0162	2.2164	-16.87	-1.333		10	3.319	3.146	-0.487	6.732	-9.737	-3.433	2.773	-8.207	-14.154	-7.106
	11	3.4016	4.6214	2.0858	4.3836	-0.072829	-0.74	3.2816	2.3182	-17.092	-1.3068		11	3.319	3.205	-0.495	6.723	-9.736	-3.422	2.793	-8.175	-14.162	-7.095
	12	3.1179	4.7662	1.8381	4.3147	0.0061925	-0.73297	3.1347	2.0907	-16.947	-1.6927		12	3.322	3.216	-0.497	6.714	-9.723	-3.403	2.811	-8.164	-14.162	-7.093
	13	3.6008	4.7693	1.9961	4.2309	-0.049726	-0.67048	3.1372	2.1301	-16.884	-1.4288		13	3.322	3.238	-0.509	6.706	-9.719	-3.393	2.827	-8.174	-14.153	-7.101
	14	3.2768	4.7304	1.7255	4.3271	0.058776	-0.58209	3.0779	2.1482	-16.812	-1.5717		14	3.319	3.268	-0.537	6.698	-9.718	-3.381	2.848	-8.196	-14.148	-7.102
	15	3.6031	4.6851	1.9635	3.9425	-0.11767	-0.62989	3.3949	2.1328	-16.99	-1.2969		15	3.315	3.242	-0.532	6.698	-9.711	-3.368	2.845	-8.181	-14.147	-7.102
	16	3.3764	4.6865	1.8711	4.4658	0.065358	-0.71807	2.754	2.1512	-16.935	-1.6228		16	3.299	3.317	-0.512	6.685	-9.692	-3.345	2.86	-8.166	-14.153	-7.098
	17	3.394	4.9204	1.7504	4.1916	0.056902	-0.55871	3.4569	1.9102	-17.048	-1.2995		17	3.266	3.32	-0.525	6.677	-9.686	-3.34	2.869	-8.177	-14.154	-7.107
	18	3.3476	4.5927	1.8123	4.4357	0.044165	-0.63625	3.2951	2.2223	-16.949	-1.7098		18	3.251	3.305	-0.494	6.666	-9.674	-3.326	2.873	-8.193	-14.155	-7.114
	19	3.4214	4.8387	1.8758	3.9964	0.039172	-0.63698	3.4862	1.9868	-16.997	-1.3139		19	3.259	3.341	-0.459	6.649	-9.661	-3.306	2.884	-8.189	-14.16	-7.112
	20	3.1956	4.7393	1.7979	4.2991	0.1151	-0.65162	3.631	2.112	-16.958	-1.3774		20	3.25	3.328	-0.456	6.638	-9.667	-3.302	2.884	-8.186	-14.162	-7.117
	21	3.3806	4.5941	1.7858	4.3925	-0.034208	-0.55726	3.2932	2.2702	-16.947	-1.8101		21	3.253	3.331	-0.471	6.62	-9.664	-3.284	2.892	-8.19	-14.159	-7.124
	22	3.2876	4.7975	1.7272	3.9935	0.039039	-0.60025	3.7158	1.9566	-16.851	-1.215		22	3.243	3.369	-0.454	6.607	-9.675	-3.288	2.897	-8.199	-14.156	-7.133
	23	3.185	4.9388	1.8223	4.0237	-0.013271	-0.55428	3.2369	1.831	-16.812	-1.3564		23	3.247	3.39	-0.443	6.584	-9.682	-3.281	2.912	-8.196	-14.154	-7.135
	24	3.4447	4.7562	1.8372	4.1692	-0.059905	-0.45964	3.1012	1.9398	-16.98	-1.6413		24	3.249	3.392	-0.441	6.568	-9.687	-3.273	2.918	-8.226	-14.144	-7.151
	25	3.371	5.0282	1.8021	3.8699	-0.04822	-0.51512	3.3576	1.6991	-16.927	-1.3165		25	3.249	3.449	-0.45	6.559	-9.712	-3.284	2.931	-8.282	-14.135	-7.168
	26	3.2444	4.8832	1.788	4.3454	-0.049949	-0.59035	2.9459	1.9036	-16.882	-1.5818		26	3.244	3.416	-0.477	6.557	-9.749	-3.306	2.921	-8.329	-14.124	-7.191
	27	3.4823	4.5174	1.8462	4.0912	0.013028	-0.54155	3.4944	2.2989	-16.809	-1.6378		27	3.252	3.404	-0.491	6.554	-9.794	-3.329	2.919	-8.379	-14.121	-7.202
	28	3.4577	4.51	1.8693	4.2942	-0.084666	-0.46066	3.6594	2.2391	-17.228	-2.1297		28	3.259	3.4	-0.496	6.541	-9.822	-3.336	2.922	-8.408	-14.115	-7.214
	29	3.4891	4.8685	1.7908	3.89	-0.084582	-0.48365	4.0795	1.8753	-17.101	-1.6408		29	3.281	3.489	-0.484	6.521	-9.812	-3.315	2.948	-8.429	-14.105	-7.225
	30	3.3164	5.225	1.7875	3.7498	-0.10015	-0.4063	3.564	1.5979	-16.925	-1.2213		30	3.318	3.515	-0.444	6.506	-9.824	-3.314	2.967	-8.425	-14.102	-7.223
	31	3.5831	5.2809	1.8449	3.5173	-0.1456	-0.4101	3.5716	1.5861	-17.002	-1.0618		31	3.367	3.553	-0.485	6.486	-9.814	-3.285	2.988	-8.389	-14.092	-7.226
	32	3.5639	5.2327	1.8287	3.5543	-0.15991	-0.53882	3.6786	1.6187	-17.175	-0.9261		32	3.411	3.637	-0.497	6.464	-9.801	-3.255	3.023	-8.409	-14.08	-7.234
	33	3.694	5.2515	1.8716	3.2181	-0.18325	-0.63295	3.7017	1.5626	-17.13	-0.95819		33	3.469	3.782	-0.507	6.424	-9.805	-3.233	3.067	-8.381	-14.068	-7.238
	34	3.7325	5.2629	2.0218	2.9396	-0.24657	-0.71554	3.5285	1.5235	-17.115	-0.96847		34	3.553	3.856	-0.471	6.376	-9.799	-3.202	3.103	-8.372	-14.046	-7.255
	35	3.5133	5.4776	2.1734	3.0518	-0.34087	-0.83992	3.2132	1.2376	-17.071	-0.93908		35	3.648	3.94	-0.385	6.306	-9.784	-3.154	3.141	-8.369	-14.008	-7.282
	36	3.6417	5.5431	2.3272	2.5274	-0.46074	-0.93461	3.2552	1.208	-17.07	-0.93951		36	3.746	3.98	-0.313	6.215	-9.785	-3.104	3.187	-8.387	-13.963	-7.307
	37	3.5293	5.2509	2.3676	2.6259	-0.50039	-0.9529	4.007	1.5259	-17.215	-1.1397		37	3.828	3.939	-0.166	6.113	-9.791	-3.06	3.218	-8.399	-13.916	-7.334
	38	3.4833	5.4172	2.2865	2.6026	-0.46464	-0.89556	3.8796	1.3273	-17.216	-1.1951		38	3.894	3.973	-0.008	6.01	-9.821	-3.03	3.257	-8.421	-13.877	-7.349
	39	3.5038	5.1824	2.2977	2.6045	-0.46354	-0.97364	3.8923	1.3737	-17.213	-1.1846		39	3.93	4.008	0.154	5.93	-9.881	-3.037	3.291	-8.476	-13.848	-7.359
	40	3.5289	5.2133	2.3301	2.6988	-0.43581	-0.96348	3.0903	1.3479	-17.122	-1.3535		40	3.974	4.013	0.222	5.869	-9.952	-3.051	3.333	-8.526	-13.833	-7.36
	41	3.6939	5.3254	2.4614	2.404	-0.45531	-0.96714	3.7409	1.3191	-17.428	-1.175		41	4.032	4.091	0.299	5.817	-10.004	-3.045	3.392	-8.606	-13.829	-7.348
	42	3.6344	5.6881	2.5242	2.2758	-0.48829	-1.0416	3.1737	1.0003	-17.388	-1.0485		42	4.106	4.09	0.324	5.772	-10.061	-3.044	3.435	-8.615	-13.821	-7.34
	43	3.6519	5.9266	2.5838	2.1865	-0.59445	-1.1537	3.1617	0.82991	-17.188	-0.87219		43	4.187	4.148	0.323	5.725	-10.058	-2.991	3.489	-8.605	-13.819	-7.33
	44	3.6528	5.5734	2.432	2.3138	-0.63866	-1.0545	3.8479	1.1581	-17.114	-1.1085		44	4.281	4.123	0.331	5.69	-10.063	-2.949	3.527	-8.581	-13.817	-7.32
	45	3.7889	5.5192	2.3994	2.1772	-0.49168	-0.99561	3.5871	1.145	-16.931	-0.94915		45	4.4	4.07	0.338	5.665	-10.085	-2.92	3.568	-8.55	-13.822	-7.293
	46	3.7665	5.3987	2.4468	2.1317	-0.5756	-0.99633	3.7626	1.2741	-17.03	-0.94756		46	4.493	4.094	0.352	5.64	-10.056	-2.858	3.62	-8.523	-13.826	-7.271
	47	3.7802	5.9052	2.4251	2.2159	-0.59229	-1.1005	3.1507	0.91037	-17.267	-1.0936		47	4.578	4.082	0.331	5.618	-10.006	-2.778	3.677	-8.48	-13.838	-7.242
	48	3.2744	5.8443	2.4119	2.3231	-0.57731	-0.94603	3.4031	1.0175	-17.396	-1.3396		48	4.646	4.046	0.291	5.604	-9.98	-2.717	3.722	-8.444	-13.854	-7.205
	49	3.8218	5.36	2.4392	2.4601	-0.59429	-0.95685	3.1601	1.2561	-17.116	-1.3667		49	4.716	4.03	0.275	5.594	-9.953	-2.665	3.771	-8.392	-13.876	-7.162
	50	3.5906	5.7276	2.4662	2.1746	-0.58185	-1.0318	3.7358	1.2762	-16.988	-0.90111		50	4.768	4.023	0.267	5.58	-9.919	-2.61	3.821	-8.34	-13.899	-7.119
	51	3.3351	5.8808	2.3689	2.1921	-0.50355	-0.98768	3.2485	1.0443	-17.016	-0.86702		51	4.819	4.044	0.232	5.567	-9.89	-2.557	3.882	-8.293	-13.927	-7.069
	52	3.8123	5.762	2.4136	2.2394	-0.48334	-0.99033	3.2502	1.1338	-17.215	-0.93529		52	4.874	4.081	0.242	5.548	-9.855	-2.499	3.935	-8.229	-13.951	-7.02
	53	3.6043	5.6662	2.4082	2.2623	-0.62005	-1.0163	3.4711	1.0902	-17.26	-1.1341		53	4.908	4.102	0.217	5.536	-9.807	-2.431	3.991	-8.195	-13.981	-6.971
	54	3.98	5.5265	2.4386	2.1823	-0.70113	-1.0432	3.9102	1.2674	-17.333	-1.0977		54	4.935	4.088	0.217	5.528	-9.772	-2.378	4.031	-8.159	-14.009	-6.922
	55	3.8302	5.6338	2.4106	2.4864	-0.74076	-1.0323	3.1547	1.0668	-17.32	-1.4239		55	4.956	4.101	0.218	5.52	-9.735	-2.329	4.078	-8.123	-14.038	-6.873
	56	3.8127	5.5438	2.4097	2.505	-0.67374	-1.0614	3.0394	1.1424	-17.254	-1.3216		56	4.992	4.12	0.232	5.51	-9.691	-2.272	4.13	-8.099	-14.064	-6.82
	57	3.7585	5.5598	2.3736	2.5376	-0.65706	-1.0354	3.318	1.1458	-16.98	-1.2066		57	5.013	4.135	0.237	5.496	-9.658	-2.225	4.171	-8.042	-14.087	-6.772
	58	3.6041	5.6268	2.4033	2.486	-0.6612	-1.0085	3.3393	1.1167	-16.904	-1.1747		58	5.046	4.127	0.282	5.48	-9.593	-2.151	4.208	-7.991	-14.112	-6.724
	59	3.7681	5.6052	2.458	2.6266	-0.72576	-0.9982	3.2505	1.1547	-16.907	-1.2502		59	5.068	4.108	0.308	5.461	-9.534	-2.089	4.25	-7.941	-14.136	-6.68
	60	3.7565	5.6767	2.4295	2.6145	-0.73671	-0.95712	3.4314	1.1291	-16.976	-1.3581		60	5.087	4.164	0.308	5.438	-9.464	-2.018	4.297	-7.862	-14.159	-6.637
	61	3.7662	5.5721	2.5417	2.6737	-0.87048	-0.95231	3.4503	1.1948	-17.162	-1.4435		61	5.106	4.178	0.322	5.426	-9.43	-1.981	4.332	-7.817	-14.181	-6.596
	62	3.8616	5.6097	2.5076	2.3446	-0.83139	-1.0142	3.5002	1.1364	-17.24	-1.0929		62	5.13	4.199	0.352	5.408	-9.375	-1.936	4.369	-7.751	-14.197	-6.563
	63	3.7582	5.7601	2.4045	2.3147	-0.71535	-0.99436	3.3644	1.0581	-17.289	-0.96745		63	5.144	4.231	0.367	5.398	-9.335	-1.905	4.399	-7.709	-14.213	-6.538
	64	3.8574	5.5048	2.4315	2.5687	-0.72138	-0.99598	3.2387	1.0694	-17.256	-1.2227		64	5.152	4.214	0.377	5.399	-9.32	-1.898	4.416	-7.678	-14.234	-6.51
	65	3.8888	5.634	2.4113	2.4953	-0.73869	-0.9943	3.2063	0.995	-17.089	-1.086		65	5.124	4.181	0.356	5.407	-9.295	-1.882	4.424	-7.676	-14.255	-6.491
	66	3.9575	5.5929	2.3638	2.6182	-0.70334	-1.0217	3.2783	1.0425	-17.073	-1.1038		66	5.111	4.162	0.338	5.416	-9.292	-1.883	4.439	-7.695	-14.275	-6.466
	67	3.902	5.5578	2.3511	2.6729	-0.65688	-0.99809	3.3058	1.0457	-17.078	-1.1271		67	5.105	4.183	0.322	5.415	-9.287	-1.882	4.469	-7.698	-14.296	-6.436
	68	3.9833	5.6025	2.3452	2.6315	-0.63603	-0.99003	3.341	1.0627	-17.071	-1.1103		68	5.109	4.188	0.332	5.414	-9.283	-1.879	4.491	-7.704	-14.312	-6.409
	69	4.0292	5.6643	2.361	2.5958	-0.63732	-1.0114	3.3174	1.0322	-17.087	-1.0926		69	5.103	4.219	0.335	5.411	-9.265	-1.868	4.514	-7.683	-14.33	-6.383
	70	3.9716	5.6726	2.3544	2.612	-0.61428	-1.0149	3.3899	1.0951	-17.098	-1.076		70	5.133	4.194	0.344	5.404	-9.243	-1.848	4.532	-7.635	-14.344	-6.356
	71	4.0753	5.5443	2.3372	2.7054	-0.58675	-0.9687	3.5986	1.2081	-17.028	-1.1443		71	5.143	4.212	0.377	5.393	-9.221	-1.834	4.558	-7.596	-14.357	-6.331
	72	4.2735	5.612	2.3433	2.7935	-0.58615	-1.005	3.54	1.1472	-16.972	-1.1586		72	5.141	4.259	0.393	5.384	-9.172	-1.799	4.59	-7.562	-14.375	-6.307
	73	4.011	5.4836	2.3773	2.7972	-0.61709	-1.057	3.5412	1.2795	-17.044	-1.3108		73	5.145	4.309	0.386	5.376	-9.134	-1.774	4.612	-7.494	-14.386	-6.287
	74	3.8226	5.7002	2.399	3.0149	-0.61263	-1.034	3.5872	1.2267	-17.096	-1.2973		74	5.137	4.32	0.409	5.375	-9.117	-1.768	4.63	-7.489	-14.398	-6.267
	75	3.8929	5.8001	2.469	2.8187	-0.62017	-1.0191	3.5757	1.2573	-17.009	-1.0168		75	5.154	4.349	0.431	5.366	-9.099	-1.755	4.654	-7.454	-14.408	-6.243
	76	3.9135	5.466	2.5869	3.0145	-0.79028	-1.0191	3.468	1.242	-16.83	-1.379		76	5.166	4.313	0.455	5.365	-9.077	-1.742	4.671	-7.443	-14.419	-6.224
	77	3.9049	5.4441	2.4382	3.1193	-0.57486	-1.0718	3.4857	1.2417	-16.775	-1.4093		77	5.177	4.319	0.477	5.366	-9.081	-1.745	4.681	-7.445	-14.424	-6.207
	78	3.7714	5.6503	2.5285	3.3298	-0.61276	-1.0642	3.5476	1.1891	-16.932	-1.5193		78	5.185	4.285	0.486	5.366	-9.068	-1.732	4.686	-7.445	-14.429	-6.195
	79	4.1616	5.7641	2.52	2.8296	-0.64618	-1.1181	3.4249	1.141	-17.045	-1.459		79	5.182	4.236	0.466	5.361	-9.056	-1.721	4.699	-7.435	-14.435	-6.18
	80	4.1306	5.6599	2.4205	2.9625	-0.6147	-1.0846	3.5037	1.255	-17.035	-1.4093		80	5.182	4.231	0.474	5.353	-9.041	-1.71	4.711	-7.427	-14.437	-6.171
	81	4.0376	5.4295	2.3391	2.8179	-0.61441	-1.1324	3.4897	1.2734	-17.161	-1.1687		81	5.206	4.256	0.49	5.342	-9.038	-1.712	4.725	-7.394	-14.435	-6.164
	82	3.9612	5.4704	2.3366	3.0696	-0.60266	-1.113	3.5287	1.4271	-16.88	-1.3268		82	5.224	4.266	0.49	5.333	-9.024	-1.704	4.743	-7.374	-14.435	-6.158
	83	4.015	5.5498	2.4351	2.8686	-0.56425	-1.1197	3.4665	1.338	-16.812	-1.301		83	5.233	4.286	0.523	5.327	-9.012	-1.701	4.753	-7.362	-14.435	-6.153
	84	4.0547	5.7145	2.5011	2.9104	-0.56308	-1.1121	3.4766	1.331	-16.797	-1.3822		84	5.257	4.322	0.533	5.324	-9.003	-1.692	4.77	-7.339	-14.444	-6.136
	85	4.1229	5.5844	2.4529	2.9498	-0.52478	-1.1116	3.4855	1.2529	-16.8	-1.3112		85	5.279	4.337	0.538	5.317	-8.993	-1.682	4.789	-7.322	-14.447	-6.122
	86	3.8834	5.5254	2.432	2.9236	-0.53796	-1.099	3.5821	1.3299	-16.839	-1.333		86	5.304	4.359	0.553	5.314	-8.954	-1.656	4.805	-7.296	-14.448	-6.118
	87	3.8075	5.6593	2.4347	3.1092	-0.49518	-1.0934	3.509	1.2866	-16.969	-1.4395		87	5.339	4.416	0.542	5.313	-8.933	-1.633	4.826	-7.273	-14.458	-6.099
	88	3.8776	6.0048	2.4247	2.7634	-0.5225	-1.1199	3.4617	1.0167	-16.802	-1.0035		88	5.356	4.378	0.532	5.317	-8.911	-1.62	4.834	-7.259	-14.46	-6.093
	89	3.8413	5.9261	2.3583	3.0038	-0.53816	-1.1807	3.3688	1.0082	-16.732	-1.3734		89	5.382	4.365	0.518	5.312	-8.903	-1.61	4.844	-7.232	-14.462	-6.082
	90	3.8505	5.9903	2.3818	3.2473	-0.53928	-1.1599	3.4068	1.0376	-16.726	-1.2241		90	5.417	4.332	0.513	5.307	-8.893	-1.59	4.856	-7.223	-14.47	-6.063
	91	3.8321	5.85	2.4115	2.8062	-0.54969	-1.0974	3.5128	1.1671	-16.784	-1.2689		91	5.415	4.347	0.534	5.311	-8.904	-1.603	4.865	-7.23	-14.48	-6.049
	92	3.8531	5.8504	2.4192	2.9157	-0.46039	-1.1126	3.4462	1.1518	-16.972	-1.425		92	5.417	4.289	0.524	5.317	-8.897	-1.592	4.861	-7.233	-14.485	-6.04
	93	3.8276	5.8707	2.3536	2.9331	-0.46632	-1.1235	3.4078	1.1341	-16.862	-1.3019		93	5.457	4.297	0.523	5.315	-8.901	-1.581	4.881	-7.236	-14.499	-6.014
	94	3.8894	5.9637	2.2957	2.9226	-0.47748	-1.1918	3.4294	1.1171	-16.781	-1.3881		94	5.469	4.325	0.516	5.313	-8.882	-1.565	4.896	-7.22	-14.505	-6.005
	95	3.9202	5.8901	2.2961	2.9665	-0.47693	-1.1715	3.4199	1.1461	-16.712	-1.392		95	5.495	4.349	0.516	5.308	-8.871	-1.547	4.909	-7.181	-14.515	-5.985
	96	3.8864	5.9901	2.3363	3.0566	-0.54877	-1.1855	3.3108	1.0296	-16.608	-1.4871		96	5.507	4.35	0.506	5.306	-8.847	-1.525	4.92	-7.162	-14.518	-5.976
	97	3.9657	5.8202	2.3799	3.1373	-0.5647	-1.0845	3.343	0.98373	-16.663	-1.6068		97	5.534	4.299	0.486	5.307	-8.828	-1.5	4.925	-7.139	-14.518	-5.959
	98	4.1817	5.8202	2.3196	3.1628	-0.52359	-1.1091	3.3025	0.98487	-16.658	-1.6638		98	5.539	4.317	0.465	5.308	-8.827	-1.496	4.933	-7.095	-14.522	-5.938
	99	3.8979	5.767	2.3646	3.2289	-0.54837	-1.1933	3.3392	1.1775	-16.706	-1.6892		99	5.534	4.364	0.493	5.302	-8.814	-1.481	4.956	-7.064	-14.532	-5.905
	100	3.7936	5.756	2.3337	3.3603	-0.49794	-1.1714	3.3884	1.2435	-16.784	-1.6691		100	5.529	4.352	0.493	5.307	-8.817	-1.479	4.967	-7.044	-14.545	-5.875
	101	4.0782	5.589	2.3417	3.585	-0.42619	-1.0911	3.5353	1.3346	-16.815	-1.6108		101	5.505	4.363	0.477	5.326	-8.805	-1.47	4.973	-7.064	-14.561	-5.856
	102	4.087	5.5625	2.3008	3.9715	-0.36861	-0.9788	3.6771	1.474	-16.948	-1.6667		102	5.423	4.333	0.444	5.383	-8.802	-1.496	4.954	-7.146	-14.587	-5.855
	103	3.941	5.7347	2.2144	4.0436	-0.25616	-0.81044	4.1444	1.5556	-17.194	-1.2416		103	5.257	4.327	0.383	5.475	-8.863	-1.603	4.908	-7.245	-14.643	-5.852
	104	4.1538	5.6426	2.2161	4.4967	-0.059607	-0.66238	4.2319	1.9134	-17.741	-1.0221		104	5.009	4.28	0.219	5.624	-8.934	-1.748	4.83	-7.386	-14.733	-5.863
	105	4.8065	5.7467	2.1787	4.0478	0.19806	-0.44667	4.4488	2.1038	-18.957	-0.71513		105	4.643	4.164	0.009	5.844	-9.034	-1.971	4.707	-7.56	-14.883	-5.877
	106	4.8526	5.6643	2.0046	4.341	0.53828	-0.29931	4.7757	2.4885	-19.947	-0.36955		106	4.209	4.079	-0.207	6.126	-9.101	-2.22	4.561	-7.759	-15.114	-5.898
	107	4.4236	5.3339	1.928	4.3037	0.72134	-0.081237	4.9148	2.7955	-21.34	0.042526		107	3.915	3.89	-0.377	6.491	-9.108	-2.489	4.378	-7.865	-15.484	-5.935
	108	4.6216	5.4753	1.8985	4.3345	0.76452	0.16897	5.0006	2.9116	-22.459	0.19246		108	3.878	3.747	-0.536	6.915	-8.962	-2.696	4.21	-7.753	-16.049	-5.978
	109	4.9679	5.3475	1.9885	4.1155	0.73405	0.3108	5.3884	2.9908	-23.379	0.2106		109	4.181	3.625	-0.692	7.352	-8.696	-2.817	4.086	-7.392	-16.806	-5.997
	110	4.9767	5.2393	1.9084	3.8824	0.71837	0.37928	5.5406	2.9133	-24.261	0.24555		110	4.683	3.598	-0.789	7.745	-8.368	-2.868	4.019	-6.823	-17.685	-5.986
	111	6.1094	4.2346	1.9086	3.6198	0.58041	0.42156	6.984	3.9783	-24.982	0.14		111	5.256	3.636	-0.846	8.062	-8.027	-2.863	4.013	-6.195	-18.604	-5.96
	112	6.0269	5.2685	2.0077	3.1051	0.51468	0.51956	5.6752	2.7917	-25.712	0.38209		112	5.81	3.76	-0.812	8.289	-7.731	-2.838	4.045	-5.562	-19.489	-5.931
	113	5.8237	5.8996	1.9944	3.4525	0.49934	0.59704	5.6165	2.4771	-26.391	0.086642		113	6.263	3.97	-0.733	8.441	-7.495	-2.809	4.111	-5.02	-20.321	-5.907
	114	6.268	5.8579	1.857	2.8201	0.65378	0.58027	5.6195	2.3104	-26.724	0.39002		114	6.673	4.185	-0.68	8.515	-7.298	-2.75	4.219	-4.516	-21.114	-5.883
	115	6.2501	5.5393	1.8134	2.5721	0.59046	0.62593	5.6969	2.6733	-26.932	0.37452		115	6.996	4.394	-0.634	8.542	-7.212	-2.721	4.34	-4.135	-21.839	-5.844
	116	6.3328	5.9345	1.7886	1.8736	0.50952	0.65035	6.0933	2.2928	-27.745	0.77082		116	7.254	4.552	-0.587	8.516	-7.186	-2.673	4.467	-3.888	-22.459	-5.808
	117	6.355	5.3259	1.8943	2.3337	0.38325	0.69768	5.9604	2.683	-27.576	-0.11482		117	7.436	4.667	-0.562	8.444	-7.201	-2.616	4.592	-3.701	-22.987	-5.787
	118	6.1611	5.4166	1.7977	2.5877	0.46547	0.74593	6.0761	2.8235	-27.666	0.065462		118	7.508	4.814	-0.478	8.35	-7.229	-2.551	4.71	-3.609	-23.459	-5.767
	119	5.9959	5.4707	1.7483	2.452	0.55681	0.77557	6.154	2.7526	-27.819	0.083761		119	7.523	4.906	-0.44	8.249	-7.271	-2.478	4.814	-3.573	-23.876	-5.748
	120	5.9493	5.6955	1.8021	2.5342	0.57304	0.7438	5.9426	2.601	-27.823	0.1256		120	7.526	4.945	-0.391	8.155	-7.306	-2.385	4.891	-3.562	-24.233	-5.718
	121	6.0785	5.6528	1.8567	2.1455	0.46372	0.74573	6.0106	2.5051	-27.896	0.096809		121	7.485	4.95	-0.351	8.08	-7.335	-2.295	4.953	-3.592	-24.542	-5.681
	122	5.8949	5.3852	1.8148	2.5941	0.52964	0.80816	6.0683	2.5509	-27.846	0.1921		122	7.44	4.934	-0.28	8.024	-7.368	-2.218	4.99	-3.658	-24.789	-5.642
	123	6.0451	5.5637	1.8035	2.4942	0.57359	0.77	6.0441	2.6273	-27.818	0.24598		123	7.413	4.938	-0.237	7.977	-7.39	-2.141	5.016	-3.701	-24.97	-5.599
	124	5.917	5.3197	1.7908	2.1399	0.53416	0.74559	6.529	2.8174	-28.104	0.67401		124	7.372	4.96	-0.133	7.937	-7.383	-2.063	5.028	-3.75	-25.084	-5.56
	125	5.8229	5.3184	1.7622	2.3891	0.57083	0.80877	6.0421	2.6527	-28.121	0.58884		125	7.326	4.983	-0.014	7.908	-7.343	-1.984	5.013	-3.756	-25.157	-5.531
	126	5.7868	5.4973	1.8	2.1593	0.45231	0.81413	6.1141	2.4929	-28.119	0.43886		126	7.285	5.096	0.106	7.891	-7.281	-1.921	4.992	-3.732	-25.209	-5.513
	127	5.6718	5.1168	1.887	2.0566	0.35001	0.83791	6.6044	2.7183	-27.934	0.49936		127	7.259	5.128	0.212	7.884	-7.17	-1.843	4.938	-3.644	-25.244	-5.505
	128	5.8027	5.3186	1.7522	2.1052	0.49479	0.86015	6.1181	2.625	-27.945	0.5285		128	7.232	5.254	0.348	7.88	-7.064	-1.794	4.886	-3.562	-25.272	-5.492
	129	5.7215	5.0317	1.6577	2.1539	0.47313	0.86031	6.5264	2.7627	-27.906	0.40604		129	7.206	5.362	0.422	7.879	-6.961	-1.757	4.824	-3.448	-25.292	-5.477
	130	5.6153	5.1682	1.6685	2.0853	0.53152	0.84274	5.9771	2.6506	-27.899	0.4069		130	7.147	5.407	0.47	7.886	-6.862	-1.747	4.732	-3.335	-25.294	-5.481
	131	5.521	5.048	1.7231	2.1535	0.49696	0.82854	6.2152	2.6105	-27.61	0.14787		131	7.089	5.46	0.492	7.9	-6.803	-1.773	4.641	-3.284	-25.28	-5.48
	132	5.6763	5.2385	1.7595	2.2848	0.45512	0.79138	6.1606	2.6231	-27.617	0.068994		132	7.033	5.528	0.509	7.908	-6.741	-1.805	4.554	-3.236	-25.256	-5.48
	133	5.6113	4.9836	1.7708	2.6738	0.43395	0.84305	6.5003	2.6488	-27.581	-0.21037		133	6.942	5.574	0.525	7.928	-6.716	-1.881	4.444	-3.239	-25.219	-5.492
	134	5.5273	5.004	1.8381	2.2724	0.38581	0.77927	6.0516	2.6399	-27.955	0.12294		134	6.871	5.577	0.546	7.946	-6.71	-1.977	4.318	-3.224	-25.171	-5.515
	135	5.477	5.0749	1.8011	2.4291	0.40999	0.783	6.0646	2.6744	-27.529	-0.20856		135	6.796	5.585	0.543	7.964	-6.727	-2.091	4.199	-3.239	-25.125	-5.533
	136	5.3843	4.8689	1.8798	2.3499	0.33872	0.82308	6.1667	2.7284	-27.323	-0.17508		136	6.689	5.656	0.554	7.968	-6.732	-2.202	4.082	-3.255	-25.067	-5.568
	137	5.0914	4.9558	1.8953	1.8748	0.31358	0.83837	6.2004	2.8112	-27.338	0.12647		137	6.612	5.66	0.555	7.955	-6.725	-2.295	3.968	-3.262	-24.993	-5.611
	138	4.9664	4.9851	1.9458	1.6189	0.30482	0.82434	6.2231	2.8573	-27.251	0.18664		138	6.545	5.712	0.593	7.905	-6.683	-2.352	3.868	-3.258	-24.889	-5.669
	139	4.9124	5.1357	1.7304	1.5645	0.47734	0.93508	6.2034	2.7297	-27.168	-0.01716		139	6.459	5.805	0.673	7.802	-6.603	-2.378	3.783	-3.27	-24.74	-5.769
	140	4.1739	5.4212	1.8997	1.3598	0.36384	0.94802	6.2908	2.6997	-27.071	0.12622		140	6.364	5.909	0.845	7.627	-6.486	-2.368	3.689	-3.246	-24.526	-5.919
	141	4.1272	5.4388	1.9599	1.373	0.34309	0.95026	6.0462	2.6385	-27.105	0.036147		141	6.216	6.065	0.987	7.425	-6.436	-2.406	3.59	-3.312	-24.251	-6.104
	142	4.2552	5.3911	2.0286	1.3235	0.33064	0.94741	6.0853	2.6039	-27.049	0.036341		142	6.046	6.089	1.036	7.271	-6.495	-2.538	3.452	-3.509	-23.946	-6.307
	143	3.8695	5.1708	1.7924	1.2397	0.49158	0.88184	5.9952	2.6419	-27.101	0.043479		143	5.825	6.06	1.031	7.176	-6.622	-2.749	3.279	-3.767	-23.67	-6.513
	144	3.7247	5.0998	1.6726	1.1448	0.50946	0.80806	5.9281	2.6223	-27.161	0.033042		144	5.656	6.062	0.995	7.119	-6.789	-2.994	3.107	-4.032	-23.446	-6.697
	145	3.7848	5.1573	1.76	1.0898	0.49598	0.86742	5.9587	2.6057	-27.183	0.053091		145	5.521	5.949	0.881	7.114	-6.991	-3.273	2.92	-4.315	-23.27	-6.875
	146	3.8642	5.2069	1.8789	1.1183	0.36582	0.87725	5.9287	2.5785	-27.221	0.049163		146	5.454	5.871	0.77	7.127	-7.183	-3.549	2.735	-4.531	-23.127	-7.048
	147	3.8026	5.1737	1.887	0.73909	0.34872	0.88478	5.9806	2.6069	-27.144	0.33742		147	5.415	5.839	0.672	7.153	-7.368	-3.817	2.568	-4.761	-23.003	-7.213
	148	4.1353	5.0296	1.9281	0.97848	0.27957	0.9328	6.4953	2.7724	-27.195	-0.051938		148	5.387	5.728	0.513	7.195	-7.565	-4.079	2.388	-4.98	-22.879	-7.376
	149	3.9768	5.0836	1.8637	1.0288	0.36139	1.0017	6.4987	2.8196	-27.19	-0.0079365		149	5.354	5.698	0.397	7.253	-7.773	-4.35	2.222	-5.222	-22.765	-7.526
	150	3.9158	5.0662	1.7858	1.1603	0.4193	0.94036	6.4129	2.9278	-27.336	-0.13474		150	5.353	5.672	0.263	7.304	-7.927	-4.572	2.066	-5.376	-22.664	-7.678
	151	3.8649	5.0769	1.7522	1.1059	0.40615	0.94753	6.3562	2.837	-27.297	-0.12854		151	5.354	5.661	0.176	7.359	-8.062	-4.776	1.926	-5.536	-22.575	-7.817
	152	3.7857	5.1584	1.7475	1.0169	0.40975	1.0255	5.8288	2.6131	-27.294	-0.026721		152	5.357	5.62	0.087	7.414	-8.215	-4.985	1.79	-5.681	-22.492	-7.945
	153	3.7076	5.1086	1.7712	0.91117	0.36322	1.0688	5.8981	2.6037	-27.307	0.018657		153	5.372	5.626	0.006	7.466	-8.366	-5.174	1.677	-5.822	-22.425	-8.045
	154	3.5929	5.326	1.9683	0.96846	0.22736	1.0315	6.174	2.558	-27.278	0.083427		154	5.371	5.6	-0.088	7.515	-8.504	-5.334	1.572	-5.977	-22.361	-8.136
	155	3.7177	5.2879	1.7816	0.97516	0.36295	1.0157	6.1986	2.5519	-27.3	0.039927		155	5.357	5.59	-0.136	7.556	-8.625	-5.472	1.477	-6.135	-22.302	-8.217
	156	3.6682	5.1881	1.8251	0.97332	0.28892	1.0156	6.518	2.632	-27.229	-0.0018044		156	5.336	5.575	-0.2	7.59	-8.725	-5.589	1.388	-6.261	-22.249	-8.295
	157	3.6492	5.1744	1.8175	1.0072	0.29637	1.0681	6.5116	2.6162	-27.122	0.084466		157	5.311	5.555	-0.247	7.618	-8.814	-5.692	1.297	-6.349	-22.201	-8.364
	158	3.906	5.1485	1.761	0.99508	0.35295	1.0177	5.9336	2.4792	-27.19	0.10998		158	5.3	5.514	-0.282	7.638	-8.897	-5.772	1.215	-6.447	-22.154	-8.417
	159	3.7823	5.0818	1.7654	0.9645	0.30329	0.98877	6.0201	2.5074	-27.245	0.22781		159	5.284	5.536	-0.291	7.645	-8.972	-5.848	1.15	-6.52	-22.102	-8.462
	160	3.4637	5.3128	1.7717	1.004	0.20759	1.0493	5.9785	2.5944	-27.389	0.20015		160	5.231	5.495	-0.346	7.657	-9.042	-5.91	1.074	-6.611	-22.05	-8.509
	161	3.4489	4.9814	1.8655	1.0394	0.22691	1.0423	6.4339	2.7393	-27.47	0.39569		161	5.144	5.437	-0.364	7.674	-9.138	-6	0.991	-6.695	-22.015	-8.54
	162	3.1068	4.9791	1.8772	0.94583	0.1339	0.93769	6.5118	2.5754	-27.624	0.39122		162	4.98	5.462	-0.377	7.697	-9.234	-6.105	0.919	-6.789	-21.996	-8.562
	163	2.3273	5.0326	1.7462	0.6513	0.23512	0.98378	5.9574	2.457	-27.827	0.5046		163	4.731	5.445	-0.447	7.724	-9.327	-6.219	0.832	-6.869	-21.989	-8.59
	164	1.2232	5.289	1.9808	-0.057362	0.10317	1.0345	5.9495	2.4379	-28.296	0.94574		164	4.424	5.454	-0.463	7.736	-9.363	-6.299	0.742	-6.909	-22.009	-8.622
	165	-1.7076	5.1852	1.8136	-0.43386	0.16776	1.122	6.1505	2.5787	-28.015	0.44846		165	4.015	5.562	-0.471	7.687	-9.315	-6.328	0.677	-6.856	-22.054	-8.669
	166	-4.1346	4.8499	1.7175	-1.4703	0.071694	1.1488	6.8001	2.8084	-28.102	0.54677		166	3.304	5.731	-0.402	7.526	-9.199	-6.32	0.612	-6.7	-22.107	-8.737
	167	-6.6563	5.0966	1.5228	-1.9988	0.15365	1.1966	6.3052	2.5077	-28.315	0.63004		167	1.882	6.132	-0.237	7.145	-9.005	-6.268	0.547	-6.403	-22.156	-8.835
	168	-9.4193	4.8156	1.6838	-2.8412	-0.061583	1.2471	6.7442	2.5589	-28.371	0.80558		168	-0.101	6.639	-0.008	6.601	-8.788	-6.226	0.472	-6.066	-22.197	-8.96
	169	-12.457	4.9257	1.6443	-3.583	-0.13734	1.3679	7.1998	2.7162	-28.462	0.79365		169	-2.383	7.086	0.214	5.999	-8.599	-6.231	0.349	-5.778	-22.225	-9.113
	170	-14.944	4.6287	1.6016	-4.3645	-0.14372	1.486	7.3507	2.7271	-28.515	0.96071		170	-4.905	7.423	0.398	5.34	-8.453	-6.279	0.187	-5.543	-22.238	-9.288
	171	-17.846	4.7366	1.5187	-5.1637	-0.112	1.3866	7.3217	2.7352	-28.462	0.90653		171	-7.628	7.749	0.568	4.629	-8.349	-6.353	0.003	-5.39	-22.223	-9.472
	172	-19.156	4.6764	1.4723	-5.907	-0.23834	1.497	7.4565	2.446	-28.224	0.86945		172	-10.362	7.963	0.737	3.87	-8.241	-6.408	-0.2	-5.274	-22.144	-9.692
	173	-21.509	5.255	1.3459	-6.5592	-0.41942	1.669	7.1046	2.0888	-28.179	0.75682		173	-13.018	8.094	0.905	3.045	-8.116	-6.404	-0.397	-5.22	-21.972	-9.95
	174	-23.522	5.3933	1.2553	-7.3621	-0.44612	1.8163	7.5138	2.0174	-28.433	0.88172		174	-15.425	8.082	1.024	2.253	-8.052	-6.401	-0.604	-5.315	-21.698	-10.221
	175	-26.086	5.2316	1.3915	-7.8604	-0.43475	1.8898	8.1437	2.2979	-28.855	1.1029		175	-17.722	8.099	1.076	1.513	-8.086	-6.469	-0.83	-5.569	-21.333	-10.54
	176	-28.068	5.2926	1.5069	-8.4952	-0.4903	1.8238	8.182	2.2994	-29.004	1.2157		176	-20.055	8.126	1.068	0.876	-8.234	-6.676	-1.124	-5.976	-20.962	-10.928
	177	-29.239	5.2958	1.5188	-9.2796	-0.44503	1.7648	8.1962	2.4229	-29.505	1.7861		177	-22.403	8.146	1.013	0.357	-8.495	-7.031	-1.481	-6.505	-20.629	-11.366
	178	-31.458	5.7072	1.3759	-9.4145	-0.31115	1.8924	7.7454	2.0915	-29.361	1.7839		178	-24.705	8.153	0.819	-0.06	-8.848	-7.486	-1.873	-7.13	-20.329	-11.83
	179	-32.276	5.7103	1.4686	-9.5736	-0.34979	1.9329	7.6725	2.123	-29.359	1.8274		179	-26.896	8.012	0.56	-0.363	-9.306	-8.052	-2.304	-7.814	-20.061	-12.287
	180	-33.114	5.2297	1.4158	-9.7363	-0.39557	1.8432	8.3435	2.5223	-29.529	1.6874		180	-28.786	7.761	0.257	-0.562	-9.813	-8.637	-2.743	-8.514	-19.804	-12.711
	181	-33.558	5.2548	1.4137	-9.8205	-0.3103	1.7673	8.1844	2.6092	-29.585	1.8257		181	-30.325	7.464	-0.058	-0.69	-10.275	-9.16	-3.146	-9.21	-19.537	-13.121
	182	-34.553	5.2534	1.3287	-9.9462	-0.30446	1.7437	8.1349	2.5043	-29.708	1.7839		182	-31.567	7.12	-0.381	-0.751	-10.729	-9.662	-3.539	-9.855	-19.27	-13.531
	183	-35.349	5.1608	1.503	-10.147	-0.43576	1.6761	8.1905	2.5665	-29.76	1.8102		183	-32.513	6.794	-0.696	-0.742	-11.162	-10.123	-3.907	-10.489	-19.024	-13.926
	184	-35.655	5.471	1.4776	-10.267	-0.45758	1.6931	7.7226	2.2849	-29.72	1.7352		184	-33.32	6.479	-0.998	-0.696	-11.612	-10.587	-4.256	-11.083	-18.8	-14.31
	185	-36.162	5.6103	1.4701	-10.243	-0.5064	1.6996	7.5939	2.1268	-29.598	1.6706		185	-34.042	6.272	-1.257	-0.636	-12.014	-11.003	-4.572	-11.617	-18.602	-14.686
	186	-36.065	5.1983	1.4901	-10.183	-0.46735	1.7595	8.2546	2.4918	-29.513	1.5877		186	-34.663	6.105	-1.466	-0.582	-12.397	-11.386	-4.857	-12.056	-18.421	-15.039
	187	-36.1	4.9233	1.4345	-10.207	-0.41338	1.7909	8.3017	2.535	-29.382	1.6387		187	-35.136	5.957	-1.676	-0.534	-12.759	-11.706	-5.096	-12.436	-18.254	-15.35
	188	-36.162	4.8713	1.3573	-10.217	-0.3748	1.8655	8.3368	2.5587	-29.327	1.6196		188	-35.371	5.79	-1.827	-0.466	-13.105	-11.977	-5.304	-12.777	-18.099	-15.625
	189	-36.745	4.8571	1.4274	-10.281	-0.40137	1.8667	8.3664	2.5797	-29.369	1.6306		189	-35.412	5.609	-1.96	-0.376	-13.426	-12.183	-5.475	-13.093	-17.974	-15.853
	190	-36.736	4.8156	1.5039	-10.276	-0.44052	1.7981	8.3076	2.5894	-29.366	1.5838		190	-35.356	5.416	-2.079	-0.298	-13.709	-12.319	-5.617	-13.353	-17.868	-16.054
	191	-36.644	5.1424	1.5444	-10.27	-0.50646	1.7731	7.6185	2.3022	-29.316	1.5316		191	-35.351	5.258	-2.217	-0.251	-13.969	-12.418	-5.733	-13.567	-17.78	-16.244
	192	-36.719	5.065	1.4745	-10.312	-0.46634	1.7257	7.5742	2.3445	-29.293	1.5281		192	-35.417	5.166	-2.313	-0.228	-14.217	-12.487	-5.819	-13.785	-17.729	-16.394
	193	-36.634	5.1759	1.4803	-10.28	-0.42072	1.6987	7.5246	2.286	-29.361	1.5399		193	-35.465	5.063	-2.417	-0.224	-14.426	-12.497	-5.88	-13.975	-17.689	-16.511
	194	-36.886	5.2943	1.5207	-10.269	-0.44668	1.7096	7.3848	2.2355	-29.4	1.5505		194	-35.457	4.909	-2.508	-0.23	-14.6	-12.47	-5.922	-14.117	-17.658	-16.609
	195	-36.844	5.2455	1.5267	-10.342	-0.39706	1.8552	7.3977	2.2918	-29.385	1.5599		195	-35.407	4.724	-2.621	-0.232	-14.726	-12.399	-5.953	-14.23	-17.651	-16.691
	196	-36.718	4.7197	1.4924	-10.296	-0.36179	1.8478	8.3837	2.7475	-29.358	1.5928		196	-35.299	4.567	-2.709	-0.232	-14.838	-12.313	-5.97	-14.284	-17.676	-16.743
	197	-36.995	4.7263	1.5469	-10.378	-0.40357	1.805	8.3419	2.7532	-29.292	1.536		197	-35.201	4.456	-2.746	-0.248	-14.904	-12.197	-5.971	-14.305	-17.715	-16.784
	198	-37.145	4.7155	1.5577	-10.442	-0.3986	1.8762	8.3251	2.7712	-29.166	1.5491		198	-35.115	4.411	-2.793	-0.28	-14.951	-12.055	-5.94	-14.318	-17.765	-16.796
	199	-37.016	4.7219	1.517	-10.432	-0.36526	1.8953	8.2779	2.7492	-29.145	1.5159		199	-35.05	4.294	-2.826	-0.33	-14.985	-11.907	-5.914	-14.268	-17.799	-16.8
	200	-36.742	4.7203	1.5373	-10.313	-0.43118	1.84	8.2066	2.7025	-29.157	1.4632		200	-35.007	4.264	-2.859	-0.382	-15.011	-11.744	-5.866	-14.234	-17.847	-16.767
	201	-36.624	4.6328	1.6078	-10.347	-0.50065	1.8211	8.1674	2.7317	-29.198	1.4463		201	-34.975	4.222	-2.906	-0.431	-14.995	-11.555	-5.807	-14.211	-17.89	-16.732
	202	-36.636	4.6375	1.6258	-10.387	-0.55601	1.7587	8.157	2.6848	-29.232	1.4161		202	-34.925	4.199	-2.927	-0.461	-15.003	-11.394	-5.756	-14.187	-17.94	-16.678
	203	-36.456	4.9084	1.5635	-10.258	-0.50518	1.7393	7.5481	2.4072	-29.204	1.4024		203	-34.845	4.124	-2.958	-0.475	-14.994	-11.228	-5.702	-14.18	-17.996	-16.618
	204	-36.294	5.1877	1.5241	-9.6272	-0.40744	1.7017	7.5016	2.4189	-28.762	0.9064		204	-34.757	4.092	-3.022	-0.491	-14.978	-11.056	-5.632	-14.184	-18.052	-16.548
	205	-35.928	4.9339	1.3866	-9.5799	-0.36366	1.6756	8.1369	2.6462	-28.698	0.8711		205	-34.649	3.961	-3.085	-0.498	-14.959	-10.895	-5.578	-14.142	-18.106	-16.473
	206	-35.957	4.9946	1.5323	-9.5646	-0.48793	1.6722	8.1535	2.5672	-28.728	0.78763		206	-34.521	3.896	-3.119	-0.508	-14.922	-10.724	-5.502	-14.1	-18.159	-16.381
	207	-35.946	5.4868	1.55	-9.6314	-0.53448	1.6896	7.4815	2.1082	-28.75	0.8069		207	-34.336	3.849	-3.123	-0.515	-14.866	-10.537	-5.411	-14.045	-18.213	-16.268
	208	-35.933	5.1271	1.5074	-9.7591	-0.51836	1.7336	7.6505	2.122	-28.769	0.82905		208	-34.127	3.798	-3.089	-0.532	-14.747	-10.319	-5.324	-13.92	-18.266	-16.174
	209	-35.945	4.6294	1.4198	-9.6845	-0.4151	1.7612	8.417	2.5207	-28.714	0.75493		209	-33.941	3.828	-3.057	-0.572	-14.61	-10.101	-5.217	-13.734	-18.334	-16.08
	210	-35.932	4.5126	1.5236	-9.7063	-0.53695	1.6836	8.3012	2.5468	-28.615	0.76264		210	-33.827	3.902	-2.998	-0.624	-14.455	-9.886	-5.114	-13.547	-18.41	-15.992
	211	-35.895	4.4022	1.6043	-9.6696	-0.54654	1.6557	8.2333	2.6567	-28.466	0.74001		211	-33.71	3.862	-2.957	-0.687	-14.303	-9.676	-5.021	-13.335	-18.477	-15.903
	212	-35.848	4.7446	1.6013	-9.7856	-0.57676	1.6984	8.2216	2.5933	-28.397	0.78528		212	-33.631	3.882	-2.908	-0.747	-14.181	-9.492	-4.92	-13.175	-18.546	-15.797
	213	-35.844	4.7133	1.5391	-9.7501	-0.58004	1.6702	8.1699	2.5671	-28.409	0.76804		213	-33.584	3.861	-2.836	-0.806	-14.089	-9.33	-4.827	-13.052	-18.601	-15.681
	214	-35.741	4.4779	1.6014	-9.8172	-0.64423	1.6788	8.1934	2.5635	-28.308	0.71689		214	-33.533	3.866	-2.764	-0.866	-14.009	-9.183	-4.728	-12.933	-18.649	-15.562
	215	-35.73	4.4858	1.5716	-9.7984	-0.66144	1.7079	8.157	2.5268	-28.195	0.66608		215	-33.485	3.854	-2.757	-0.917	-13.939	-9.039	-4.624	-12.854	-18.686	-15.443
	216	-35.646	4.9611	1.516	-9.8171	-0.59516	1.6822	7.2549	2.0675	-28.1	0.62582		216	-33.433	3.83	-2.714	-0.972	-13.867	-8.895	-4.522	-12.752	-18.722	-15.312
	217	-35.614	4.8824	1.5003	-9.8634	-0.52039	1.7218	7.2903	2.1156	-28.11	0.61822		217	-33.382	3.847	-2.676	-1.02	-13.793	-8.755	-4.423	-12.645	-18.753	-15.185
	218	-35.591	4.932	1.4896	-9.8416	-0.51997	1.711	7.2065	2.0557	-28.18	0.53326		218	-33.349	3.859	-2.67	-1.077	-13.686	-8.591	-4.317	-12.527	-18.782	-15.066
	219	-35.566	4.9727	1.4614	-9.8274	-0.57997	1.728	7.223	1.974	-28.143	0.48569		219	-33.302	3.816	-2.657	-1.143	-13.542	-8.407	-4.215	-12.37	-18.814	-14.957
	220	-35.556	4.7357	1.462	-9.8437	-0.62905	1.764	7.4271	2.1584	-28.069	0.48749		220	-33.27	3.794	-2.591	-1.216	-13.385	-8.22	-4.114	-12.214	-18.861	-14.843
	221	-35.537	4.7819	1.5386	-9.7824	-0.64477	1.8001	7.2486	2.1372	-27.943	0.40544		221	-33.255	3.763	-2.541	-1.279	-13.242	-8.063	-4.023	-12.061	-18.904	-14.744
	222	-35.236	4.7047	1.4832	-9.7352	-0.65331	1.8419	7.1931	2.095	-27.893	0.34528		222	-33.236	3.76	-2.472	-1.336	-13.105	-7.913	-3.934	-11.928	-18.948	-14.639
	223	-35.16	4.6891	1.4124	-9.7229	-0.59593	1.8565	7.0884	2.0517	-27.87	0.27797		223	-33.193	3.751	-2.43	-1.387	-12.987	-7.772	-3.844	-11.799	-18.991	-14.526
	224	-35.159	4.6778	1.5898	-9.7959	-0.73187	1.8598	7.0226	2.0226	-27.784	0.28817		224	-33.124	3.721	-2.414	-1.424	-12.9	-7.659	-3.759	-11.693	-19.021	-14.419
	225	-35.159	4.7871	1.4935	-9.7912	-0.70506	1.8465	7.0747	2.0359	-27.714	0.3431		225	-33.034	3.728	-2.415	-1.464	-12.85	-7.562	-3.657	-11.602	-19.048	-14.292
	226	-34.938	4.8503	1.4775	-9.7554	-0.63205	1.7793	7.0959	2.0225	-27.621	0.35235		226	-32.939	3.648	-2.447	-1.492	-12.801	-7.466	-3.567	-11.533	-19.066	-14.18
	227	-34.84	4.6556	1.466	-9.7849	-0.68194	1.7277	6.9292	1.8231	-27.592	0.25849		227	-32.883	3.583	-2.414	-1.515	-12.75	-7.375	-3.49	-11.496	-19.091	-14.072
	228	-34.838	4.3927	1.4993	-9.9039	-0.69605	1.6481	7.0642	2.0681	-27.697	0.25262		228	-32.819	3.5	-2.388	-1.548	-12.693	-7.28	-3.41	-11.425	-19.116	-13.965
	229	-34.814	4.3399	1.599	-9.9203	-0.78331	1.6959	6.8549	2.0734	-27.653	0.28797		229	-32.764	3.449	-2.343	-1.589	-12.596	-7.159	-3.326	-11.326	-19.142	-13.864
	230	-34.68	4.4568	1.6314	-9.7651	-0.72903	1.8121	6.7754	1.9729	-27.638	0.23807		230	-32.724	3.413	-2.335	-1.634	-12.484	-7.034	-3.239	-11.198	-19.174	-13.771
	231	-34.681	4.6777	1.467	-9.7338	-0.63895	1.9057	6.7299	1.954	-27.587	0.16516		231	-32.691	3.428	-2.284	-1.676	-12.362	-6.914	-3.15	-11.112	-19.206	-13.69
	232	-34.665	4.7042	1.5286	-9.7258	-0.75373	1.9185	6.8182	1.8736	-27.579	0.11607		232	-32.63	3.409	-2.235	-1.705	-12.276	-6.826	-3.079	-11.013	-19.236	-13.609
	233	-34.668	4.6854	1.5953	-9.7019	-0.7739	2.0258	6.9251	1.9937	-27.568	0.1691		233	-32.561	3.406	-2.188	-1.724	-12.21	-6.761	-3.013	-10.924	-19.267	-13.534
	234	-34.699	4.4327	1.5909	-9.8301	-0.79503	2.0411	6.9474	1.9902	-27.386	0.26694		234	-32.463	3.411	-2.128	-1.744	-12.131	-6.683	-2.942	-10.836	-19.298	-13.459
	235	-34.706	4.6381	1.6327	-9.8308	-0.78842	1.9477	6.8627	1.8676	-27.405	0.29915		235	-32.411	3.464	-2.113	-1.767	-12.067	-6.617	-2.862	-10.754	-19.337	-13.383
	236	-34.622	4.667	1.608	-9.8795	-0.79442	1.8324	6.8973	1.8325	-27.415	0.24515		236	-32.38	3.477	-2.076	-1.795	-12.004	-6.548	-2.797	-10.673	-19.366	-13.308
	237	-34.739	4.5938	1.5598	-9.9417	-0.75312	1.7611	6.9326	1.81	-27.43	0.24014		237	-32.371	3.493	-2.043	-1.825	-11.941	-6.483	-2.736	-10.598	-19.393	-13.242
	238	-34.898	4.5097	1.5371	-9.987	-0.73399	1.7569	6.8927	1.8828	-27.455	0.30158		238	-32.371	3.521	-2.005	-1.871	-11.866	-6.406	-2.666	-10.532	-19.411	-13.184
	239	-34.866	4.4532	1.429	-9.9184	-0.65392	1.939	6.8159	1.9236	-27.551	0.22597		239	-32.421	3.561	-2.013	-1.927	-11.774	-6.317	-2.604	-10.458	-19.424	-13.143
	240	-34.977	4.395	1.6299	-10.022	-0.86004	2.1257	6.849	1.9846	-27.592	0.27641		240	-32.5	3.586	-1.991	-1.971	-11.735	-6.287	-2.555	-10.415	-19.439	-13.101
	241	-35.048	4.6219	1.55	-10.067	-0.79609	2.1825	6.8795	2.0143	-27.407	0.29227		241	-32.576	3.623	-1.96	-2.02	-11.672	-6.232	-2.505	-10.377	-19.457	-13.061
	242	-34.968	4.6905	1.5478	-9.9988	-0.70208	2.182	6.9399	1.9857	-27.294	0.28445		242	-32.671	3.597	-1.939	-2.056	-11.64	-6.214	-2.48	-10.339	-19.472	-13.03
	243	-34.755	4.7107	1.4572	-9.8671	-0.72403	2.1502	6.9238	1.9689	-27.213	0.11539		243	-32.73	3.554	-1.931	-2.086	-11.606	-6.19	-2.456	-10.301	-19.477	-13
	244	-34.165	4.7086	1.4479	-9.827	-0.7386	2.0471	6.8379	1.9248	-27.121	0.1097		244	-32.763	3.543	-1.916	-2.108	-11.586	-6.172	-2.428	-10.279	-19.478	-12.959
	245	-33.418	4.6505	1.4412	-9.9454	-0.72201	1.883	6.788	1.9557	-27.1	0.1008		245	-32.705	3.515	-1.91	-2.12	-11.569	-6.143	-2.392	-10.27	-19.448	-12.918
	246	-32.54	4.6739	1.4365	-10.032	-0.6824	1.7448	6.7783	1.976	-27.068	0.075079		246	-32.504	3.443	-1.906	-2.112	-11.57	-6.116	-2.369	-10.277	-19.363	-12.895
	247	-32.127	4.7005	1.5952	-10.107	-0.83861	1.8382	6.7837	1.9398	-26.993	-0.00094293		247	-32.122	3.408	-1.921	-2.103	-11.539	-6.049	-2.322	-10.273	-19.237	-12.893
	248	-32.164	4.737	1.458	-10.27	-0.80916	1.9203	6.7109	1.8741	-26.81	-0.034464		248	-31.554	3.319	-1.889	-2.078	-11.49	-5.973	-2.288	-10.255	-19.058	-12.934
	249	-31.662	4.7932	1.4272	-10.52	-0.8315	1.9129	6.773	1.8015	-26.623	-0.1263		249	-30.99	3.235	-1.841	-2.065	-11.448	-5.911	-2.26	-10.213	-18.86	-12.999
	250	-31.752	4.7825	1.5735	-10.829	-0.90536	1.8806	6.6966	1.7886	-26.526	-0.20627		250	-30.52	3.328	-1.784	-2.09	-11.421	-5.857	-2.213	-10.194	-18.639	-13.077
	251	-31.539	4.3726	1.6857	-11.213	-1.0455	1.8272	6.6585	1.8531	-26.414	-0.30163		251	-30.16	3.428	-1.71	-2.168	-11.374	-5.789	-2.169	-10.125	-18.401	-13.177
	252	-31.437	4.27	1.435	-11.66	-0.85147	1.6812	6.5069	1.9255	-26.327	-0.37503		252	-29.956	3.501	-1.602	-2.278	-11.351	-5.752	-2.15	-10.081	-18.164	-13.296
	253	-31.583	4.2104	1.4943	-11.937	-0.95476	1.6749	6.4369	1.8825	-26.237	-0.50728		253	-29.81	3.59	-1.523	-2.414	-11.329	-5.715	-2.134	-10.048	-17.927	-13.429
	254	-31.835	4.2231	1.5725	-12.207	-0.99864	1.6828	6.4341	1.9257	-26.203	-0.73718		254	-29.749	3.686	-1.409	-2.581	-11.296	-5.671	-2.123	-10.057	-17.693	-13.577
	255	-32.352	4.2715	1.4728	-12.261	-0.92675	1.8093	6.5288	1.9742	-26.069	-0.88741		255	-29.827	3.685	-1.323	-2.792	-11.273	-5.644	-2.145	-10.013	-17.463	-13.752
	256	-33.42	4.1915	1.3169	-12.485	-0.81154	1.8168	6.5765	1.9707	-26.114	-0.86442		256	-30.045	3.768	-1.253	-3.046	-11.245	-5.614	-2.154	-9.954	-17.261	-13.917
	257	-34.605	4.4487	1.3395	-12.571	-0.8096	1.9503	6.6611	1.9335	-26.074	-1.0036		257	-30.404	3.792	-1.211	-3.279	-11.259	-5.635	-2.195	-9.941	-17.085	-14.076
	258	-35.867	4.496	1.3801	-12.852	-0.99064	2.0795	6.5298	1.9457	-25.991	-1.114		258	-31.08	3.9	-1.211	-3.488	-11.342	-5.738	-2.262	-10.045	-16.96	-14.22
	259	-36.815	4.6095	1.3191	-13.225	-0.96754	2.0055	6.588	1.8665	-25.781	-1.0571		259	-32.02	3.983	-1.252	-3.704	-11.471	-5.892	-2.348	-10.155	-16.876	-14.339
	260	-37.26	4.6423	1.2923	-13.701	-0.96193	1.8886	6.5441	1.8684	-25.456	-1.3054		260	-33.202	4.08	-1.31	-3.964	-11.601	-6.043	-2.438	-10.262	-16.799	-14.442
	261	-36.928	4.5504	1.2296	-14.504	-0.99191	1.9275	6.5184	1.8389	-25.07	-1.6101		261	-34.49	4.173	-1.325	-4.286	-11.665	-6.125	-2.519	-10.356	-16.673	-14.548
	262	-37.041	4.3765	1.3179	-15.058	-1.0469	1.8953	6.3673	1.7346	-24.556	-1.8877		262	-35.644	4.257	-1.259	-4.694	-11.619	-6.076	-2.575	-10.373	-16.437	-14.677
	263	-36.801	4.2659	1.4408	-16.138	-1.2078	1.8637	6.0998	1.7332	-24.235	-1.8414		263	-36.543	4.306	-1.1	-5.17	-11.479	-5.923	-2.611	-10.319	-16.075	-14.857
	264	-35.992	4.1792	1.378	-17.192	-1.3019	1.9196	5.9569	1.6725	-23.596	-2.2212		264	-37.224	4.274	-0.93	-5.667	-11.314	-5.732	-2.644	-10.272	-15.602	-15.093
	265	-34.939	4.5112	1.2488	-17.621	-1.4166	1.7907	5.9031	1.4886	-23.043	-3.0347		265	-37.703	4.221	-0.759	-6.183	-11.17	-5.533	-2.673	-10.221	-15.028	-15.369
	266	-33.754	4.5957	1.3925	-17.856	-1.559	1.5799	5.6536	1.4597	-22.608	-3.3565		266	-37.883	4.157	-0.485	-6.729	-10.955	-5.276	-2.7	-10.059	-14.348	-15.716
	267	-33.207	4.5131	1.3405	-18.115	-1.5685	1.3831	5.4446	1.2858	-21.952	-3.8421		267	-37.734	4.018	-0.2	-7.287	-10.661	-4.962	-2.722	-9.73	-13.622	-16.127
	268	-32.664	4.9615	1.3386	-18.617	-1.5653	1.4362	5.343	1.2624	-21.376	-4.2584		268	-37.41	3.942	0.056	-7.816	-10.372	-4.673	-2.735	-9.347	-12.909	-16.572
	269	-31.072	4.5423	1.3029	-18.437	-1.7507	1.3961	5.3162	1.2386	-20.846	-5.0196		269	-37.042	3.885	0.208	-8.292	-10.172	-4.444	-2.751	-9.034	-12.253	-17
	270	-30.188	4.605	1.3426	-18.584	-1.9744	1.3225	5.0061	1.0535	-20.227	-5.2784		270	-36.593	3.799	0.326	-8.749	-10.039	-4.257	-2.764	-8.816	-11.597	-17.446
	271	-28.195	4.7086	1.2458	-18.466	-1.8777	1.2248	4.9431	0.89025	-19.772	-5.7957		271	-36.026	3.724	0.384	-9.184	-9.958	-4.091	-2.77	-8.606	-10.981	-17.894
	272	-27.509	4.4375	1.1513	-18.827	-1.7703	1.1665	4.9224	0.84605	-19.495	-5.7564		272	-35.26	3.538	0.402	-9.543	-9.929	-3.952	-2.784	-8.471	-10.416	-18.33
	273	-27.062	4.4785	1.4667	-18.909	-2.043	1.0236	4.8976	0.77511	-19.183	-5.911		273	-34.106	3.209	0.333	-9.785	-9.974	-3.842	-2.786	-8.383	-9.913	-18.72
	274	-27.033	4.465	1.4118	-19.712	-2.0336	1.1001	5.0212	0.78446	-19.002	-5.5186		274	-33.013	2.993	0.163	-9.943	-10.156	-3.813	-2.761	-8.458	-9.511	-19.038
	275	-27.269	4.3918	1.3733	-19.752	-1.9809	1.106	4.9954	0.85431	-18.943	-5.5964		275	-32.215	2.904	-0.07	-10.069	-10.424	-3.829	-2.71	-8.63	-9.22	-19.277
	276	-27.248	4.805	1.3818	-19.765	-1.9881	1.1854	5.1173	0.70614	-18.829	-5.6771		276	-31.719	2.862	-0.329	-10.164	-10.76	-3.894	-2.645	-8.861	-9.037	-19.44
	277	-27.055	4.8107	1.4195	-19.962	-1.9866	1.255	5.093	0.75466	-18.771	-5.7315		277	-31.452	2.846	-0.608	-10.244	-11.074	-3.929	-2.564	-9.112	-8.95	-19.533
	278	-27.27	5.0159	1.2852	-20.024	-1.9259	1.194	4.952	0.79585	-18.68	-5.7806		278	-31.31	2.782	-0.838	-10.326	-11.294	-3.874	-2.466	-9.311	-8.934	-19.563
	279	-27.361	4.806	1.3412	-20.029	-1.9759	1.154	4.8273	0.99692	-18.594	-5.9304		279	-31.269	2.658	-1.071	-10.406	-11.485	-3.785	-2.36	-9.457	-8.962	-19.535
	280	-26.841	5.0838	1.4123	-20.221	-1.9882	1.2455	4.7718	0.78362	-18.45	-5.9052		280	-31.276	2.561	-1.25	-10.501	-11.588	-3.611	-2.221	-9.54	-9.029	-19.45
	281	-27.155	4.6294	1.3863	-20.17	-2.0239	1.3013	4.7024	0.89198	-18.341	-6.2483		281	-31.314	2.423	-1.382	-10.614	-11.618	-3.369	-2.063	-9.506	-9.123	-19.311
	282	-27.27	4.2954	1.3967	-20.304	-2.0084	1.3292	4.7279	0.92396	-18.196	-6.2223		282	-31.404	2.339	-1.42	-10.759	-11.558	-3.049	-1.878	-9.372	-9.225	-19.128
[truncated: 3,643 more rows]

## Sheet: Table 2
Table 2
[truncated: 4,005 more rows]
[truncated: 1 more columns]

## Sheet: Figure 5b,c
Figure 5b,c
[truncated: 5,654 more rows]

## Sheet: Table 3
Table 3
[truncated: 5,654 more rows]

## Sheet: Figure S2
Figure S2
[truncated: 445 more rows]

[truncated: 1 more sheets: Figure S4]
